# Supplementary material for: Integrated large-scale metagenome assembly and multi-kingdom network analyses identify sex differences in the human nasal microbiome
Source: Genome Biol. 2024 Oct 8;25:257. doi: 10.1186/s13059-024-03389-2 (PMC11463039; doi:10.1186/s13059-024-03389-2)
Supplement: Supplementary file 1 — Additional file 1: Contains Supplementary Table S1 - S10. [file 13059_2024_3389_MOESM1_ESM.zip]

Archive with 26 entries (25 files):
- Additional File 1/
- __MACOSX/._Additional File 1
- Additional File 1/Table S1.xlsx
- __MACOSX/Additional File 1/._Table S1.xlsx
- Additional File 1/.DS_Store
- __MACOSX/Additional File 1/._.DS_Store
- Additional File 1/Table S7.xlsx
- __MACOSX/Additional File 1/._Table S7.xlsx
- Additional File 1/Table S6.xlsx
- __MACOSX/Additional File 1/._Table S6.xlsx
- Additional File 1/.~Table S3.xlsx
- __MACOSX/Additional File 1/._.~Table S3.xlsx
- Additional File 1/Table S5.xlsx
- __MACOSX/Additional File 1/._Table S5.xlsx
- Additional File 1/Table S9.xlsx
- __MACOSX/Additional File 1/._Table S9.xlsx
- Additional File 1/Table S8.xlsx
- __MACOSX/Additional File 1/._Table S8.xlsx
- Additional File 1/Table S4.xlsx
- __MACOSX/Additional File 1/._Table S4.xlsx
- Additional File 1/Table S3.xlsx
- __MACOSX/Additional File 1/._Table S3.xlsx
- Additional File 1/Table S2.xlsx
- __MACOSX/Additional File 1/._Table S2.xlsx
- Additional File 1/Table S10.xlsx
- __MACOSX/Additional File 1/._Table S10.xlsx
