# Supplementary material for: Integrated large-scale metagenome assembly and multi-kingdom network analyses identify sex differences in the human nasal microbiome
Source: Genome Biol. 2024 Oct 8;25:257. doi: 10.1186/s13059-024-03389-2 (PMC11463039; doi:10.1186/s13059-024-03389-2)
Supplement: Supplementary file 1 — Additional file 1: Contains Supplementary Table S1 - S10. [file 13059_2024_3389_MOESM1_ESM.zip › Additional File 1/Table S1.xlsx]

## Sheet: 1a.phenotype
Supplementary Table 1a Metadata of the 1593 volunteers.
ID	Weight (kg)	Height (cm)	BMI	Age (years)	Sex (male/female)	Season
RDPYD19050376_A	62.2	168	22.04	39.3	male	spring
RDPYD19050378_A	NA	NA	NA	29.8	male	spring
RDPYD19050379_A	71.2	174	23.52	34.4	male	spring
RDPYD19050380_A	NA	NA	NA	NA	NA	spring
RDPYD19050381_A	NA	NA	NA	29	male	spring
RDPYD19050382_A	53.5	157	21.7	24.2	female	spring
RDPYD19050383_A	45	158	18.03	31.7	female	spring
RDPYD19050384_A	49.7	159	19.66	26	female	spring
RDPYD19050385_A	59	169	20.66	32	female	spring
RDPYD19050386_A	NA	NA	NA	NA	NA	spring
RDPYD19050388_A	52.6	161	20.29	26.6	female	spring
RDPYD19050390_A	68.9	165.2	25.25	31.9	female	spring
RDPYD19050391_A	56	168	19.84	28.2	female	spring
RDPYD19050393_A	54.3	161	20.95	29.9	female	spring
RDPYD19050394_A	49	149	22.07	22.7	female	spring
RDPYD19050395_A	48.1	160	18.79	28.3	female	spring
RDPYD19050396_A	52	152	22.51	42.3	female	spring
RDPYD19050398_A	NA	NA	NA	NA	NA	spring
RDPYD19050399_A	59	169	20.66	29.2	male	spring
RDPYD19050400_A	60	167	21.51	27.5	female	spring
RDPYD19050401_A	55	158	22.03	31.8	female	spring
RDPYD19050402_A	76.5	175	24.98	40.6	male	spring
RDPYD19050403_A	NA	NA	NA	33.2	male	spring
RDPYD19050405_A	NA	NA	NA	NA	NA	spring
RDPYD19050406_A	71	174	23.45	36.3	female	spring
RDPYD19050407_A	54.7	169	19.15	36.8	female	spring
RDPYD19050408_A	50	148	22.83	22.7	female	spring
RDPYD19050409_A	50	161	19.29	30.6	female	spring
RDPYD19050410_A	63	178	19.88	26.3	male	spring
RDPYD19050411_A	NA	NA	NA	NA	NA	spring
RDPYD19050412_A	NA	NA	NA	NA	NA	spring
RDPYD19050413_A	49.7	159	19.66	44.3	female	spring
RDPYD19050414_A	45	150	20	31.6	female	spring
RDPYD19050415_A	NA	NA	NA	NA	NA	spring
RDPYD19050417_A	53	157	21.5	32.8	female	summer
RDPYD19050418_A	51	156	20.96	31.7	female	summer
RDPYD19050419_A	60	171	20.52	25.1	male	summer
RDPYD19050420_A	62.2	165	22.85	27.6	female	summer
RDPYD19050421_A	45	151	19.74	28.4	female	summer
RDPYD19050422_A	NA	NA	NA	31.8	female	summer
RDPYD19050423_A	45	153	19.22	27.2	female	summer
RDPYD19050424_A	64	156	26.3	24.3	female	summer
RDPYD19050425_A	NA	NA	NA	NA	NA	summer
RDPYD19050427_A	73	178	23.04	28	male	summer
RDPYD19050428_A	48	164	17.85	32.9	female	summer
RDPYD19050429_A	58.7	164	21.82	33.9	female	summer
RDPYD19050430_A	74.7	170.7	25.64	35.6	male	summer
RDPYD19050431_A	75.3	180	23.24	37.5	male	summer
RDPYD19050432_A	NA	NA	NA	32.8	male	summer
RDPYD19050433_A	NA	NA	NA	25.6	female	summer
RDPYD19050434_A	57	170	19.72	37.2	female	summer
RDPYD19050435_A	72	173	24.06	23.4	male	summer
RDPYD19050436_A	60.2	165	22.11	31.1	male	summer
RDPYD19050437_A	53.7	166	19.49	24.6	female	summer
RDPYD19050438_A	60.5	163	22.77	32.3	female	summer
RDPYD19050439_A	72	177	22.98	25.4	female	summer
RDPYD19050440_A	NA	NA	NA	NA	NA	summer
RDPYD19050441_A	NA	NA	NA	NA	NA	summer
RDPYD19050442_A	72.6	183	21.68	31.1	male	summer
RDPYD19050443_A	56.9	173	19.01	35.8	male	summer
RDPYD19050444_A	54.1	160.1	21.11	41.6	female	summer
RDPYD19050445_A	58	164	21.56	25	female	summer
RDPYD19050446_A	77.2	177	24.64	27.3	male	summer
RDPYD19050447_A	NA	NA	NA	27.8	female	summer
RDPYD19050448_A	46	161	17.75	25.7	female	summer
RDPYD19050449_A	70.2	172	23.73	33.7	male	summer
RDPYD19050450_A	61.6	168	21.83	29.8	male	summer
RDPYD19050451_A	42.3	154	17.84	31.8	female	summer
RDPYD19050452_A	70.9	174	23.42	46.3	male	summer
RDPYD19050454_A	50	167	17.93	26.9	female	summer
RDPYD19050455_A	58.4	160	22.81	34.8	male	summer
RDPYD19050456_A	62	165	22.77	26.2	female	summer
RDPYD19050457_A	54	165	19.83	36.6	female	summer
RDPYD19050458_A	74	164	27.51	26.3	female	summer
RDPYD19050459_A	53	169	18.56	26.8	female	summer
RDPYD19050460_A	48	163	18.07	28.3	female	summer
RDPYD19050461_A	57.2	162	21.8	23.2	female	summer
RDPYD19050462_A	NA	NA	NA	NA	NA	summer
RDPYD19050464_A	46.9	157	19.03	24.7	female	summer
RDPYD19050465_A	NA	NA	NA	37.4	male	summer
RDPYD19050466_A	NA	NA	NA	NA	NA	summer
RDPYD19050467_A	NA	NA	NA	24.5	female	summer
RDPYD19050468_A	41	153	17.51	34.3	female	summer
RDPYD19050469_A	62	173	20.72	33	female	summer
RDPYD19050470_A	57	154	24.03	30.8	female	summer
RDPYD19050471_A	53	163	19.95	32.1	female	summer
RDPYD19050472_A	52	159	20.57	23.8	female	summer
RDPYD19050473_A	77.9	163.1	29.28	39.5	male	summer
RDPYD19050474_A	NA	NA	NA	27.3	male	summer
RDPYD19050475_A	NA	NA	NA	34	male	summer
RDPYD19050476_A	58.7	158	23.51	38.2	female	summer
RDPYD19050477_A	56	165	20.57	23.8	female	summer
RDPYD19050478_A	56	164	20.82	31.8	female	summer
RDPYD19050479_A	57.4	166	20.83	35.3	female	summer
RDPYD19050480_A	NA	NA	NA	NA	NA	summer
RDPYD19050481_A	55	161	21.22	33.8	female	summer
RDPYD19050482_A	55	160	21.48	25.1	female	summer
RDPYD19050483_A	NA	NA	NA	NA	NA	summer
RDPYD19050484_A	NA	NA	NA	NA	NA	summer
RDPYD19050485_A	45.6	151	20	30.5	female	summer
RDPYD19050486_A	43	158	17.22	27.8	female	summer
RDPYD19050487_A	60	162	22.86	30.1	female	summer
RDPYD19050488_A	48.8	156	20.05	26.6	female	summer
RDPYD19050489_A	51.2	158	20.51	22.9	female	summer
RDPYD19050490_A	45	157	18.26	23.8	female	summer
RDPYD19050492_A	58	171	19.84	32.7	male	summer
RDPYD19050493_A	58	156	23.83	35	female	summer
RDPYD19050494_A	NA	NA	NA	NA	NA	summer
RDPYD19050495_A	51.6	158	20.67	28.3	female	summer
RDPYD19050496_A	55	167	19.72	27.3	female	summer
RDPYD19050497_A	68	172	22.99	35.3	male	summer
RDPYD19050498_A	51	161	19.68	27.1	female	summer
RDPYD19050499_A	72.2	153.5	30.64	34.3	female	summer
RDPYD19050500_A	55.8	163	21	32.8	female	summer
RDPYD19050501_A	61.4	159	24.29	28.8	female	summer
RDPYD19050502_A	51	155	21.23	35.3	female	summer
RDPYD19050503_A	63	170	21.8	33.1	male	summer
RDPYD19050504_A	41	151	17.98	20.3	female	summer
RDPYD19050505_A	57.5	150.9	25.25	24.5	female	summer
RDPYD19050506_A	77.5	170.5	26.66	34.8	male	summer
RDPYD19050507_A	62	164	23.05	22	female	summer
RDPYD19050508_A	45	146	21.11	26.5	female	summer
RDPYD19050509_A	60	155	24.97	24.3	female	summer
RDPYD19050510_A	NA	NA	NA	26.5	female	summer
RDPYD19050512_A	41	157	16.63	32.2	female	summer
RDPYD19050513_A	60	159	23.73	34	female	summer
RDPYD19050514_A	43.6	165	16.01	27.9	female	summer
RDPYD19050515_A	58	164	21.56	25	female	summer
RDPYD19050516_A	NA	NA	NA	26.4	female	summer
RDPYD19050517_A	55.7	167	19.97	26.9	male	summer
RDPYD19050518_A	NA	NA	NA	NA	female	summer
RDPYD19050519_A	NA	NA	NA	NA	NA	summer
RDPYD19050520_A	NA	NA	NA	NA	NA	summer
RDPYD19050521_A	NA	NA	NA	37	male	summer
RDPYD19050522_A	59.1	172	19.98	21.8	male	summer
RDPYD19050523_A	NA	NA	NA	NA	NA	summer
RDPYD19050524_A	NA	NA	NA	NA	NA	summer
RDPYD19050525_A	NA	NA	NA	NA	NA	summer
RDPYD19050526_B	73	175	23.84	35.9	male	summer
RDPYD19050527_A	NA	NA	NA	NA	NA	summer
RDPYD19050528_A	NA	NA	NA	NA	male	summer
RDPYD19050529_A	NA	NA	NA	NA	NA	summer
RDPYD19050530_A	74	175	24.16	30.1	male	summer
RDPYD19050531_A	NA	NA	NA	NA	male	summer
RDPYD19050533_A	NA	NA	NA	NA	female	autumn
RDPYD19050534_A	48.1	168.5	16.94	37.2	female	autumn
RDPYD19050535_A	NA	NA	NA	NA	female	autumn
RDPYD19050536_A	NA	NA	NA	NA	female	autumn
RDPYD19050537_A	62	159.5	24.37	26.8	female	autumn
RDPYD19050538_A	75.4	171.5	25.64	33.3	male	autumn
RDPYD19050539_A	NA	NA	NA	NA	male	autumn
RDPYD19050540_A	NA	NA	NA	24.4	female	autumn
RDPYD19050541_A	NA	NA	NA	NA	female	autumn
RDPYD19050542_A	67.8	161	26.16	36.9	female	autumn
RDPYD19050543_A	54.1	164.5	19.99	29.8	female	autumn
RDPYD19050544_A	56.6	147	26.19	30.9	female	autumn
RDPYD19050545_A	53.3	150.5	23.53	33.8	female	autumn
RDPYD19050547_A	NA	NA	NA	NA	NA	autumn
RDPYD19050548_A	NA	NA	NA	NA	NA	autumn
RDPYD19050549_A	61.4	170	21.25	31.8	male	autumn
RDPYD19050550_A	NA	NA	NA	NA	NA	autumn
RDPYD19050551_A	46.7	159	18.47	25.2	female	summer
RDPYD19050552_A	64.4	161.9	24.57	36.9	male	summer
RDPYD19050553_A	50	159	19.78	31.9	female	summer
RDPYD19050554_A	NA	NA	NA	NA	male	summer
RDPYD19050555_A	NA	NA	NA	NA	female	summer
RDPYD19050556_A	NA	NA	NA	NA	NA	summer
RDPYD19050557_A	NA	NA	NA	NA	NA	summer
RDPYD19050558_A	NA	NA	NA	NA	female	summer
RDPYD19050559_A	NA	NA	NA	34.8	male	summer
RDPYD19050560_A	NA	NA	NA	29.5	female	summer
RDPYD19050561_A	NA	NA	NA	NA	NA	summer
RDPYD19050562_A	57.9	153.7	24.51	29.9	female	summer
RDPYD19050563_A	83	160.4	32.26	23.8	female	summer
RDPYD19050564_A	NA	NA	NA	26.4	female	summer
RDPYD19050565_A	NA	NA	NA	27.7	female	summer
RDPYD19050566_A	55.7	167	19.97	29.5	female	NA
RDPYD19050567_A	57	159	22.55	36.2	female	NA
RDPYD19070394_B	48.3	158	19.35	28	female	spring
RDPYD19070395_B	62.5	169.1	21.86	34.4	male	spring
RDPYD19070396_B	71.9	167.8	25.54	35.2	male	spring
RDPYD19070397_B	78.4	167.6	27.91	35	male	spring
RDPYD19070399_B	57	157	23.12	31	female	spring
RDPYD19070400_B	60.5	159	23.93	24.7	female	spring
RDPYD19070401_A	43.6	161	16.82	26.4	female	spring
RDPYD19070402_A	59.8	166	21.7	30.5	female	spring
RDPYD19070404_A	44	154	18.55	27.5	female	spring
RDPYD19070405_A	65.7	168	23.28	30.3	male	spring
RDPYD19070406_A	55	154	23.19	32.8	female	spring
RDPYD19070407_A	45	155	18.73	28	female	spring
RDPYD19070408_A	53	165	19.47	26.8	female	spring
RDPYD19070409_A	53	159	20.96	24.1	female	spring
RDPYD19070410_A	69	172	23.32	24.3	male	spring
RDPYD19070411_A	52	160	20.31	23.9	female	spring
RDPYD19070412_A	63	174	20.81	22.6	male	spring
RDPYD19070413_A	50	156	20.55	35.3	female	spring
RDPYD19070414_A	53	170	18.34	23.1	male	spring
RDPYD19070415_A	NA	NA	NA	NA	NA	spring
RDPYD19070416_A	43	150	19.11	26.8	female	spring
RDPYD19070417_A	59.6	152.6	25.59	24.1	female	spring
RDPYD19070418_A	NA	NA	NA	NA	NA	spring
RDPYD19070419_A	49	157	19.88	31.2	female	spring
RDPYD19070420_A	87	177	27.77	34.7	male	spring
RDPYD19070421_A	55	153	23.5	35.8	female	spring
RDPYD19070422_A	NA	NA	NA	28.9	female	spring
RDPYD19070423_A	53	174	17.51	26.8	female	spring
RDPYD19070424_A	74	166	26.85	30.7	male	spring
RDPYD19070425_A	NA	NA	NA	NA	NA	spring
RDPYD19070426_A	42	147	19.44	29.3	female	spring
RDPYD19070427_A	NA	NA	NA	NA	NA	spring
RDPYD19070428_A	50	165	18.37	31	female	spring
RDPYD19070429_A	51	159	20.17	24.8	female	spring
RDPYD19070430_A	48	157	19.47	24.7	female	spring
RDPYD19070431_A	51	165	18.73	27.9	male	spring
RDPYD19070432_A	53	165	19.47	26.3	female	spring
RDPYD19070433_A	NA	NA	NA	NA	NA	spring
RDPYD19070434_A	NA	NA	NA	NA	NA	spring
RDPYD19070435_A	42	147	19.44	24.7	female	spring
RDPYD19070436_B	NA	NA	NA	NA	NA	spring
RDPYD19070437_B	55	167	19.72	27.8	female	spring
RDPYD19070438_B	73	163	27.48	32.6	female	spring
RDPYD19070439_B	75	165	27.55	26.3	male	spring
RDPYD19070441_B	61	170	21.11	32.4	male	spring
RDPYD19070442_B	89	184	26.29	NA	NA	spring
RDPYD19070443_B	64	161	24.69	33.2	male	spring
RDPYD19070444_B	48	157	19.47	31	female	spring
RDPYD19070445_B	61	169	21.36	NA	NA	spring
RDPYD19070446_B	54	154	22.77	38.7	female	spring
RDPYD19070447_B	48	159	18.99	35.3	female	spring
RDPYD19070448_B	58	172	19.61	28.2	female	spring
RDPYD19070449_B	40	152	17.31	27.7	female	spring
RDPYD19070450_B	61	155	25.39	31.4	male	spring
RDPYD19070451_A	72	173	24.06	38.8	male	spring
RDPYD19070452_B	50	166	18.14	30.1	male	summer
RDPYD19070453_B	59	175	19.27	28	male	summer
RDPYD19070454_B	73	161	28.16	35.3	female	summer
RDPYD19070455_B	69.8	177	22.28	31.5	male	summer
RDPYD19070456_B	NA	NA	NA	NA	NA	summer
RDPYD19070457_B	95	161	36.65	28.7	female	summer
RDPYD19070458_B	NA	NA	NA	NA	NA	summer
RDPYD19070459_B	45	153	19.22	32.6	female	summer
RDPYD19070460_B	51	157	20.69	24.3	female	summer
RDPYD19070461_B	60	168	21.26	NA	NA	summer
RDPYD19070463_B	48	167	17.21	26	female	summer
RDPYD19070464_B	NA	NA	NA	NA	NA	summer
RDPYD19070465_B	78	173	26.06	30.7	male	summer
RDPYD19070466_B	69	174	22.79	34.3	female	summer
RDPYD19070467_B	45.1	153	19.27	33.9	female	summer
RDPYD19070468_B	52	158	20.83	33.7	female	summer
RDPYD19070469_A	NA	NA	NA	NA	NA	summer
RDPYD19070470_A	NA	NA	NA	NA	NA	summer
RDPYD19070471_A	46	159	18.2	29.6	female	summer
RDPYD19070472_A	52	152	22.51	25.6	female	summer
RDPYD19070473_A	57	178	17.99	26.3	male	summer
RDPYD19070474_A	73	171	24.96	27.6	male	summer
RDPYD19070475_A	50	161	19.29	37.4	female	summer
RDPYD19070476_A	NA	NA	NA	NA	NA	summer
RDPYD19070477_A	60	170	20.76	24	male	summer
RDPYD19070478_A	53	153	22.64	31.5	female	summer
RDPYD19070479_A	45	159	17.8	23.7	female	summer
RDPYD19070480_A	62	172	20.96	31	male	summer
RDPYD19070481_A	71	170	24.57	29.8	male	summer
RDPYD19070482_A	41.4	150	18.4	31.6	female	summer
RDPYD19070483_A	46.9	155	19.52	30.2	female	summer
RDPYD19070484_A	50	163	18.82	29.3	female	summer
RDPYD19070485_A	61.8	172	20.89	36.4	male	summer
RDPYD19070486_A	50.7	159	20.05	24.3	female	summer
RDPYD19070487_A	53	163	19.95	23.8	female	summer
RDPYD19070488_A	53	161	20.45	25.3	female	summer
RDPYD19070489_A	61	155	25.39	23.9	female	summer
RDPYD19070490_A	NA	NA	NA	NA	NA	summer
RDPYD19070491_A	76	186	21.97	26.2	male	summer
RDPYD19070492_A	46.6	155	19.4	33.8	female	summer
RDPYD19070493_A	52	164	19.33	37.3	female	summer
RDPYD19070494_B	63	151	27.63	29.5	female	summer
RDPYD19070495_B	67	158	26.84	27.9	female	summer
RDPYD19070496_B	62	158	24.84	32.5	female	summer
RDPYD19070497_B	53	178	16.73	28.7	male	summer
RDPYD19070498_B	52	162	19.81	24.8	female	summer
RDPYD19070499_B	60.6	159	23.97	28.7	female	summer
RDPYD19070500_B	NA	NA	NA	28.4	male	summer
RDPYD19070501_B	70	159	27.69	36.8	male	summer
RDPYD19070502_B	49	159	19.38	29.7	female	summer
RDPYD19070503_B	NA	NA	NA	35.6	female	summer
RDPYD19070504_B	74	183	22.1	28	male	summer
RDPYD19070505_B	NA	NA	NA	28.3	female	summer
RDPYD19070506_B	40	148	18.26	26.6	female	summer
RDPYD19070507_B	59	162	22.48	33.8	female	summer
RDPYD19070508_B	NA	NA	NA	NA	NA	summer
RDPYD19070509_B	57	172	19.27	30.9	female	summer
RDPYD19070510_B	58	163	21.83	34.5	female	summer
RDPYD19070511_B	45.6	156	18.74	29.7	female	summer
RDPYD19070512_B	72	174	23.78	31.5	male	summer
RDPYD19070513_B	NA	NA	NA	NA	NA	summer
RDPYD19070514_B	62	160	24.22	34.8	female	summer
RDPYD19070515_B	NA	NA	NA	NA	NA	summer
RDPYD19070516_B	56	168	19.84	36.3	NA	summer
RDPYD19070517_B	60	168	21.26	25.4	male	summer
RDPYD19070518_B	49	154	20.66	25.3	female	summer
RDPYD19070519_B	58.3	156	23.96	52.8	female	summer
RDPYD19070520_B	55	167	19.72	26.5	female	summer
RDPYD19070521_B	NA	NA	NA	31.6	female	summer
RDPYD19070522_B	59	179	18.41	28.6	male	summer
RDPYD19070523_B	53	164	19.71	26.2	female	summer
RDPYD19070524_B	49.5	153	21.15	34.3	female	summer
RDPYD19070525_A	49	160	19.14	27.8	female	summer
RDPYD19070526_A	57.6	164	21.42	28.7	female	summer
RDPYD19070527_A	42	152	18.18	27.9	female	summer
RDPYD19070528_A	77	176	24.86	NA	NA	summer
RDPYD19070529_A	54	164	20.08	29.8	female	summer
RDPYD19070530_A	NA	NA	NA	NA	NA	summer
RDPYD19070531_A	NA	NA	NA	NA	NA	summer
RDPYD19070532_A	NA	NA	NA	NA	NA	summer
RDPYD19070533_A	50	159	19.78	31.6	female	summer
RDPYD19070534_A	NA	NA	NA	NA	female	summer
RDPYD19070535_A	56	166	20.32	49.2	female	summer
RDPYD19070536_A	NA	NA	NA	NA	NA	summer
RDPYD19070537_A	74.8	164	27.81	25.3	female	summer
RDPYD19070538_A	45.5	160	17.77	28.8	female	summer
RDPYD19070539_A	55	150	24.44	28.6	female	summer
RDPYD19070540_A	43.9	154	18.51	27.6	female	summer
RDPYD19070541_A	53	149	23.87	24.7	female	summer
RDPYD19070542_A	50	164	18.59	28	female	summer
RDPYD19070543_A	60	166	21.77	29.5	male	summer
RDPYD19070544_A	42	152	18.18	24.4	female	summer
RDPYD19070545_A	74	177	23.62	25.8	male	summer
RDPYD19070546_B	NA	NA	NA	31.9	female	summer
RDPYD19070547_B	80.9	172	27.35	35.4	male	summer
RDPYD19070549_B	NA	NA	NA	NA	NA	summer
RDPYD19070550_B	NA	NA	NA	NA	NA	summer
RDPYD19070551_B	NA	NA	NA	NA	NA	summer
RDPYD19070552_A	NA	NA	NA	NA	NA	summer
RDPYD19070553_A	NA	NA	NA	NA	NA	summer
RDPYD19070554_A	NA	NA	NA	NA	NA	summer
RDPYD19070555_A	NA	NA	NA	NA	NA	summer
RDPYD19070556_A	45.5	163	17.13	31.8	female	summer
RDPYD19070557_A	46	158	18.43	29.7	female	summer
RDPYD19070559_A	NA	NA	NA	NA	NA	summer
RDPYD19070560_A	NA	NA	NA	NA	NA	summer
RDPYD19070561_A	NA	NA	NA	NA	NA	summer
RDPYD19070562_A	NA	NA	NA	NA	NA	summer
RDPYD19070563_A	NA	NA	NA	39.9	female	summer
RDPYD19070564_A	NA	NA	NA	NA	female	summer
RDPYD19070565_A	NA	NA	NA	NA	male	summer
RDPYD19070566_B	NA	NA	NA	25.1	female	summer
RDPYD19070567_B	54	162	20.58	26.4	female	summer
RDPYD19070568_B	80.8	181	24.66	29.3	male	summer
RDPYD19070569_B	48	157	19.47	27.1	female	summer
RDPYD19070570_B	57.9	172	19.57	31.7	male	summer
RDPYD19070571_B	75.2	182	22.7	24.3	male	summer
RDPYD19070573_B	NA	NA	NA	26.1	male	summer
RDPYD19070574_B	62	170	21.45	28.5	female	summer
RDPYD19070575_B	51.2	155	21.31	29.4	female	summer
RDPYD19070576_B	63.7	165	23.4	29.5	male	summer
RDPYD19070577_B	53	165	19.47	26.6	female	summer
RDPYD19070578_B	72.8	176	23.5	33.7	male	summer
RDPYD19070579_B	53.2	162	20.27	34.1	female	summer
RDPYD19070580_B	NA	NA	NA	37.8	male	summer
RDPYD19070581_B	43	160	16.8	31.9	female	summer
RDPYD19070582_B	58.5	155	24.35	28.3	female	summer
RDPYD19070584_B	77	177	24.58	NA	NA	summer
RDPYD19070585_B	96	169	33.61	33.9	male	summer
RDPYD19080309_A	43	157	17.44	29.5	female	spring
RDPYD19080310_A	74.1	186	21.42	29	male	spring
RDPYD19080311_A	NA	NA	NA	NA	NA	spring
RDPYD19080312_A	80	181	24.42	39.8	male	spring
RDPYD19080313_A	65	174	21.47	25.1	male	spring
RDPYD19080314_A	51	164	18.96	33.1	female	spring
RDPYD19080315_A	NA	NA	NA	25.2	female	spring
RDPYD19080316_A	65	158	26.04	30.3	female	spring
RDPYD19080317_A	47.4	154.4	19.88	34.1	female	spring
RDPYD19080318_A	53.3	161	20.56	28.6	female	spring
RDPYD19080319_A	NA	NA	NA	26.7	male	spring
RDPYD19080320_A	61	156	25.07	30.6	female	spring
RDPYD19080321_A	NA	NA	NA	30.8	male	spring
RDPYD19080322_A	NA	NA	NA	28.5	male	spring
RDPYD19080323_A	41	150	18.22	33.3	female	spring
RDPYD19080324_A	NA	NA	NA	22.4	male	spring
RDPYD19080325_A	71.8	174	23.72	35	male	spring
RDPYD19080326_A	50.2	163	18.89	25.5	female	spring
RDPYD19080327_A	40.9	148	18.67	21.9	female	spring
RDPYD19080328_A	43.8	153	18.71	24.7	female	spring
RDPYD19080329_A	48	164	17.85	24.4	female	spring
RDPYD19080330_A	53	166	19.23	28.2	female	spring
RDPYD19080331_A	71.6	157	29.05	32.8	female	spring
RDPYD19080332_A	NA	NA	NA	26.2	female	spring
RDPYD19080333_A	53	160	20.7	32.8	female	spring
RDPYD19080334_A	NA	NA	NA	NA	NA	spring
RDPYD19080335_A	42.5	154	17.92	34.7	female	spring
RDPYD19080336_A	NA	NA	NA	NA	NA	spring
RDPYD19080337_A	71	176	22.92	30.6	male	spring
RDPYD19080338_A	NA	NA	NA	NA	NA	spring
RDPYD19080339_A	50	150	22.22	30.3	female	spring
RDPYD19080340_A	88	177	28.09	24.9	male	spring
RDPYD19080341_A	NA	NA	NA	NA	NA	spring
RDPYD19080342_A	58	171	19.84	29.3	female	spring
RDPYD19080343_A	NA	NA	NA	24.7	female	spring
RDPYD19080344_A	NA	NA	NA	NA	NA	spring
RDPYD19080345_A	NA	NA	NA	NA	NA	spring
RDPYD19080346_A	36	149	16.22	28	female	spring
RDPYD19080347_A	43	156	17.67	25.6	female	spring
RDPYD19080348_A	NA	NA	NA	61.2	male	spring
RDPYD19080349_A	NA	NA	NA	39.8	female	spring
RDPYD19080350_A	62.5	151	27.41	27.6	female	spring
RDPYD19080351_A	42	150	18.67	29.7	female	spring
RDPYD19080352_A	61	158	24.44	33.3	female	spring
RDPYD19080353_A	40	149	18.02	28.8	female	spring
RDPYD19080354_A	57	166	20.69	23.3	female	spring
RDPYD19080355_A	65	157	26.37	60.3	female	spring
RDPYD19080356_A	69	162	26.29	34.1	female	spring
RDPYD19080357_A	NA	NA	NA	23.7	male	spring
RDPYD19080358_A	61.9	161.8	23.64	31.9	female	spring
RDPYD19080359_A	NA	NA	NA	NA	NA	spring
RDPYD19080360_A	NA	NA	NA	NA	NA	spring
RDPYD19080361_A	57	158	22.83	27.7	female	spring
RDPYD19080362_A	60	173	20.05	26.8	male	spring
RDPYD19080363_A	94	180	29.01	33.1	male	summer
RDPYD19080364_A	70	172	23.66	34.2	male	summer
RDPYD19080365_A	54	170	18.69	28.6	female	summer
RDPYD19080366_A	66.1	168.4	23.31	23.9	male	summer
RDPYD19080367_A	NA	NA	NA	27	female	summer
RDPYD19080368_A	69.9	168	24.77	33.4	female	summer
RDPYD19080369_A	69	174	22.79	35.3	male	summer
RDPYD19080370_A	49	157	19.88	24.8	female	summer
RDPYD19080371_A	79.2	177.3	25.19	33	male	summer
RDPYD19080372_A	57	174	18.83	27.7	male	summer
RDPYD19080373_A	57	168	20.2	31.5	male	summer
RDPYD19080374_A	49	168	17.36	33.1	female	summer
RDPYD19080375_A	65	177	20.75	28.6	male	summer
RDPYD19080376_A	45	163	16.94	26.3	female	summer
RDPYD19080377_A	57	164	21.19	21.9	female	summer
RDPYD19080378_A	45	170	15.57	28.8	female	summer
RDPYD19080379_A	63.8	147.6	29.29	30.8	female	summer
RDPYD19080380_A	64	170	22.15	30.7	male	summer
RDPYD19080381_A	NA	NA	NA	NA	NA	summer
RDPYD19080382_A	59	171	20.18	24.4	female	summer
RDPYD19080383_A	NA	NA	NA	29.7	male	summer
RDPYD19080384_A	NA	NA	NA	28.8	male	summer
RDPYD19080385_A	60	158	24.03	28.2	female	summer
RDPYD19080386_A	53	166	19.23	32.3	female	summer
RDPYD19080387_A	NA	NA	NA	NA	NA	summer
RDPYD19080388_A	55	164	20.45	28.5	female	summer
RDPYD19080389_A	NA	NA	NA	NA	NA	summer
RDPYD19080390_A	NA	NA	NA	NA	NA	summer
RDPYD19080391_A	NA	NA	NA	NA	NA	summer
RDPYD19080392_A	44	159	17.4	26.4	female	summer
RDPYD19080393_A	NA	NA	NA	NA	NA	summer
RDPYD19080394_A	41	153	17.51	28.7	female	summer
RDPYD19080395_A	66	170	22.84	28.9	female	summer
RDPYD19080396_A	NA	NA	NA	NA	NA	summer
RDPYD19080397_A	52	155	21.64	24.7	female	summer
RDPYD19080398_A	53.2	164	19.78	33.4	female	summer
RDPYD19080399_A	52	154	21.93	28.8	female	summer
RDPYD19080400_A	48.8	151	21.4	28.2	female	summer
RDPYD19080401_A	104	176	33.57	25	male	summer
RDPYD19080402_A	38	150	16.89	26.5	female	summer
RDPYD19080403_A	50.3	160	19.65	28.9	female	summer
RDPYD19080404_A	NA	NA	NA	NA	NA	summer
RDPYD19080405_A	NA	NA	NA	27.2	male	summer
RDPYD19080406_A	58	164	21.56	30.8	male	summer
RDPYD19080407_A	NA	NA	NA	27.5	female	summer
RDPYD19080408_A	NA	NA	NA	29	female	summer
RDPYD19080409_A	66	173	22.05	25.8	male	summer
RDPYD19080410_A	47	159	18.59	27.1	male	summer
RDPYD19080411_A	52	161	20.06	30.8	female	summer
RDPYD19080412_A	NA	NA	NA	NA	NA	summer
RDPYD19080413_A	NA	NA	NA	26.7	female	summer
RDPYD19080414_A	71	176	22.92	32.4	male	summer
RDPYD19080415_A	50	155	20.81	29.8	female	summer
RDPYD19080416_A	64	159	25.32	31.5	female	summer
RDPYD19080417_A	46	162	17.53	23.4	female	summer
RDPYD19080418_A	56	155	23.31	22.4	female	summer
RDPYD19080419_A	NA	NA	NA	NA	NA	summer
RDPYD19080420_A	67.9	164.3	25.15	28.8	male	summer
RDPYD19080421_A	41	153	17.51	31.8	female	summer
RDPYD19080422_A	36	154	15.18	25.6	female	summer
RDPYD19080423_A	NA	NA	NA	33.3	male	summer
RDPYD19080424_A	53	153	22.64	31	female	summer
RDPYD19080425_A	40	158	16.02	23.1	female	summer
RDPYD19080426_A	64	176	20.66	31.4	female	summer
RDPYD19080427_A	43	161	16.59	22	female	summer
RDPYD19080428_A	64	173	21.38	33.7	male	summer
RDPYD19080429_A	60.6	155	25.22	29.4	female	summer
RDPYD19080430_A	NA	NA	NA	NA	NA	summer
RDPYD19080431_A	NA	NA	NA	NA	NA	summer
RDPYD19080432_A	54	155	22.48	33.6	female	summer
RDPYD19080433_A	NA	NA	NA	NA	NA	summer
RDPYD19080434_A	60	166	21.77	32	male	summer
RDPYD19080435_A	35	153	14.95	27.2	female	summer
RDPYD19080436_A	NA	NA	NA	NA	NA	summer
RDPYD19080437_A	56	165	20.57	25.8	female	summer
RDPYD19080438_A	NA	NA	NA	31.8	male	summer
RDPYD19080439_A	45	158	18.03	29.6	female	summer
RDPYD19080440_A	69.2	157.2	28	30.8	male	summer
RDPYD19080441_A	69	165	25.34	35.3	female	summer
RDPYD19080442_A	NA	NA	NA	23.4	female	summer
RDPYD19080443_A	72	175	23.51	36.3	male	summer
RDPYD19080444_A	53	160	20.7	27.3	female	summer
RDPYD19080445_A	71.8	182	21.68	29.3	male	summer
RDPYD19080446_A	56	157	22.72	24.3	female	summer
RDPYD19080447_A	47.2	156	19.4	29	female	summer
RDPYD19080448_A	NA	NA	NA	NA	female	summer
RDPYD19080449_A	45	157	18.26	28.5	female	summer
RDPYD19080450_A	NA	NA	NA	40.4	male	summer
RDPYD19080451_A	59	167	21.16	32.3	female	summer
RDPYD19080453_A	55.4	164	20.6	28.3	female	summer
RDPYD19080454_A	66	168	23.38	38.9	male	summer
RDPYD19080455_A	58.3	158.7	23.15	29.8	female	summer
RDPYD19080456_A	76.3	184	22.54	25.9	male	summer
RDPYD19080457_A	36.9	154	15.56	24.4	female	summer
RDPYD19080458_A	NA	NA	NA	30.8	female	summer
RDPYD19080459_A	42.5	161.7	16.25	32.1	female	summer
RDPYD19080460_A	50.9	156	20.92	33.4	female	summer
RDPYD19080461_A	64	164	23.8	29.3	female	summer
RDPYD19080462_A	NA	NA	NA	NA	NA	summer
RDPYD19080463_A	NA	NA	NA	NA	NA	summer
RDPYD19080464_A	65.8	164	24.46	40.6	female	summer
RDPYD19080465_A	NA	NA	NA	30	male	summer
RDPYD19080466_A	NA	NA	NA	NA	NA	summer
RDPYD19080467_A	81	185	23.67	36.8	male	summer
RDPYD19080468_A	83	160	32.42	32.5	male	summer
RDPYD19080469_A	49	156	20.13	29.6	female	summer
RDPYD19080470_A	NA	NA	NA	26.7	female	summer
RDPYD19080471_A	59	164	21.94	44.3	female	summer
RDPYD19080472_A	47	161	18.13	26.5	female	summer
RDPYD19080473_A	52	160	20.31	27.2	female	summer
RDPYD19080474_A	43	154	18.13	34.8	female	summer
RDPYD19080475_A	78	169	27.31	28.7	male	summer
RDPYD19080476_A	44	157	17.85	26.1	female	summer
RDPYD19080477_A	61	168	21.61	27.5	female	summer
RDPYD19080478_A	42	155	17.48	34.6	female	summer
RDPYD19080479_A	55	159	21.76	35.6	female	summer
RDPYD19080480_A	36	162	13.72	25.3	female	summer
RDPYD19080481_A	49.4	169	17.3	24.1	female	summer
RDPYD19080482_A	53	162	20.2	27.8	female	summer
RDPYD19080483_A	66	155	27.47	33.8	female	summer
RDPYD19080484_A	44	146	20.64	28.3	female	summer
RDPYD19080485_A	53	159	20.96	29.4	female	summer
RDPYD19080486_A	51	151	22.37	24.6	female	summer
RDPYD19080487_A	43	161	16.59	30.8	female	summer
RDPYD19080488_A	53	166	19.23	34.1	female	summer
RDPYD19080489_A	49.8	158	19.95	44.6	female	summer
RDPYD19080490_A	NA	NA	NA	27.4	female	summer
RDPYD19080491_A	53	162	20.2	23.9	female	summer
RDPYD19080492_A	54.5	165	20.02	33.8	female	summer
RDPYD19080493_A	56.5	160	22.07	31.7	female	summer
RDPYD19080494_A	76.9	171	26.3	34.4	male	summer
RDPYD19080495_A	NA	NA	NA	NA	NA	summer
RDPYD19080496_A	60	167	21.51	26.5	male	summer
RDPYD19080498_A	NA	NA	NA	22.8	female	summer
RDPYD19080499_A	70	161	27.01	30.9	female	summer
RDPYD19080500_A	NA	NA	NA	NA	NA	summer
RDPYD19080501_A	NA	NA	NA	NA	NA	summer
RDPYD19080502_A	46	159	18.2	28.9	female	summer
RDPYD19080503_A	54.6	165	20.06	27.5	female	summer
RDPYD19080504_A	43	154	18.13	25.5	female	summer
RDPYD19080505_A	NA	NA	NA	NA	NA	summer
RDPYD19080506_A	NA	NA	NA	29.7	female	summer
RDPYD19080507_A	45	158	18.03	24.2	female	summer
RDPYD19080508_A	50	166	18.14	24.6	female	summer
RDPYD19080509_A	NA	NA	NA	29.6	female	summer
RDPYD19080510_A	52.1	150	23.16	27.8	female	summer
RDPYD19080511_A	71.1	169	24.89	53.7	male	summer
RDPYD19080512_A	49.7	160	19.41	42.1	female	summer
RDPYD19080513_A	60	164	22.31	33.7	female	summer
RDPYD19080514_A	76	173	25.39	32.3	male	summer
RDPYD19080515_A	48	155	19.98	25	female	summer
RDPYD19080516_A	NA	NA	NA	32.3	male	summer
RDPYD19080517_A	48	163	18.07	29.1	female	summer
RDPYD19080519_A	48.3	169	16.91	25.6	male	summer
RDPYD19080520_A	68	176	21.95	24.3	male	summer
RDPYD19080521_A	73	163	27.48	29.8	male	summer
RDPYD19080522_A	NA	NA	NA	NA	NA	summer
RDPYD19080523_A	50	167	17.93	21.6	female	summer
RDPYD19080524_A	NA	NA	NA	NA	NA	summer
RDPYD19080525_A	54	162	20.58	31.2	female	summer
RDPYD19080527_A	62.5	158	25.04	28	female	summer
RDPYD19080529_A	52.4	166	19.02	38.1	male	summer
RDPYD19080530_A	62	166	22.5	34.8	female	summer
RDPYD19080532_A	NA	NA	NA	NA	NA	summer
RDPYD19080533_A	NA	NA	NA	35.8	female	summer
RDPYD19080534_A	NA	NA	NA	NA	NA	summer
RDPYD19080535_A	NA	NA	NA	33.2	male	summer
RDPYD19080536_A	NA	NA	NA	NA	NA	summer
RDPYD19080537_A	NA	NA	NA	NA	NA	summer
RDPYD19080539_A	NA	NA	NA	NA	NA	summer
RDPYD19080540_A	NA	NA	NA	NA	NA	summer
RDPYD19080542_A	NA	NA	NA	NA	female	summer
RDPYD19080543_A	NA	NA	NA	NA	NA	summer
RDPYD19080544_A	NA	NA	NA	NA	NA	summer
RDPYD19080545_A	NA	NA	NA	NA	NA	summer
RDPYD19080546_A	NA	NA	NA	NA	male	summer
RDPYD19080547_A	NA	NA	NA	NA	NA	summer
RDPYD19080548_A	NA	NA	NA	NA	NA	summer
RDPYD19080549_A	NA	NA	NA	NA	male	summer
RDPYD19080550_A	NA	NA	NA	NA	female	autumn
RDPYD19080551_A	52.6	170.5	18.09	26.2	male	autumn
RDPYD19080552_A	NA	NA	NA	NA	NA	autumn
RDPYD19080553_A	65	168.2	22.98	38.1	male	autumn
RDPYD19080554_A	NA	NA	NA	NA	NA	autumn
RDPYD19080556_A	NA	NA	NA	NA	male	autumn
RDPYD19080557_A	68	167	24.38	33.7	female	summer
RDPYD19080558_A	53	157	21.5	30.8	female	summer
RDPYD19080559_A	56.9	155	23.68	31.1	female	summer
RDPYD19080560_A	52	175	16.98	28.6	male	summer
RDPYD19080561_A	63.9	167	22.91	28.6	male	summer
RDPYD19080562_A	52	162	19.81	33.6	male	summer
RDPYD19080563_A	NA	NA	NA	NA	NA	summer
RDPYD19080564_A	55.5	161	21.41	30.6	female	summer
RDPYD19080565_A	44.6	158	17.87	26.1	female	summer
RDPYD19080566_A	66	169	23.11	26.4	male	summer
RDPYD19080567_A	62.6	165	22.99	23.9	female	summer
RDPYD19080568_A	66	161	25.46	26.9	female	summer
RDPYD19080569_A	69	176	22.28	26.6	male	summer
RDPYD19080570_A	57.8	163	21.75	29.3	male	summer
RDPYD19080571_A	53	163	19.95	23.4	female	summer
RDPYD19080572_A	63.1	159.3	24.87	27	female	summer
RDPYD19080573_A	81	185	23.67	33.1	male	summer
RDPYD19080574_A	NA	NA	NA	NA	female	summer
RDPYD19080575_A	56.6	164	21.04	22.7	female	summer
RDPYD19080577_A	47	152	20.34	31.4	female	summer
RDPYD19080578_A	58.5	168	20.73	32.3	female	summer
RDPYD19080579_A	55	169	19.26	31.7	female	summer
RDPYD19080580_A	73.9	164	27.48	33.3	male	summer
RDPYD19080581_A	NA	NA	NA	NA	NA	summer
RDPYD19080582_A	47	159	18.59	28	female	summer
RDPYD19080583_A	48	155	19.98	26.3	female	summer
RDPYD19080584_A	68.9	176	22.24	25.7	male	summer
RDPYD19080586_A	96	185	28.05	28.8	male	summer
RDPYD19080587_A	58	180	17.9	25.4	male	summer
RDPYD19080588_A	53.9	161	20.79	25.3	female	summer
RDPYD19080589_A	44.2	162	16.84	30.3	female	summer
RDPYD19080590_A	57.7	166	20.94	24.2	female	summer
RDPYD19081497_A	49.9	158	19.99	32.6	female	summer
RDPYD19081498_A	42.4	157	17.2	24.9	female	summer
RDPYD19081499_A	84	174	27.74	41.8	male	summer
RDPYD19081500_A	49	157	19.88	29	female	summer
RDPYD19081501_A	52	158.8	20.62	28	female	summer
RDPYD19081502_A	63.2	165.7	23.02	34.2	male	summer
RDPYD19081503_A	55	166	19.96	29.2	female	summer
RDPYD19081504_A	51	162	19.43	33.9	female	summer
RDPYD19081505_A	NA	NA	NA	NA	NA	summer
RDPYD19081506_A	56.4	161	21.76	34.8	female	summer
RDPYD19081507_A	46	149	20.72	27.6	female	summer
RDPYD19081508_A	51	161	19.68	42.1	female	summer
RDPYD19081509_A	55	173	18.38	24.3	female	summer
RDPYD19081510_A	NA	NA	NA	NA	NA	summer
RDPYD19081511_A	NA	NA	NA	NA	NA	summer
RDPYD19081512_A	47	151	20.61	25.1	female	summer
RDPYD19081513_A	38	150	16.89	23.7	female	summer
RDPYD19081514_A	50	163	18.82	28.4	female	summer
RDPYD19081515_A	79	169.2	27.59	23.5	female	summer
RDPYD19081516_A	64	160	25	27.4	female	summer
RDPYD19081517_A	55.2	159	21.83	24.8	female	summer
RDPYD19081518_A	NA	NA	NA	NA	NA	summer
RDPYD19081519_A	48	150	21.33	30.3	female	summer
RDPYD19081520_A	NA	NA	NA	NA	NA	summer
RDPYD19081521_A	NA	NA	NA	32.8	male	summer
RDPYD19081522_A	50	154	21.08	43.3	female	summer
RDPYD19081523_A	72	172	24.34	45.4	male	summer
RDPYD19081524_A	NA	NA	NA	NA	NA	summer
RDPYD19081525_A	36	153	15.38	23	female	summer
RDPYD19081526_A	68.8	170.1	23.78	25.3	female	summer
RDPYD19081527_A	44	162	16.77	22.8	female	summer
RDPYD19081528_A	43	154	18.13	28.5	female	summer
RDPYD19081529_A	91	166	33.02	29.8	female	summer
RDPYD19081530_A	45	151	19.74	25.9	female	summer
RDPYD19081531_A	NA	NA	NA	NA	NA	summer
RDPYD19081532_A	80	181	24.42	36.7	male	summer
RDPYD19081533_A	56.4	156	23.18	42.6	female	summer
RDPYD19081534_A	61	176	19.69	23.7	male	summer
RDPYD19081535_A	86.7	177.4	27.55	37.2	male	summer
RDPYD19081536_A	44	159	17.4	22.9	female	summer
RDPYD19081537_A	NA	NA	NA	NA	NA	summer
RDPYD19081538_A	82	179	25.59	28.5	male	summer
RDPYD19081539_A	NA	NA	NA	NA	NA	summer
RDPYD19081540_A	66	161	25.46	28.3	female	summer
RDPYD19081541_A	70	168	24.8	26.3	female	summer
RDPYD19081542_A	54	158	21.63	25.2	female	summer
RDPYD19081543_A	48	151	21.05	41.7	female	summer
RDPYD19081544_A	60.6	161	23.38	38.5	female	summer
RDPYD19081545_A	45.6	157	18.5	24	female	summer
RDPYD19081546_A	NA	NA	NA	NA	NA	summer
RDPYD19081547_A	65.5	169	22.93	27.3	male	summer
RDPYD19081548_A	57.7	167	20.69	24.7	female	summer
RDPYD19081549_A	49.7	158	19.91	27.3	female	summer
RDPYD19081550_A	59	167	21.16	28.2	female	summer
RDPYD19081551_A	NA	NA	NA	NA	NA	summer
RDPYD19081552_A	81.5	167.4	29.08	40.7	male	summer
RDPYD19081553_A	45.5	150	20.22	33.5	female	summer
RDPYD19081554_A	NA	NA	NA	NA	NA	summer
RDPYD19081555_A	61	180	18.83	22.8	male	summer
RDPYD19081556_A	67.5	179.5	20.95	23	male	summer
RDPYD19081557_A	74.9	168.5	26.38	30.8	male	summer
RDPYD19081558_A	NA	NA	NA	NA	female	summer
RDPYD19081559_A	NA	NA	NA	NA	NA	summer
RDPYD19081560_A	NA	NA	NA	NA	male	summer
RDPYD19081561_A	NA	NA	NA	32.3	male	summer
RDPYD19081562_A	NA	NA	NA	33.3	male	summer
RDPYD19081563_A	NA	NA	NA	NA	NA	summer
RDPYD19081564_A	NA	NA	NA	22.9	female	summer
RDPYD19081565_A	NA	NA	NA	NA	NA	summer
RDPYD19081566_A	NA	NA	NA	NA	NA	summer
RDPYD19081567_A	NA	NA	NA	27.5	male	summer
RDPYD19081568_A	NA	NA	NA	NA	NA	summer
RDPYD19081569_A	62.9	172.9	21.04	39.2	female	summer
RDPYD19081570_A	NA	NA	NA	28.9	male	summer
RDPYD19081571_A	49	156	20.13	29.6	female	autumn
RDPYD19081572_A	NA	NA	NA	NA	female	autumn
RDPYD19081573_A	NA	NA	NA	NA	NA	autumn
RDPYD19081574_A	NA	NA	NA	NA	female	autumn
RDPYD19081575_A	NA	NA	NA	NA	NA	autumn
RDPYD19081576_A	NA	NA	NA	NA	female	autumn
RDPYD19081577_A	NA	NA	NA	NA	NA	NA
RDPYD19081578_A	NA	NA	NA	NA	NA	NA
RDPYD19081579_A	62	165	22.77	32.7	male	NA
RDPYD19081580_A	47.5	154	20.03	27.8	female	NA
RDPYD19081581_A	NA	NA	NA	NA	NA	NA
RDPYD19081582_A	NA	NA	NA	NA	NA	autumn
RDPYD19081583_A	NA	NA	NA	NA	NA	autumn
RDPYD19081584_A	NA	NA	NA	NA	NA	autumn
RDPYD19081585_A	72	155	29.97	28.4	female	autumn
RDPYD19081586_A	NA	NA	NA	NA	NA	autumn
RDPYD19081587_A	NA	NA	NA	NA	NA	autumn
RDPYD19081588_A	NA	NA	NA	NA	female	autumn
RDPYD19081589_A	NA	NA	NA	NA	NA	autumn
RDPYD19081590_A	NA	NA	NA	NA	female	autumn
RDPYD19081591_A	NA	NA	NA	NA	female	autumn
RDPYD19081592_A	72.9	183	21.77	29.4	male	summer
RDPYD19081593_A	64	173	21.38	36.2	male	summer
RDPYD19081594_A	NA	NA	NA	NA	female	summer
RDPYD19081595_A	72	170	24.91	30.8	male	summer
RDPYD19081596_A	45.2	159	17.88	30.8	female	summer
RDPYD19081597_A	NA	NA	NA	27.2	female	summer
RDPYD19081598_A	70	163	26.35	23.4	female	summer
RDPYD19081599_A	NA	NA	NA	NA	NA	summer
RDPYD19081600_A	69	177	22.02	24.5	male	summer
RDPYD19081601_A	47	151	20.61	34	female	summer
RDPYD19081602_A	58	168	20.55	32.6	male	summer
RDPYD19081603_A	61.5	163	23.15	26.6	male	summer
RDPYD19081604_A	NA	NA	NA	NA	NA	summer
RDPYD19081605_A	70	162	26.67	34.5	female	summer
RDPYD19081606_A	NA	NA	NA	NA	NA	summer
RDPYD19081607_A	NA	NA	NA	NA	male	summer
RDPYD19081608_A	65.4	157.7	26.3	31	male	summer
RDPYD19081609_A	83	180.3	25.53	29.3	male	summer
RDPYD19081610_A	74.7	175.7	24.2	31.7	male	summer
RDPYD19081611_A	42.8	166.7	15.4	27.3	female	summer
RDPYD19081612_A	55.7	160.8	21.54	26.4	female	summer
RDPYD19081613_A	NA	NA	NA	NA	NA	summer
RDPYD19081614_A	NA	NA	NA	NA	NA	summer
RDPYD19081615_A	56.6	162.9	21.33	25.4	male	summer
RDPYD19081616_A	74.4	NA	NA	23.5	male	summer
RDPYD19081617_A	49.6	160.5	19.25	26.1	male	summer
RDPYD19081618_A	NA	NA	NA	NA	NA	summer
RDPYD19081619_A	45.6	150.8	20.05	23.8	female	summer
RDPYD19081620_A	51.9	159.5	20.4	22.9	female	summer
RDPYD19081621_A	57.6	161.5	22.08	32.5	male	summer
RDPYD19081622_A	49.5	153.6	20.98	23.3	female	summer
RDPYD19081623_A	56.8	NA	NA	NA	NA	summer
RDPYD19081624_A	44.4	150.5	19.6	32.2	female	summer
RDPYD19081625_A	57.3	170.5	19.71	30.8	male	summer
RDPYD19081626_A	56.3	171.5	19.14	32.6	female	summer
RDPYD19081627_A	78.3	NA	NA	30.8	male	summer
RDPYD19081628_A	NA	NA	NA	NA	NA	summer
RDPYD19081629_A	46.8	156.5	19.11	27.2	female	summer
RDPYD19081630_A	48	159.5	18.87	21.5	female	summer
RDPYD19081631_A	58	176.4	18.64	28.8	male	summer
RDPYD19081632_A	NA	NA	NA	NA	NA	summer
RDPYD19081633_A	52.6	161.5	20.17	28.9	female	summer
RDPYD19081634_A	43.4	156.9	17.63	25.8	female	summer
RDPYD19081635_A	54.1	159.5	21.27	25.8	female	summer
RDPYD19081636_A	NA	NA	NA	NA	NA	summer
RDPYD19081637_A	48.2	168.2	17.04	NA	NA	summer
RDPYD19081638_A	52.4	NA	NA	24.5	female	summer
RDPYD19081639_A	45.1	158.3	18	24.5	female	summer
RDPYD19081640_A	67.4	183.6	19.99	NA	NA	summer
RDPYD19081641_A	59.1	151	25.92	32	female	summer
RDPYD19081642_A	78.4	170.4	27	30.5	male	summer
RDPYD19081643_A	71.3	173.9	23.58	30.8	male	summer
RDPYD19081644_A	61.2	158.8	24.27	NA	NA	summer
RDPYD19081645_A	47.2	157.4	19.05	27.7	female	summer
RDPYD19081646_A	44.9	NA	NA	30.7	female	summer
RDPYD19081647_A	NA	NA	NA	NA	female	summer
RDPYD19081648_A	NA	NA	NA	27.2	male	summer
RDPYD19081649_A	50.4	157.8	20.24	31	female	summer
RDPYD19081650_A	49.5	165	18.18	30.8	female	summer
RDPYD19081651_A	55	157	22.31	31	female	summer
RDPYD19081652_A	NA	NA	NA	NA	NA	summer
RDPYD19081653_A	76.6	174.5	25.16	26	male	summer
RDPYD19081654_A	48.9	163.5	18.29	NA	NA	summer
RDPYD19081655_A	59	159	23.34	29.3	female	summer
RDPYD19081656_A	67.5	174.7	22.12	30.9	male	summer
RDPYD19081657_A	NA	159.3	NA	28.8	female	summer
RDPYD19081658_A	NA	NA	NA	NA	NA	summer
RDPYD19081659_A	62.4	159.5	24.53	28.9	male	summer
RDPYD19081660_A	62.9	164.9	23.13	NA	NA	summer
RDPYD19081661_A	53.6	164.7	19.76	32.8	female	summer
RDPYD19081662_A	77.6	171.6	26.35	34.2	male	summer
RDPYD19081663_A	43.2	151	18.95	29.6	female	summer
RDPYD19081664_A	76.9	NA	NA	26.8	male	summer
RDPYD19081665_A	74.4	171.5	25.3	NA	NA	summer
RDPYD19081666_A	62.3	162.5	23.59	26.8	female	summer
RDPYD19081667_A	56.2	157.6	22.63	NA	NA	summer
RDPYD19081668_A	NA	NA	NA	NA	NA	summer
RDPYD19081669_A	NA	NA	NA	NA	NA	summer
RDPYD19081670_A	65.9	NA	NA	34.1	male	summer
RDPYD19081671_A	59.3	167.5	21.14	25	male	summer
RDPYD19081672_A	47.9	157.3	19.36	30.9	female	summer
RDPYD19081673_A	59.3	170.1	20.49	26.7	female	summer
RDPYD19081674_A	81.7	177.5	25.93	NA	NA	summer
RDPYD19081675_A	43.2	162.6	16.34	28.2	female	summer
RDPYD19081676_A	43.3	160.9	16.73	31.8	female	summer
RDPYD19081677_A	44	157.5	17.74	30.8	female	summer
RDPYD19081678_A	48.5	158.5	19.31	27.6	female	summer
RDPYD19081679_A	49.7	161	19.17	31.5	female	summer
RDPYD19081680_A	63.8	NA	NA	38.3	male	summer
RDPYD19081681_A	40.2	156.5	16.41	26.8	female	summer
RDPYD19081939_A	NA	NA	NA	NA	female	summer
RDPYD19081940_A	NA	NA	NA	NA	male	summer
RDPYD19081941_A	NA	NA	NA	NA	NA	summer
RDPYD19081942_A	71.8	176	23.18	34.3	male	summer
RDPYD19081943_A	NA	NA	NA	NA	NA	summer
RDPYD19081944_A	NA	NA	NA	NA	NA	summer
RDPYD19081945_A	NA	NA	NA	NA	NA	summer
RDPYD19081946_A	NA	NA	NA	NA	NA	summer
RDPYD19081947_A	NA	NA	NA	NA	NA	summer
RDPYD19081948_A	NA	NA	NA	NA	female	summer
RDPYD19081949_A	NA	NA	NA	NA	NA	summer
RDPYD19081950_A	NA	NA	NA	NA	NA	summer
RDPYD19081951_A	NA	NA	NA	NA	NA	summer
RDPYD19081952_A	NA	NA	NA	NA	NA	summer
RDPYD19081953_A	NA	NA	NA	NA	male	summer
RDPYD19081954_A	NA	NA	NA	NA	NA	summer
RDPYD19081955_A	NA	NA	NA	NA	female	summer
RDPYD19081956_A	NA	NA	NA	NA	female	summer
RDPYD19081957_A	NA	NA	NA	NA	female	summer
RDPYD19081958_A	NA	NA	NA	NA	male	summer
RDPYD19081959_A	NA	NA	NA	NA	female	summer
RDPYD19081960_A	63.4	165	23.29	46.3	female	summer
RDPYD19081961_A	53	165	19.47	39.3	female	summer
RDPYD19081962_A	59.9	169	20.97	39.1	female	summer
RDPYD19081963_A	NA	NA	NA	40.1	male	summer
RDPYD19081964_A	50.8	159	20.09	43.5	female	summer
RDPYD19081965_A	56.6	148	25.84	40.2	female	summer
RDPYD19081966_A	NA	NA	NA	NA	male	summer
RDPYD19081967_A	NA	NA	NA	36.6	female	summer
RDPYD19081968_A	65.8	165	24.17	47.8	female	summer
RDPYD19081969_A	NA	NA	NA	NA	female	summer
RDPYD19081970_A	NA	NA	NA	NA	male	summer
RDPYD19081971_A	49.1	161	18.94	46.3	female	summer
RDPYD19081972_A	NA	NA	NA	NA	NA	summer
RDPYD19081973_A	56.3	160	21.99	28.5	female	summer
RDPYD19081974_A	55.1	162	21	31.4	female	summer
RDPYD19081975_A	62.3	162	23.74	55.6	male	summer
RDPYD19081976_A	52.1	170	18.03	39.8	male	summer
RDPYD19081977_A	51.7	161	19.95	26.3	female	summer
RDPYD19081978_A	NA	NA	NA	NA	female	summer
RDPYD19081979_A	NA	NA	NA	NA	NA	summer
RDPYD19081980_A	64.8	177	20.68	26.8	male	summer
RDPYD19081981_A	72.2	160	28.2	23.5	female	summer
RDPYD19081982_A	NA	NA	NA	NA	female	summer
RDPYD19081983_A	NA	NA	NA	NA	female	summer
RDPYD19081984_A	46.2	164	17.18	36	female	summer
RDPYD19081985_A	68.6	164	25.51	37	female	summer
RDPYD19081986_A	49.5	167	17.75	29.2	female	summer
RDPYD19081987_A	NA	NA	NA	NA	male	summer
RDPYD19081988_A	NA	NA	NA	24.3	female	summer
RDPYD19081989_A	NA	NA	NA	NA	female	summer
RDPYD19081990_A	NA	NA	NA	NA	male	summer
RDPYD19081991_A	NA	NA	NA	NA	female	summer
RDPYD19081992_A	81.5	188	23.06	29.2	male	summer
RDPYD19081993_A	NA	NA	NA	NA	female	summer
RDPYD19081994_A	NA	NA	NA	NA	male	summer
RDPYD19081995_A	NA	NA	NA	NA	male	summer
RDPYD19081996_A	71.4	175	23.31	31.8	male	summer
RDPYD19081997_A	NA	NA	NA	37.2	female	summer
RDPYD19081998_A	53.5	160	20.9	34	female	summer
RDPYD19081999_A	67	156	27.53	23.2	female	summer
RDPYD19082000_A	NA	NA	NA	NA	female	summer
RDPYD19082001_A	55.7	168	19.73	54.2	female	summer
RDPYD19082002_A	NA	NA	NA	NA	male	summer
RDPYD19082003_A	NA	NA	NA	NA	male	summer
RDPYD19082004_A	NA	NA	NA	NA	NA	summer
RDPYD19082005_A	59.5	163	22.39	38.9	female	summer
RDPYD19082006_A	NA	NA	NA	NA	female	summer
RDPYD19082007_A	NA	NA	NA	NA	female	summer
RDPYD19082008_A	52.4	166	19.02	28.3	female	summer
RDPYD19082009_A	70.3	168	24.91	45.9	male	summer
RDPYD19082010_A	NA	NA	NA	NA	male	summer
RDPYD19082011_A	NA	NA	NA	NA	NA	summer
RDPYD19082012_A	NA	NA	NA	NA	female	summer
RDPYD19082013_A	NA	NA	NA	NA	male	summer
RDPYD19082014_A	NA	NA	NA	NA	female	summer
RDPYD19082015_A	NA	NA	NA	NA	female	summer
RDPYD19082016_A	NA	NA	NA	NA	male	summer
RDPYD19082017_A	NA	NA	NA	NA	NA	summer
RDPYD19082018_A	NA	NA	NA	NA	male	summer
RDPYD19082019_A	NA	NA	NA	NA	NA	summer
RDPYD19082020_A	NA	NA	NA	NA	NA	summer
RDPYD19082021_A	78.9	180	24.35	30.7	male	summer
RDPYD19082023_A	NA	NA	NA	NA	NA	summer
RDPYD19082024_A	NA	NA	NA	NA	NA	summer
RDPYD19082025_A	NA	NA	NA	NA	NA	summer
RDPYD19082026_A	NA	NA	NA	NA	male	summer
RDPYD19082028_A	NA	NA	NA	26.8	male	summer
RDPYD19082029_A	86.5	176	27.92	33.1	male	summer
RDPYD19082030_A	NA	NA	NA	NA	male	summer
RDPYD19082031_A	NA	NA	NA	NA	female	summer
RDPYD19082032_A	67	177	21.39	28.9	male	summer
RDPYD19082033_A	NA	NA	NA	NA	NA	summer
RDPYD19082034_A	NA	NA	NA	NA	NA	summer
RDPYD19082035_A	58.1	161	22.41	27.7	female	summer
RDPYD19082036_A	72.6	163	27.33	30.6	female	summer
RDPYD19082037_A	NA	NA	NA	NA	female	summer
RDPYD19082038_A	83.8	177	26.75	30.1	male	summer
RDPYD19082039_A	60.8	159	24.05	32.2	female	summer
RDPYD19082040_A	68.9	176	22.24	27.9	male	summer
RDPYD19082041_A	59.3	182	17.9	30.6	male	summer
RDPYD19082042_A	NA	NA	NA	NA	NA	summer
RDPYD19082043_A	NA	NA	NA	NA	female	summer
RDPYD19082044_A	87.5	177	27.93	28.6	male	summer
RDPYD19082045_A	103.1	188	29.17	28.8	male	summer
RDPYD19082046_A	61.5	160	24.02	39.1	female	summer
RDPYD19082047_A	55	164	20.45	40.3	female	summer
RDPYD19082048_A	NA	NA	NA	NA	male	summer
RDPYD19082049_A	NA	NA	NA	NA	NA	summer
RDPYD19082050_A	71.7	169	25.1	25.7	male	summer
RDPYD19082051_A	67.4	174	22.26	33.3	female	summer
RDPYD19082052_A	67.1	169	23.49	27.1	male	summer
RDPYD19082053_A	NA	NA	NA	NA	male	summer
RDPYD19082054_A	NA	NA	NA	NA	male	summer
RDPYD19082055_A	61.8	173	20.65	25.3	male	summer
RDPYD19082056_A	67	174	22.13	24.3	male	summer
RDPYD19082057_A	NA	NA	NA	41.7	male	summer
RDPYD19082058_A	48.2	163	18.14	31.2	female	summer
RDPYD19082059_A	NA	NA	NA	NA	male	summer
RDPYD19082060_A	NA	NA	NA	NA	male	summer
RDPYD19082061_A	NA	NA	NA	NA	female	summer
RDPYD19082062_A	NA	NA	NA	NA	female	summer
RDPYD19082063_A	NA	NA	NA	NA	female	summer
RDPYD19082064_A	57.3	154	24.16	28.8	female	summer
RDPYD19082065_A	68.1	175	22.24	27.4	male	summer
RDPYD19082066_A	86	176	27.76	30.3	male	summer
RDPYD19082067_A	50.4	169	17.65	22.6	male	summer
RDPYD19082068_A	NA	NA	NA	27.6	female	summer
RDPYD19082069_A	45.8	154	19.31	27.9	female	summer
RDPYD19082070_A	NA	NA	NA	NA	female	summer
RDPYD19082071_A	NA	NA	NA	NA	NA	summer
RDPYD19082072_A	52	164	19.33	50.2	female	summer
RDPYD19082073_A	NA	NA	NA	NA	NA	summer
RDPYD19082074_A	NA	NA	NA	NA	male	summer
RDPYD19082075_A	58.7	166	21.3	35.2	male	summer
RDPYD19082076_A	44.1	152	19.09	32.9	female	summer
RDPYD19082077_A	NA	NA	NA	NA	NA	summer
RDPYD19082078_A	NA	NA	NA	NA	male	summer
RDPYD19082079_A	NA	NA	NA	NA	female	summer
RDPYD19082080_A	NA	NA	NA	NA	male	summer
RDPYD19082081_A	56.8	159	22.47	42	female	summer
RDPYD19082082_A	45.6	162	17.38	24.6	female	summer
RDPYD19082083_A	50.9	157	20.65	36.8	female	summer
RDPYD19082084_A	NA	NA	NA	NA	male	summer
RDPYD19082085_A	68.8	177	21.96	36.8	male	summer
RDPYD19082086_A	52.8	164	19.63	24.9	female	summer
RDPYD19082087_A	NA	NA	NA	NA	female	summer
RDPYD19082088_A	NA	NA	NA	NA	female	summer
RDPYD19082089_A	NA	NA	NA	NA	NA	summer
RDPYD19082090_A	51.1	157	20.73	38.5	female	summer
RDPYD19082091_A	51.1	157	20.73	33	female	summer
RDPYD19082092_A	NA	NA	NA	NA	female	summer
RDPYD19082093_A	NA	NA	NA	NA	NA	summer
RDPYD19082094_A	NA	NA	NA	NA	female	summer
RDPYD19082095_A	55.1	156	22.64	28.5	female	summer
RDPYD19082096_A	NA	NA	NA	NA	female	summer
RDPYD19082097_A	NA	NA	NA	NA	female	summer
RDPYD19082098_A	50.1	151	21.97	34.2	female	summer
RDPYD19082099_A	NA	NA	NA	NA	female	summer
RDPYD19082100_A	65.1	158	26.08	28.3	female	summer
RDPYD19082101_A	NA	NA	NA	NA	female	summer
RDPYD19082102_A	NA	NA	NA	NA	female	summer
RDPYD19082103_A	72	169	25.21	26.3	male	summer
RDPYD19082104_A	51.5	157	20.89	30.3	female	summer
RDPYD19082105_A	50.9	155	21.19	30.1	female	summer
RDPYD19082106_A	NA	NA	NA	NA	male	summer
RDPYD19082107_A	NA	NA	NA	NA	female	summer
RDPYD19082108_A	NA	NA	NA	NA	female	summer
RDPYD19082110_A	NA	NA	NA	NA	female	summer
RDPYD19082111_A	NA	NA	NA	NA	NA	summer
RDPYD19082112_A	NA	NA	NA	NA	male	summer
RDPYD19082114_A	99.1	173	33.11	29	male	summer
RDPYD19082115_A	NA	NA	NA	NA	male	summer
RDPYD19082116_A	NA	NA	NA	NA	NA	summer
RDPYD19082117_A	NA	NA	NA	NA	male	summer
RDPYD19082118_A	NA	NA	NA	NA	female	summer
RDPYD19082119_A	NA	NA	NA	NA	male	summer
RDPYD19082120_A	NA	NA	NA	NA	male	summer
RDPYD19082121_A	NA	NA	NA	NA	female	summer
RDPYD19082122_A	NA	NA	NA	NA	female	summer
RDPYD19082123_A	67	160	26.17	28.3	female	summer
RDPYD19082124_A	75.5	184	22.3	35.2	male	summer
RDPYD19082125_A	NA	NA	NA	32.8	female	summer
RDPYD19082126_A	NA	NA	NA	NA	female	summer
RDPYD19082127_A	NA	NA	NA	NA	female	summer
RDPYD19082128_A	NA	NA	NA	20.6	female	summer
RDPYD19082129_A	NA	NA	NA	NA	female	summer
RDPYD19082130_A	61.7	162	23.51	33.5	female	summer
RDPYD19082131_A	82.4	187	23.56	NA	NA	summer
RDPYD19082132_A	61.4	173	20.52	32.7	male	summer
RDPYD19082133_A	NA	NA	NA	NA	female	summer
RDPYD19082134_A	NA	NA	NA	NA	female	summer
RDPYD19082135_A	63.9	159	25.28	24.6	female	summer
RDPYD19082136_A	79.4	170	27.47	31.3	male	summer
RDPYD19082137_A	NA	NA	NA	35.8	female	summer
RDPYD19082138_A	64.9	172	21.94	32.4	male	summer
RDPYD19082139_A	56.8	160	22.19	31.8	female	summer
RDPYD19082140_A	NA	NA	NA	NA	female	summer
RDPYD19082141_A	NA	NA	NA	NA	male	summer
RDPYD19082142_A	NA	NA	NA	NA	NA	summer
RDPYD19082143_A	NA	NA	NA	NA	male	summer
RDPYD19082144_A	NA	NA	NA	NA	female	summer
RDPYD19082145_A	45.7	151	20.04	34.9	female	summer
RDPYD19082146_A	NA	NA	NA	NA	female	summer
RDPYD19082147_A	NA	NA	NA	NA	NA	summer
RDPYD19082148_A	49.4	154	20.83	30.3	female	summer
RDPYD19082149_A	NA	NA	NA	NA	female	summer
RDPYD19082150_A	NA	NA	NA	NA	female	summer
RDPYD19082151_A	63.1	165	23.18	34.8	female	summer
RDPYD19082152_A	NA	NA	NA	NA	female	summer
RDPYD19082153_A	NA	NA	NA	NA	male	summer
RDPYD19082154_A	62.1	159	24.56	36.4	female	summer
RDPYD19082155_A	NA	NA	NA	NA	female	summer
RDPYD19082156_A	104.5	174	34.52	27	male	summer
RDPYD19082157_A	NA	NA	NA	NA	female	summer
RDPYD19082158_A	NA	NA	NA	NA	female	summer
RDPYD19082159_A	71.8	178	22.66	22.6	male	summer
RDPYD19082160_A	47.5	153	20.29	31	female	summer
RDPYD19082161_A	70.2	169	24.58	25.3	male	summer
RDPYD19082162_A	NA	NA	NA	NA	female	summer
RDPYD19082163_A	85	158	34.05	38.6	female	summer
RDPYD19082164_A	NA	NA	NA	NA	male	summer
RDPYD19082165_A	87.8	169	30.74	31.3	male	summer
RDPYD19082166_A	82.5	179	25.75	23.9	male	summer
RDPYD19082167_A	57	177	18.19	24.3	male	summer
RDPYD19082168_A	83.3	170	28.82	35.1	male	summer
RDPYD19082169_A	NA	NA	NA	NA	female	summer
RDPYD19082170_A	NA	NA	NA	NA	female	summer
RDPYD19082171_A	59.8	159	23.65	31.9	female	summer
RDPYD19082172_A	63.1	157	25.6	35	female	summer
RDPYD19082173_A	NA	NA	NA	NA	female	summer
RDPYD19082174_A	55	170	19.03	30.8	male	summer
RDPYD19082175_A	91.6	171	31.33	32.9	male	summer
RDPYD19082176_A	NA	NA	NA	NA	female	summer
RDPYD19082177_A	39.9	153	17.04	29.2	female	summer
RDPYD19082178_A	80.2	168	28.42	36.5	male	summer
RDPYD19082179_A	NA	NA	NA	NA	female	summer
RDPYD19082180_A	NA	NA	NA	NA	NA	summer
RDPYD19082181_A	NA	NA	NA	NA	female	summer
RDPYD19082182_A	55.5	159	21.95	44.5	female	summer
RDPYD19082183_A	66.3	156	27.24	26.3	female	summer
RDPYD19082184_A	NA	NA	NA	NA	female	summer
RDPYD19082185_A	56	157	22.72	38.7	female	summer
RDPYD19082186_A	NA	NA	NA	NA	female	summer
RDPYD19082187_A	56.7	159	22.43	27.5	female	summer
RDPYD19082188_A	NA	NA	NA	NA	male	summer
RDPYD19082189_A	NA	NA	NA	NA	female	summer
RDPYD19082190_A	54.4	163	20.47	31.2	female	summer
RDPYD19082191_A	NA	NA	NA	NA	male	summer
RDPYD19082192_A	86.9	171	29.72	32.6	male	summer
RDPYD19082193_A	NA	NA	NA	NA	male	summer
RDPYD19082194_A	NA	NA	NA	NA	NA	summer
RDPYD19082195_A	NA	NA	NA	NA	female	summer
RDPYD19082196_A	NA	NA	NA	NA	male	summer
RDPYD19082197_A	78.5	179	24.5	37.8	male	summer
RDPYD19082198_A	60.2	170	20.83	28.8	male	summer
RDPYD19082199_A	NA	NA	NA	NA	male	summer
RDPYD19082200_A	73.6	162	28.04	35.3	male	summer
RDPYD19082201_A	NA	NA	NA	NA	female	summer
RDPYD19082202_A	NA	NA	NA	NA	male	summer
RDPYD19082203_A	44	150	19.56	31.8	female	summer
RDPYD19082204_A	NA	NA	NA	NA	male	summer
RDPYD19082205_A	54.5	160	21.29	28.8	female	summer
RDPYD19082206_A	62.2	157	25.23	26.3	female	summer
RDPYD19082207_A	NA	NA	NA	NA	female	summer
RDPYD19082208_A	71.8	176	23.18	30.4	male	summer
RDPYD19082209_A	NA	NA	NA	NA	female	summer
RDPYD19082210_A	49.2	160	19.22	23.8	female	summer
RDPYD19082211_A	NA	NA	NA	NA	female	summer
RDPYD19082212_A	NA	NA	NA	NA	male	summer
RDPYD19082213_A	NA	NA	NA	31.8	female	summer
RDPYD19082214_A	109.9	177	35.08	22.4	female	summer
RDPYD19082215_A	50	157	20.28	31.5	female	summer
RDPYD19082216_A	55.4	152	23.98	30.8	female	summer
RDPYD19082217_A	NA	NA	NA	NA	NA	summer
RDPYD19082218_A	NA	NA	NA	NA	NA	summer
RDPYD19082219_A	70.5	173	23.56	26.8	male	summer
RDPYD19082220_A	NA	NA	NA	NA	male	summer
RDPYD19082221_A	77.6	183	23.17	24.9	male	summer
RDPYD19082222_A	NA	NA	NA	NA	male	summer
RDPYD19082223_A	NA	NA	NA	NA	female	summer
RDPYD19090035_A	64.1	157.5	25.84	29.4	female	summer
RDPYD19090036_A	55.1	155.5	22.79	26.9	female	summer
RDPYD19090037_A	NA	NA	NA	NA	female	summer
RDPYD19090038_A	NA	NA	NA	NA	NA	summer
RDPYD19090039_A	NA	NA	NA	27.4	male	summer
RDPYD19090040_A	55.6	153.5	23.6	26.3	female	summer
RDPYD19090041_A	55.2	158	22.11	29.8	female	summer
RDPYD19090042_A	NA	NA	NA	NA	NA	summer
RDPYD19090043_A	67.4	156.5	27.52	29.5	female	summer
RDPYD19090044_A	NA	NA	NA	NA	NA	summer
RDPYD19090045_A	53.2	155	22.14	30.3	female	summer
RDPYD19090046_A	58.6	159	23.18	29.7	female	summer
RDPYD19090047_A	60.4	169	21.15	26.2	female	summer
RDPYD19090048_A	50.6	163.5	18.93	26.8	female	summer
RDPYD19090049_A	NA	NA	NA	NA	NA	summer
RDPYD19090050_A	70.6	175.5	22.92	29.2	male	summer
RDPYD19090051_A	NA	NA	NA	NA	NA	summer
RDPYD19090052_A	53.3	159.5	20.95	27.3	female	summer
RDPYD19090053_A	59.7	181	18.22	24.3	male	summer
RDPYD19090054_A	49	150.5	21.63	28.6	female	summer
RDPYD19090055_A	NA	NA	NA	NA	NA	summer
RDPYD19090056_A	56.2	162	21.41	36.3	female	summer
RDPYD19090057_A	NA	NA	NA	NA	NA	summer
RDPYD19090058_A	49.4	158.5	19.66	26.7	female	summer
RDPYD19090059_A	74.9	176.6	24.02	28.8	male	summer
RDPYD19090060_A	NA	NA	NA	NA	NA	summer
RDPYD19090061_A	70.8	161	27.31	33.8	female	summer
RDPYD19090062_A	NA	NA	NA	NA	NA	summer
RDPYD19090063_A	79.6	172	26.91	26.4	female	summer
RDPYD19090064_A	NA	NA	NA	NA	male	summer
RDPYD19090065_A	46.8	169	16.39	23.9	female	summer
RDPYD19090066_A	NA	NA	NA	NA	NA	summer
RDPYD19090067_A	46	157	18.66	29.6	female	summer
RDPYD19090068_A	NA	NA	NA	NA	NA	summer
RDPYD19090069_A	NA	NA	NA	27.3	female	summer
RDPYD19090070_A	73	176.6	23.41	NA	NA	summer
RDPYD19090071_A	54.4	157	22.07	35.8	female	summer
RDPYD19090072_A	61.5	170	21.28	29.8	male	summer
RDPYD19090073_A	58.5	153.5	24.83	27.6	female	summer
RDPYD19090074_A	NA	NA	NA	NA	male	summer
RDPYD19090075_A	NA	NA	NA	32	male	summer
RDPYD19090076_A	67	163.5	25.06	NA	NA	summer
RDPYD19090078_A	NA	NA	NA	NA	NA	summer
RDPYD19090079_A	68	172.5	22.85	29.8	male	summer
RDPYD19090080_A	NA	NA	NA	NA	NA	summer
RDPYD19090081_A	NA	NA	NA	NA	NA	summer
RDPYD19090082_A	48.5	158.5	19.31	29.5	female	summer
RDPYD19090083_A	61.6	171	21.07	31.2	male	summer
RDPYD19090084_A	NA	NA	NA	NA	male	summer
RDPYD19090085_A	NA	NA	NA	NA	NA	summer
RDPYD19090086_A	38.8	159	15.35	24.9	female	summer
RDPYD19090087_A	49.1	160	19.18	26.9	female	summer
RDPYD19090088_A	NA	NA	NA	31.5	male	summer
RDPYD19090089_A	NA	NA	NA	NA	NA	NA
RDPYD19090090_A	NA	NA	NA	NA	NA	summer
RDPYD19090091_A	NA	NA	NA	NA	NA	summer
RDPYD19090092_A	NA	NA	NA	NA	male	summer
RDPYD19090093_A	46.1	162	17.57	28.5	female	summer
RDPYD19090094_A	56.7	159.5	22.29	28	female	summer
RDPYD19090095_A	48.4	161.5	18.56	25.8	female	summer
RDPYD19090096_A	60.8	171	20.79	26.1	male	summer
RDPYD19090097_A	NA	NA	NA	NA	female	summer
RDPYD19090098_A	NA	NA	NA	26.3	female	summer
RDPYD19090099_A	42.6	157	17.28	32.5	female	summer
RDPYD19090100_A	NA	NA	NA	NA	NA	summer
RDPYD19090101_A	49.3	152	21.34	23.8	female	summer
RDPYD19090102_A	NA	NA	NA	NA	NA	summer
RDPYD19090103_A	NA	NA	NA	NA	male	summer
RDPYD19090104_A	NA	NA	NA	33.8	female	summer
RDPYD19090105_A	47.5	150	21.11	28.4	female	summer
RDPYD19090106_A	47.9	156	19.68	22.9	female	summer
RDPYD19090107_A	45.9	156	18.86	30.7	female	summer
RDPYD19090108_A	NA	NA	NA	NA	male	summer
RDPYD19090109_A	50.4	162	19.2	29.8	female	summer
RDPYD19090110_A	55.9	157.5	22.53	29.2	female	summer
RDPYD19090111_A	57.2	169	20.03	30.8	female	summer
RDPYD19090112_A	43	163	16.18	31.1	female	summer
RDPYD19090113_A	66.8	173.5	22.19	NA	NA	summer
RDPYD19090114_A	68	165	24.98	29.4	male	summer
RDPYD19090115_A	80.6	172	27.24	23.6	male	summer
RDPYD19090116_A	52.4	165	19.25	27.9	male	summer
RDPYD19090117_A	NA	NA	NA	30.1	male	summer
RDPYD19090118_A	NA	NA	NA	NA	NA	summer
RDPYD19090119_A	55.5	156	22.81	22.9	female	summer
RDPYD19090120_A	55.3	158	22.15	27.5	female	summer
RDPYD19090121_A	59.6	155.5	24.65	31.4	female	summer
RDPYD19090122_A	68.6	165	25.2	28.6	male	summer
RDPYD19090123_A	56.1	175.5	18.21	20.3	male	summer
RDPYD19090124_A	NA	NA	NA	NA	male	summer
RDPYD19090125_A	NA	NA	NA	27.3	female	summer
RDPYD19090126_A	NA	NA	NA	22.3	female	summer
RDPYD19090127_A	NA	NA	NA	24.8	female	summer
RDPYD19090128_A	NA	NA	NA	NA	NA	summer
RDPYD19090129_A	73.1	176	23.6	24.8	male	summer
RDPYD19090130_A	NA	NA	NA	NA	female	summer
RDPYD19090131_A	66.1	162.1	25.16	34.9	female	summer
RDPYD19090132_A	53.2	157	21.58	25.3	female	summer
RDPYD19090133_A	NA	NA	NA	NA	NA	summer
RDPYD19090134_A	NA	NA	NA	25.5	female	NA
RDPYD19090135_A	NA	NA	NA	NA	male	summer
RDPYD19090136_A	53.1	155	22.1	26.4	female	summer
RDPYD19090137_A	49.6	161	19.14	24.5	female	summer
RDPYD19090138_A	52	155.5	21.51	26.2	female	summer
RDPYD19090139_A	63.9	160.4	24.84	30.9	male	summer
RDPYD19090140_A	53.7	161	20.72	27	female	summer
RDPYD19090141_A	54.4	158.5	21.65	30.6	female	summer
RDPYD19090142_A	77.6	171.5	26.38	42.8	male	summer
RDPYD19090143_A	NA	NA	NA	NA	NA	summer
RDPYD19090144_A	84	170.6	28.86	36.1	male	summer
RDPYD19090145_A	74.5	178	23.51	31.4	male	summer
RDPYD19090146_A	64.9	153	27.72	31.7	female	summer
RDPYD19090147_A	56.6	170	19.58	24.2	male	summer
RDPYD19090148_A	53.6	166	19.45	24	female	summer
RDPYD19090149_A	NA	NA	NA	30.3	female	summer
RDPYD19090150_A	NA	NA	NA	NA	NA	summer
RDPYD19090151_A	NA	NA	NA	23.8	female	summer
RDPYD19090152_A	57.8	156.2	23.69	25.8	female	summer
RDPYD19090153_A	47.8	159.8	18.72	25.2	female	summer
RDPYD19090154_A	NA	NA	NA	NA	male	summer
RDPYD19090155_A	70.2	168	24.87	35.5	male	summer
RDPYD19090156_A	NA	NA	NA	NA	NA	summer
RDPYD19090157_A	55.9	159	22.11	35.9	female	summer
RDPYD19090158_A	51.2	151.5	22.31	31.5	female	summer
RDPYD19090159_A	70.6	173	23.59	31.4	male	summer
RDPYD19090160_A	52.6	154.5	22.04	34.9	female	summer
RDPYD19090161_A	NA	NA	NA	29.7	male	summer
RDPYD19090162_A	NA	NA	NA	NA	male	summer
RDPYD19090163_A	NA	NA	NA	NA	NA	summer
RDPYD19090164_A	NA	NA	NA	26.3	female	summer
RDPYD19090165_A	NA	NA	NA	NA	NA	summer
RDPYD19090166_A	59.4	165	21.82	31.1	male	summer
RDPYD19090167_A	59.9	165.5	21.87	23.2	female	summer
RDPYD19090168_A	58.2	150.3	25.76	26.2	female	summer
RDPYD19090169_A	NA	NA	NA	NA	male	summer
RDPYD19090170_A	76.6	175	25.01	NA	NA	summer
RDPYD19090171_A	69.2	169	24.23	NA	NA	summer
RDPYD19090172_A	NA	NA	NA	NA	female	summer
RDPYD19090173_A	NA	NA	NA	NA	NA	summer
RDPYD19090174_A	50.5	159	19.98	27.9	female	summer
RDPYD19090175_A	NA	NA	NA	45.3	male	summer
RDPYD19090176_A	90.8	172	30.69	22	male	summer
RDPYD19090178_A	NA	NA	NA	NA	NA	summer
RDPYD19090179_A	76	169	26.61	23.8	male	summer
RDPYD19090180_A	NA	NA	NA	NA	NA	summer
RDPYD19090181_A	NA	NA	NA	NA	NA	summer
RDPYD19090182_A	45.1	163	16.97	25.5	female	summer
RDPYD19090183_A	53.5	169	18.73	23.8	male	summer
RDPYD19090184_A	NA	NA	NA	37.8	female	summer
RDPYD19090185_A	65.1	174	21.5	29.5	male	summer
RDPYD19090186_A	90.3	168.2	31.92	32.4	female	summer
RDPYD19090187_A	NA	NA	NA	NA	NA	summer
RDPYD19090188_A	NA	NA	NA	NA	NA	summer
RDPYD19090189_A	46	157.5	18.54	29.7	female	summer
RDPYD19090190_A	59.6	158.5	23.72	22.3	female	summer
RDPYD19090191_A	NA	NA	NA	NA	NA	summer
RDPYD19090192_A	NA	NA	NA	NA	NA	summer
RDPYD19090193_A	48.1	159.5	18.91	22.9	female	summer
RDPYD19090194_A	NA	NA	NA	NA	female	summer
RDPYD19090195_A	NA	NA	NA	NA	NA	summer
RDPYD19090196_A	NA	NA	NA	NA	female	summer
RDPYD19090197_A	61.1	164	22.72	32.1	female	summer
RDPYD19090198_A	NA	NA	NA	24.3	male	summer
RDPYD19090199_A	102.7	171	35.12	NA	NA	summer
RDPYD19090200_A	NA	NA	NA	27.6	female	summer
RDPYD19090201_A	72.8	168.5	25.64	26.8	male	summer
RDPYD19090202_A	49.7	164	18.48	30.1	female	summer
RDPYD19090203_A	52.3	158.5	20.82	31.4	female	summer
RDPYD19090204_A	62.3	160	24.34	29.7	male	summer
RDPYD19090205_A	NA	NA	NA	NA	NA	summer
RDPYD19090206_A	NA	NA	NA	NA	NA	summer
RDPYD19090207_A	69.2	168	24.52	30.8	male	summer
RDPYD19090208_A	NA	NA	NA	21.2	male	summer
RDPYD19090209_A	50.6	165	18.59	28.8	male	summer
RDPYD19090210_A	47	167.5	16.75	25.2	female	summer
RDPYD19090211_A	NA	NA	NA	34.4	female	summer
RDPYD19090212_A	NA	NA	NA	22.3	male	summer
RDPYD19090213_A	56.6	168	20.05	24.3	male	summer
RDPYD19090214_A	NA	NA	NA	NA	NA	summer
RDPYD19090215_A	NA	NA	NA	NA	NA	NA
RDPYD19090216_A	56.2	164.5	20.77	35.7	female	NA
RDPYD19090217_A	NA	NA	NA	33.8	female	summer
RDPYD19090218_A	NA	NA	NA	26.4	female	summer
RDPYD19090219_A	70.1	169	24.54	30.7	male	summer
RDPYD19090220_A	47.3	158	18.95	30.8	female	summer
RDPYD19090221_A	73	158.5	29.06	29.9	female	summer
RDPYD19090222_A	NA	NA	NA	NA	male	summer
RDPYD19090223_A	NA	NA	NA	NA	female	summer
RDPYD19090224_A	NA	NA	NA	NA	male	summer
RDPYD19090612_A	76	175	24.82	27.8	male	summer
RDPYD19090613_A	58	162	22.1	30.1	female	summer
RDPYD19090614_A	74	158	29.64	33.2	female	summer
RDPYD19090615_A	NA	NA	NA	30.5	male	summer
RDPYD19090616_A	NA	NA	NA	NA	NA	summer
RDPYD19090617_A	71	188	20.09	22.7	male	summer
RDPYD19090618_A	NA	NA	NA	NA	NA	summer
RDPYD19090619_A	48	154	20.24	36.9	female	summer
RDPYD19090620_A	50	171	17.1	28.3	male	summer
RDPYD19090621_A	65	170	22.49	25.8	female	summer
RDPYD19090622_A	66	172	22.31	29.7	male	summer
RDPYD19090623_A	43	153	18.37	34.3	female	summer
RDPYD19090624_A	NA	NA	NA	25.3	male	summer
RDPYD19090625_A	71	170	24.57	26.5	male	summer
RDPYD19090626_A	NA	NA	NA	NA	NA	summer
RDPYD19090627_A	55	157	22.31	29.8	female	summer
RDPYD19090628_A	55	164	20.45	23.3	female	summer
RDPYD19090629_A	68	164	25.28	31.5	male	summer
RDPYD19090630_A	71	168	25.16	NA	NA	summer
RDPYD19090631_A	NA	NA	NA	25.7	male	summer
RDPYD19090632_A	59	172	19.94	32	female	summer
RDPYD19090633_A	NA	NA	NA	NA	NA	summer
RDPYD19090634_A	66	165	24.24	29.4	male	summer
RDPYD19090635_A	NA	NA	NA	NA	NA	summer
RDPYD19090636_A	51	170	17.65	23.5	male	summer
RDPYD19090637_A	60	155	24.97	31.9	male	summer
RDPYD19090638_A	NA	NA	NA	NA	male	NA
RDPYD19090639_A	NA	NA	NA	NA	NA	summer
RDPYD19090640_A	50	156	20.55	27.1	female	summer
RDPYD19090641_A	NA	NA	NA	26.8	male	summer
RDPYD19090642_A	52	163	19.57	23.1	female	summer
RDPYD19090643_A	46	158	18.43	24.2	female	summer
RDPYD19090644_A	NA	NA	NA	27.2	male	summer
RDPYD19090645_A	NA	NA	NA	29.9	female	summer
RDPYD19090646_A	67	163	25.22	35.7	female	summer
RDPYD19090647_A	59	173	19.71	35	male	summer
RDPYD19090648_A	NA	NA	NA	26.6	male	summer
RDPYD19090649_A	67	169	23.46	29.2	male	summer
RDPYD19090650_A	70	170	24.22	30.7	male	summer
RDPYD19090651_A	59	157	23.94	27.7	female	summer
RDPYD19090652_A	50	161	19.29	24.8	female	summer
RDPYD19090653_A	NA	NA	NA	28.8	male	summer
RDPYD19090654_A	49	162	18.67	21.5	female	summer
RDPYD19090655_A	62	154	26.14	28.9	female	summer
RDPYD19090656_A	46	154	19.4	27.3	female	summer
RDPYD19090657_A	64	175	20.9	28.3	male	summer
RDPYD19090658_A	68	178	21.46	22.3	male	summer
RDPYD19090659_A	NA	NA	NA	27.8	female	summer
RDPYD19090660_A	NA	NA	NA	27	female	summer
RDPYD19090661_A	79	180	24.38	27.6	male	summer
RDPYD19090662_A	NA	NA	NA	NA	NA	summer
RDPYD19090663_A	54	156	22.19	27.1	female	summer
RDPYD19090664_A	53	168	18.78	27.6	male	summer
RDPYD19090665_A	73	166	26.49	28.8	female	summer
RDPYD19090666_A	80	172	27.04	26.9	male	summer
RDPYD19090667_A	NA	NA	NA	29.8	female	summer
RDPYD19090668_A	NA	NA	NA	NA	NA	summer
RDPYD19090669_A	61	178	19.25	23.3	female	summer
RDPYD19090670_A	NA	NA	NA	NA	NA	summer
RDPYD19090671_A	67	162	25.53	29.2	female	summer
RDPYD19090672_A	46	158	18.43	31	female	summer
RDPYD19090673_A	NA	NA	NA	NA	NA	summer
RDPYD19090674_A	70	176	22.6	25.2	male	summer
RDPYD19090675_A	72	172	24.34	33.5	male	summer
RDPYD19090676_A	NA	NA	NA	31.5	female	summer
RDPYD19090677_A	58	171	19.84	26.8	male	summer
RDPYD19090678_A	49	157	19.88	26.9	female	summer
RDPYD19090679_A	NA	NA	NA	NA	NA	summer
RDPYD19090680_A	55	169	19.26	27.5	male	summer
RDPYD19090681_A	NA	NA	NA	31.5	female	summer
RDPYD19090682_A	66	172	22.31	26.5	male	summer
RDPYD19090683_A	NA	NA	NA	NA	NA	summer
RDPYD19090684_A	65	162	24.77	26.8	male	summer
RDPYD19090685_A	49	160	19.14	28.5	female	summer
RDPYD19090686_A	55	158	22.03	27.3	female	summer
RDPYD19090687_A	49	158	19.63	48.7	female	summer
RDPYD19090688_A	NA	NA	NA	25.7	female	summer
RDPYD19090689_A	68	178	21.46	27.6	male	summer
RDPYD19090690_A	48	163	18.07	29.2	female	summer
RDPYD19090691_A	97	179	30.27	29.8	male	summer
RDPYD19090692_A	62	170	21.45	30.9	male	summer
RDPYD19090693_A	82	177	26.17	21.9	male	summer
RDPYD19090694_A	NA	NA	NA	NA	NA	summer
RDPYD19090695_A	NA	NA	NA	32.4	female	summer
RDPYD19090696_A	NA	NA	NA	28.3	male	summer
RDPYD19090697_A	53	156	21.78	25.9	female	summer
RDPYD19090698_A	81	169	28.36	25.8	male	summer
RDPYD19090699_A	44	159	17.4	23.1	female	summer
RDPYD19090700_A	50	157	20.28	31.6	female	summer
RDPYD19090701_A	NA	NA	NA	25.7	male	summer
RDPYD19090702_A	NA	NA	NA	NA	NA	summer
RDPYD19090703_A	NA	NA	NA	NA	NA	summer
RDPYD19090704_A	57	163	21.45	30	female	summer
RDPYD19090705_A	62	158	24.84	31.8	male	summer
RDPYD19090706_A	63	170	21.8	25.8	male	summer
RDPYD19090707_A	NA	NA	NA	25.8	female	summer
RDPYD19090708_A	NA	NA	NA	28.8	female	summer
RDPYD19090709_A	43	148	19.63	33.1	female	summer
RDPYD19090710_A	61	164	22.68	28.7	female	summer
RDPYD19090711_A	54	154	22.77	31.6	female	summer
RDPYD19090712_A	70	174	23.12	25.6	male	summer
RDPYD19090713_A	59	164	21.94	29.3	female	summer
RDPYD19090714_A	49	157	19.88	26.4	female	summer
RDPYD19090715_A	NA	NA	NA	NA	NA	summer
RDPYD19090716_A	NA	NA	NA	NA	NA	summer
RDPYD19090717_A	77	180	23.77	30.8	male	summer
RDPYD19090718_A	59	156	24.24	27.6	female	summer
RDPYD19090719_A	NA	NA	NA	21.4	NA	summer
RDPYD19090720_A	73	169	25.56	31.6	female	summer
RDPYD19090721_A	63	168	22.32	32.6	male	summer
RDPYD19090722_A	NA	NA	NA	NA	NA	summer
RDPYD19090723_A	NA	NA	NA	NA	NA	summer
RDPYD19090724_A	46	159	18.2	35.8	female	summer
RDPYD19090725_A	60	147	27.77	29.3	female	summer
RDPYD19090726_A	NA	NA	NA	26.8	female	summer
RDPYD19090727_A	75	168	26.57	34.8	male	summer
RDPYD19090728_A	NA	NA	NA	31.5	female	summer
RDPYD19090729_A	73	171	24.96	35.8	female	summer
RDPYD19090730_A	58	165	21.3	27.3	male	summer
RDPYD19090731_A	74	165	27.18	32.8	male	summer
RDPYD19090732_A	77	176	24.86	29.4	male	summer
RDPYD19090733_A	57	177	18.19	29.2	male	summer
RDPYD19090734_A	62	165	22.77	32.9	female	summer
RDPYD19090735_A	70	175	22.86	39.8	male	summer
RDPYD19090736_A	NA	NA	NA	28.5	female	summer
RDPYD19090737_A	49	161	18.9	23.3	female	summer
RDPYD19090738_A	46	161	17.75	32.7	female	summer
RDPYD19090739_A	NA	NA	NA	26.6	male	summer
RDPYD19090740_A	61	177	19.47	26.3	male	summer
RDPYD19090741_A	NA	NA	NA	NA	NA	summer
RDPYD19090742_A	NA	NA	NA	23.7	female	summer
RDPYD19090743_A	49	165	18	28.1	female	summer
RDPYD19090744_A	78	163	29.36	30.3	female	summer
RDPYD19090745_A	NA	NA	NA	22.9	female	summer
RDPYD19090746_A	NA	NA	NA	30.3	female	summer
RDPYD19090747_A	68	163	25.59	28.4	female	summer
RDPYD19090748_A	NA	NA	NA	38.8	male	autumn
RDPYD19090749_A	57	174	18.83	28.3	female	autumn
RDPYD19090750_A	55	155	22.89	41.2	female	autumn
RDPYD19090751_A	62	162	23.62	34.4	male	autumn
RDPYD19090752_A	71	172	24	23.8	male	NA
RDPYD19090753_A	NA	NA	NA	NA	NA	summer
RDPYD19090754_A	NA	NA	NA	NA	NA	summer
RDPYD19090755_A	64	173	21.38	29	female	summer
RDPYD19090756_A	52	159	20.57	34.4	female	summer
RDPYD19090757_A	NA	NA	NA	NA	NA	summer
RDPYD19090758_A	66	167	23.67	28.4	male	summer
RDPYD19090759_A	NA	NA	NA	NA	NA	summer
RDPYD19090760_A	NA	NA	NA	30.3	female	summer
RDPYD19090761_A	44	162	16.77	27.3	female	summer
RDPYD19090762_A	NA	NA	NA	NA	NA	summer
RDPYD19090763_A	47	163	17.69	28.1	female	summer
RDPYD19090764_A	NA	NA	NA	NA	NA	summer
RDPYD19090765_A	NA	NA	NA	NA	NA	summer
RDPYD19090766_A	NA	NA	NA	NA	NA	summer
RDPYD19090767_A	84	168	29.76	24.5	female	summer
RDPYD19090768_A	66	167	23.67	NA	NA	summer
RDPYD19090769_A	NA	NA	NA	NA	NA	summer
RDPYD19090770_A	66	175	21.55	30.4	male	summer
RDPYD19090771_A	70	165	25.71	35	female	summer
RDPYD19090772_A	67	172	22.65	31.8	male	summer
RDPYD19090773_A	47	158	18.83	23.6	female	summer
RDPYD19090775_A	59	163	22.21	23.5	female	summer
RDPYD19090776_A	57	171	19.49	21.6	female	summer
RDPYD19090777_A	48	159	18.99	29.4	female	summer
RDPYD19090778_A	73	164	27.14	27.1	male	summer
RDPYD19090779_A	56	170	19.38	33.7	female	summer
RDPYD19090780_A	84	173	28.07	34.1	male	summer
RDPYD19090781_A	43	147	19.9	30.7	female	summer
RDPYD19090782_A	70	172	23.66	26.9	male	summer
RDPYD19090783_A	55	165	20.2	42.5	female	summer
RDPYD19090785_A	62	169	21.71	26.2	male	summer
RDPYD19090786_A	NA	NA	NA	NA	NA	summer
RDPYD19090787_A	74	172	25.01	35	male	summer
RDPYD19090788_A	NA	NA	NA	NA	NA	summer
RDPYD19090789_A	NA	NA	NA	NA	NA	summer
RDPYD19090790_A	50	159	19.78	25.5	female	summer
RDPYD19090791_A	57	165	20.94	30.3	female	summer
RDPYD19090792_A	NA	NA	NA	NA	NA	summer
RDPYD19090793_A	NA	NA	NA	NA	NA	summer
RDPYD19090794_A	NA	NA	NA	NA	NA	summer
RDPYD19090795_A	44	162	16.77	22.8	female	summer
RDPYD19090796_A	48	159	18.99	29.3	female	summer
RDPYD19090797_A	72	178	22.72	29.9	male	summer
RDPYD19090798_A	NA	NA	NA	NA	NA	summer
RDPYD19090799_A	NA	NA	NA	NA	NA	summer
RDPYD19090801_A	NA	NA	NA	NA	NA	summer
RDPYD19090802_A	55	157	22.31	27.2	female	summer
RDPYD19090803_A	71	158	28.44	30	female	summer
RDPYD19090804_A	NA	NA	NA	27.8	female	summer
RDPYD19090805_A	NA	NA	NA	NA	NA	summer
RDPYD19090806_A	57	171	19.49	NA	NA	summer
RDPYD19090807_A	NA	NA	NA	NA	NA	summer
RDPYD19090808_A	55	155	22.89	31.4	female	summer
RDPYD19090809_A	NA	NA	NA	NA	NA	summer
RDPYD19090810_A	75	179	23.41	38.4	male	summer
RDPYD19090811_A	68	167	24.38	22.7	female	summer
RDPYD19090812_A	NA	NA	NA	NA	NA	summer
RDPYD19090813_A	46	157	18.66	28.6	female	summer
RDPYD19090814_A	57	172	19.27	24.8	female	summer
RDPYD19090815_A	54	163	20.32	28.8	female	summer
RDPYD19090816_A	NA	NA	NA	NA	NA	summer
RDPYD19090817_A	NA	NA	NA	NA	NA	summer
RDPYD19090819_A	63	174	20.81	29.7	male	summer
RDPYD19090820_A	NA	NA	NA	NA	NA	summer
RDPYD19090821_A	NA	NA	NA	NA	NA	summer
RDPYD19090823_A	NA	NA	NA	NA	NA	summer
RDPYD19090824_A	NA	NA	NA	NA	NA	summer
RDPYD19090825_A	NA	NA	NA	NA	NA	summer
RDPYD19090826_A	NA	NA	NA	NA	NA	summer
RDPYD19090827_A	NA	NA	NA	NA	NA	summer
RDPYD19090828_A	NA	NA	NA	34.7	female	summer
RDPYD19090829_A	NA	NA	NA	NA	NA	summer
RDPYD19090830_A	NA	NA	NA	NA	NA	summer
RDPYD19090831_A	NA	NA	NA	NA	NA	summer
RDPYD19090832_A	72	165	26.45	26.1	female	summer
RDPYD19090833_A	53	164	19.71	26.1	female	summer
RDPYD19090834_A	NA	NA	NA	NA	NA	summer
RDPYD19090835_A	NA	NA	NA	NA	NA	summer
RDPYD19090836_A	61	175	19.92	25.6	male	summer
RDPYD19090837_A	80	178	25.25	NA	NA	summer
RDPYD19090838_A	NA	NA	NA	NA	NA	summer
RDPYD19090839_A	NA	NA	NA	NA	NA	summer
RDPYD19090840_A	61	172	20.62	NA	NA	summer
RDPYD19090841_A	NA	NA	NA	NA	NA	summer
RDPYD19090843_A	47	158	18.83	32.6	female	summer
RDPYD19090844_A	71	166	25.77	28.9	female	summer
RDPYD19090845_A	54	167	19.36	28.4	female	summer
RDPYD19090846_A	66	171	22.57	31.4	female	summer
RDPYD19090847_A	55	159	21.76	23.4	female	summer
RDPYD19090848_A	44	164	16.36	26.5	female	summer
RDPYD19090849_A	NA	NA	NA	NA	NA	summer
RDPYD19090850_A	NA	NA	NA	NA	NA	summer
RDPYD19090851_A	44	156	18.08	30.9	female	summer
RDPYD19090852_A	NA	NA	NA	NA	NA	summer
RDPYD19090853_A	NA	NA	NA	NA	NA	summer
RDPYD19090854_A	56	165	20.57	30.4	female	summer
RDPYD19090855_A	85	178	26.83	33.3	male	summer
RDPYD19090856_A	51	160	19.92	22.3	female	summer
RDPYD19090857_A	72	178	22.72	NA	NA	summer
RDPYD19090858_A	57	176	18.4	23.8	male	summer
RDPYD19090859_A	59	182	17.81	24.4	male	summer
RDPYD19090860_A	58	161	22.38	23.8	female	summer
RDPYD19090862_A	75	166	27.22	31.3	female	summer
RDPYD19090863_A	NA	NA	NA	NA	NA	summer
RDPYD19090864_A	NA	NA	NA	NA	NA	summer
RDPYD19090865_A	48	158	19.23	27.7	female	summer
RDPYD19090866_A	NA	NA	NA	NA	NA	summer
RDPYD19090867_A	89	175	29.06	NA	NA	summer
RDPYD19090868_A	91	178	28.72	28	male	summer
RDPYD19090869_A	74	180	22.84	32.8	male	summer
RDPYD19090870_A	NA	NA	NA	NA	NA	summer
RDPYD19090871_A	NA	NA	NA	NA	NA	summer
RDPYD19090872_A	48	162	18.29	29.5	female	summer
RDPYD19090873_A	51	157	20.69	31	female	summer
RDPYD19090874_A	NA	NA	NA	NA	NA	summer
RDPYD19090875_A	NA	NA	NA	NA	NA	summer
RDPYD19090876_A	NA	NA	NA	NA	NA	summer
RDPYD19090877_A	65	171	22.23	34.8	female	summer
RDPYD19090878_A	NA	NA	NA	NA	NA	summer
RDPYD19090879_A	53	164	19.71	29.7	female	summer
RDPYD19090880_A	NA	NA	NA	NA	NA	summer
RDPYD19090881_A	74	164	27.51	30.8	female	summer
RDPYD19090882_A	47	159	18.59	31.8	female	summer
RDPYD19090883_A	54	161	20.83	31.3	female	summer
RDPYD19090884_A	47	164	17.47	28.9	female	summer
RDPYD19090885_A	NA	NA	NA	NA	NA	summer
RDPYD19090886_A	66	174	21.8	24.3	male	summer
RDPYD19090887_A	NA	NA	NA	NA	NA	summer
RDPYD19090888_A	NA	NA	NA	NA	NA	summer
RDPYD19090889_A	56	157	22.72	22.5	female	summer
RDPYD19090890_A	NA	NA	NA	NA	NA	summer
RDPYD19090891_A	64	169	22.41	NA	NA	summer
RDPYD19090892_A	64	171	21.89	35.5	female	summer
RDPYD19090893_A	NA	NA	NA	NA	NA	summer
RDPYD19090894_A	NA	NA	NA	NA	NA	summer
RDPYD19090895_A	46	160	17.97	28.3	female	summer
RDPYD19090896_A	NA	NA	NA	NA	NA	summer
RDPYD19090897_A	NA	NA	NA	NA	NA	summer
RDPYD19090898_A	70	172	23.66	28.6	male	summer
RDPYD19090899_A	81	169	28.36	29.8	male	summer
RDPYD19090900_A	NA	NA	NA	NA	NA	summer
RDPYD19090901_A	NA	NA	NA	NA	NA	summer
RDPYD19090902_A	NA	NA	NA	27	female	summer
RDPYD19091732_A	NA	NA	NA	35.9	female	summer
RDPYD19091733_A	NA	NA	NA	28.7	female	summer
RDPYD19091734_A	43	147	19.9	27.1	female	summer
RDPYD19091735_A	NA	NA	NA	36.6	female	summer
RDPYD19091736_A	NA	NA	NA	NA	NA	summer
RDPYD19091737_A	NA	NA	NA	NA	NA	summer
RDPYD19091740_A	NA	NA	NA	NA	NA	summer
RDPYD19091741_A	NA	NA	NA	27.6	male	summer
RDPYD19091744_A	NA	NA	NA	NA	male	summer
RDPYD19091745_A	NA	NA	NA	NA	NA	summer
RDPYD19091746_A	NA	NA	NA	28.3	female	summer
RDPYD19091747_A	NA	NA	NA	23.4	male	summer
RDPYD19091748_A	NA	NA	NA	37.8	male	summer
RDPYD19091749_A	NA	NA	NA	30.5	male	summer
RDPYD19091750_A	NA	NA	NA	37.3	male	summer
RDPYD19091751_A	NA	NA	NA	NA	NA	summer
RDPYD19091752_A	NA	NA	NA	23.8	male	summer
RDPYD19091753_A	NA	NA	NA	29.8	female	summer
RDPYD19091754_A	79	171	27.02	33.3	male	summer
RDPYD19091755_A	58	179	18.1	28.8	male	summer
RDPYD19091756_A	NA	NA	NA	32.3	male	summer
RDPYD19091757_A	NA	NA	NA	32.9	female	summer

## Sheet: 1b.summary
Supplementary Table 1b. Summary statistics of metadata.
Phenotype	Quartile 1st	Median	Quartile 3rd	Mean( ± sd)
Height (cm)	158	163	170	164 (±8.31)
Weight (kg)	50	57	67	59.27 (±11.98)
Age (years)	26.4	29.2	32.5	29.9 (±5.13)
BMI	19.47	21.42	23.81	21.89 (±3.36)
