# Supplementary material for: Integrated large-scale metagenome assembly and multi-kingdom network analyses identify sex differences in the human nasal microbiome
Source: Genome Biol. 2024 Oct 8;25:257. doi: 10.1186/s13059-024-03389-2 (PMC11463039; doi:10.1186/s13059-024-03389-2)
Supplement: Supplementary file 1 — Additional file 1: Contains Supplementary Table S1 - S10. [file 13059_2024_3389_MOESM1_ESM.zip › Additional File 1/Table S7.xlsx]

## Sheet: 7a-assemblers
Supplementary Table 7a. PERMANOVA analyses of assemblers for bacterial profile using different distances.
	Distance	Df	SumOfSqs	R2	F	Pr(>F)
Assemblers	Bray-Curtis	1	9.0446	0.0764858	131.767	0.0002
	JSD	1	3.44918	0.0923521	161.882	0.0002
	Jaccard	1	14.0288	0.0630684	107.096	0.0002
	Euclidean	1	2.31429	0.039094	64.7291	0.0002

## Sheet: 7b-sex
Supplementary Table 7b. PERMANOVA analyses of sex and assemblers for bacterial profile using different distances.
		Assemblers	Df	SumOfSqs	R2	F	Pr(>F)
Bray-Curtis	Sex	megahit	1	0.999863	0.0278667	10.5202	0.0002
	Sex	metaspades	1	2.46426	0.0545676	50.5025	0.0002
JSD	Sex	megahit	1	0.433155	0.0368561	14.0438	0.0002
	Sex	metaspades	1	0.624084	0.0508648	46.8919	0.0002
Jaccard	Sex	megahit	1	1.45887	0.0223593	8.39354	0.0002
	Sex	metaspades	1	4.97463	0.0538515	49.802	0.0002
Euclidean	Sex	megahit	1	0.4214	0.0237705	8.93619	0.0002
	Sex	metaspades	1	1.11346	0.0430363	39.3503	0.0002
		Adjusted-by	Df	SumOfSqs	R2	F	Pr(>F)
Bray-Curtis	Assemblers	alone	1	7.12784	0.0808441	109.416	0.0002
JSD	Assemblers	alone	1	2.84175	0.105783	147.162	0.0002
Jaccard	Assemblers	alone	1	10.9887	0.0651714	86.7252	0.0002
Euclidean	Assemblers	alone	1	1.88222	0.0413833	53.7033	0.0002
		Adjusted-by	Df	SumOfSqs	R2	F	Pr(>F)
Bray-Curtis	Sex	alone	1	3.46075	0.0392519	50.8243	0.0002
JSD	Sex	alone	1	1.11403	0.0414694	53.8198	0.0002
Jaccard	Sex	alone	1	6.20574	0.0368048	47.5347	0.0002
Euclidean	Sex	alone	1	1.4948	0.0328653	42.2738	0.0002
		Adjusted-by	Df	SumOfSqs	R2	F	Pr(>F)
Bray-Curtis	Sex	Assemblers	1	3.21147	0.0364245	51.2905	0.0002
	Assemblers	Sex	1	6.87856	0.0780168	109.858	0.0002
JSD	Sex	Assemblers	1	1.00936	0.0375733	54.5194	0.0002
	Assemblers	Sex	1	2.73708	0.101887	147.84	0.0002
Jaccard	Sex	Assemblers	1	5.91478	0.0350792	48.4617	0.0002
	Assemblers	Sex	1	10.6977	0.0634458	87.6501	0.0002
Euclidean	Sex	Assemblers	1	1.40095	0.0308018	41.2654	0.0002
	Assemblers	Sex	1	1.78836	0.0393198	52.677	0.0002

## Sheet: 7c-clusters
Supplementary Table 7c. PERMANOVA analyses of clusters and other metadata for bacterial profile using different distances.
All samples
		Adjusted-by	Df	SumOfSqs	R2	F	Pr(>F)
Bray-Curtis	Clusters	alone	2	20.9787	0.177407	171.456	0.0002
JSD	Clusters	alone	2	5.87766	0.157375	148.48	0.0002
Jaccard	Clusters	alone	2	37.3038	0.167705	160.19	0.0002
Euclidean	Clusters	alone	2	6.00915	0.101509	89.8169	0.0002
Matched samples
		Adjusted-by	Df	SumOfSqs	R2	F	Pr(>F)
Bray-Curtis	Clusters	alone	2	11.9216	0.187111	105.422	0.0002
JSD	Clusters	alone	2	3.4211	0.180553	100.914	0.0002
Jaccard	Clusters	alone	2	21.145	0.172125	95.2235	0.0002
Euclidean	Clusters	alone	2	3.54335	0.111777	57.6365	0.0002
Bray-Curtis	Clusters	Assemblers	2	7.60999	0.11944	68.3569	0.0002
JSD	Clusters	Assemblers	2	1.74061	0.0918632	52.6325	0.0002
Jaccard	Clusters	Assemblers	2	14.4371	0.117521	65.705	0.0002
Euclidean	Clusters	Assemblers	2	2.43645	0.0768593	40.0742	0.0002
Bray-Curtis	Clusters	Sex	2	10.4292	0.163687	93.7788	0.0002
JSD	Clusters	Sex	2	3.04273	0.160584	91.7421	0.0002
Jaccard	Clusters	Sex	2	18.0891	0.14725	82.4704	0.0002
Euclidean	Clusters	Sex	2	2.87976	0.0908438	47.3726	0.0002
Bray-Curtis	Clusters	BMI	2	11.7401	0.184262	103.925	0.0002
JSD	Clusters	BMI	2	3.36431	0.177556	99.4061	0.0002
Jaccard	Clusters	BMI	2	20.7809	0.169162	93.668	0.0002
Euclidean	Clusters	BMI	2	3.49027	0.110103	56.7829	0.0002
Bray-Curtis	Clusters	Age	2	11.913	0.186976	105.496	0.0002
JSD	Clusters	Age	2	3.42059	0.180526	101.139	0.0002
Jaccard	Clusters	Age	2	21.1186	0.17191	95.2305	0.0002
Euclidean	Clusters	Age	2	3.53442	0.111496	57.5658	0.0002

## Sheet: 7d-bacteria-species
Supplementary Table 7d. Significantly differentially abundant bacterial species between males and females after considering assemblers.
	Mean Rank		Prevalence		Mean Abundance
Bacterial Species	Male	Female	Male	Female	Male	Female	Direction	LDA score	P value	BH-adjusted P-value
g__Corynebacterium_s1	907.718	468.888	1	1	0.12576	0.0661847	male	4.4799	2.43e-95	9.72e-94
s__Staphylococcus_epidermidis	476.861	703.27	1	1	0.0560316	0.0871667	female	4.19001	3.92e-26	3.14e-25
g__Corynebacterium_s2	629.593	620.185	0.569476	0.552664	0.000466834	0.000674626	#N/A	#N/A	#N/A	#N/A
g__Corynebacterium_s3	635.856	616.778	0.856492	0.801735	0.00107421	0.00172419	#N/A	#N/A	#N/A	#N/A
g__Corynebacterium_s4	639.469	614.813	0.33713	0.29368	0.000183035	7.63e-05	#N/A	#N/A	#N/A	#N/A
g__Corynebacterium_s5	622.8	623.881	0.911162	0.920694	0.00199009	0.00225443	#N/A	#N/A	#N/A	#N/A
g__Corynebacterium_s6	631.005	619.418	1	1	0.0159415	0.0162054	#N/A	#N/A	#N/A	#N/A
s__Cutibacterium_acnes	552.51	662.118	0.997722	0.997522	0.0374953	0.0534243	female	3.89733	3.1e-07	5.91e-07
g__Finegoldia_s1	675.699	595.104	0.382688	0.271375	0.000212173	0.000148543	#N/A	#N/A	#N/A	#N/A
g__Lawsonella_s1	571.191	651.955	0.457859	0.594796	0.000699187	0.000647783	#N/A	#N/A	#N/A	#N/A
g__Prevotella_s1	649.493	609.36	0.205011	0.138786	0.000141091	0.000190544	#N/A	#N/A	#N/A	#N/A
s__Corynebacterium_propinquum	881.353	483.23	1	1	0.0332849	0.0197847	male	3.84188	8.04e-79	1.07e-77
s__Acinetobacter_towneri_A	584.301	644.824	0.0888383	0.183395	1.85e-05	0.000121885	#N/A	#N/A	#N/A	#N/A
s__Actinomyces_oris_A	600.014	636.276	0.257403	0.314746	0.000185854	0.000279162	#N/A	#N/A	#N/A	#N/A
s__Aerococcus_christensenii	633.18	618.234	0.191344	0.172243	3.69e-05	2.84e-05	#N/A	#N/A	#N/A	#N/A
s__Corynebacterium_kefirresidentii	553.251	661.715	1	1	0.0631074	0.0714843	female	3.59814	4.07e-07	7.4e-07
s__Klebsiella_B_aerogenes	527.806	675.556	1	1	0.00415623	0.00996005	female	3.49431	5.9e-12	1.48e-11
s__Peptoniphilus_A_lacydonensis	722.046	569.892	0.829157	0.724907	0.00984614	0.00421733	male	3.44103	6.19e-13	1.77e-12
s__Aquabacterium_sp001770725	549.92	663.527	0.157175	0.329616	2.95e-05	7.61e-05	#N/A	#N/A	#N/A	#N/A
s__Corynebacterium_accolens	584.551	644.688	1	1	0.216553	0.222545	female	3.43925	0.00515104	0.0055577
s__Campylobacter_B_ureolyticus	638.292	615.454	0.665148	0.665428	0.00112504	0.000892959	#N/A	#N/A	#N/A	#N/A
s__Dolosigranulum_pigrum	585.137	644.369	1	1	0.0264668	0.0308162	female	3.28653	0.00740025	0.00759
s__Staphylococcus_capitis	583.672	645.166	1	1	0.0385235	0.0413929	female	3.1139	0.0041075	0.00444054
s__Corynebacterium_pseudodiphtheriticum	577.663	648.435	1	1	0.02861	0.0313499	female	3.10455	0.000986527	0.00112746
s__Pluralibacter_gergoviae	854.112	498.05	0.995444	0.988848	0.00423082	0.00216638	male	3.01507	1.79e-63	1.79e-62
s__Serratia_marcescens_I	889.916	478.572	0.997722	0.980173	0.00433361	0.00240621	male	3.00598	1.11e-83	2.23e-82
s__Corynebacterium_matruchotii	612.866	629.285	0.116173	0.144981	0.000163785	7.85e-05	#N/A	#N/A	#N/A	#N/A
s__Anaerococcus_octavius	723.492	569.105	1	1	0.00758074	0.00550341	male	2.99918	2.83e-13	9.43e-13
s__Moraxella_A_osloensis	558.009	659.126	0.968109	0.980173	0.000699668	0.000910624	female	2.96392	2.62e-06	4.36e-06
s__QFNR01_sp003248485	575.338	649.7	0.277904	0.379182	0.00244239	0.00581532	female	2.9042	0.00149339	0.00161349
s__Corynebacterium_simulans	550.752	663.074	0.984055	0.995043	0.000355767	0.000418299	#N/A	#N/A	1.8e-07	3.59e-07
s__Corynebacterium_sp000478175	628.615	620.717	1	1	0.0985227	0.0934449	#N/A	#N/A	#N/A	#N/A
g__QFNR01_s1	579.148	647.627	1	1	0.0183181	0.0199181	female	2.9042	0.00143405	0.00159339
s__Leptospira_B_licerasiae	573.781	650.546	1	1	0.0138766	0.0153287	female	2.84655	0.00035666	0.000419599
s__Cutibacterium_avidum	624.281	623.075	0.642369	0.67658	0.000618178	0.000623868	#N/A	#N/A	#N/A	#N/A
s__Cutibacterium_granulosum	603.738	634.25	1	0.997522	0.00986381	0.0109867	#N/A	#N/A	#N/A	#N/A
s__Cutibacterium_humerusii	603.838	634.196	0.32574	0.377943	0.000345577	0.000386772	#N/A	#N/A	#N/A	#N/A
s__Dialister_sp900541485	621.949	624.344	0.150342	0.158612	0.000308774	0.000439366	#N/A	#N/A	#N/A	#N/A
s__Moraxella_C_lincolnii	584.44	644.748	1	1	0.00883851	0.00952288	female	2.83807	0.00532714	0.00560752
s__Serratia_nematodiphila	743.296	558.332	0.927107	0.841388	0.000486421	0.00144132	female	2.82508	1.43e-18	7.17e-18
s__Serratia_marcescens_B	565.658	654.965	0.986333	0.982652	0.00104444	0.00247077	female	2.81452	3.18e-05	4.39e-05
s__Staphylococcus_aureus	562.462	656.704	0.410023	0.568773	0.00272481	0.00381587	female	2.76589	2.79e-06	4.46e-06
s__Haemophilus_D_parainfluenzae	594.416	639.322	0.1959	0.267658	0.000116809	0.000214917	#N/A	#N/A	#N/A	#N/A
s__Haemophilus_D_parainfluenzae_N	607.294	632.316	0.138952	0.180917	0.000215123	0.000118826	#N/A	#N/A	#N/A	#N/A
s__Haemophilus_D_sp001679485	608.875	631.456	0.198178	0.237918	0.000984163	0.0001652	#N/A	#N/A	#N/A	#N/A
s__Haemophilus_influenzae	637.075	616.115	0.132118	0.100372	0.000710021	0.000543912	#N/A	#N/A	#N/A	#N/A
g__Corynebacterium_s7	559.221	658.467	0.756264	0.814126	0.000360317	0.0014556	female	2.71461	3.81e-06	5.87e-06
s__Klebsiella_pneumoniae	604.388	633.897	0.154897	0.2057	0.000464321	0.000532511	#N/A	#N/A	#N/A	#N/A
s__Klebsiella_variicola	579.412	647.483	0.182232	0.291202	0.00018903	0.00012558	#N/A	#N/A	#N/A	#N/A
s__Lactobacillus_iners	545.535	665.912	0.419134	0.561338	0.000112309	0.000256934	#N/A	#N/A	2.09e-09	4.65e-09
s__Lawsonella_clevelandensis_A	637.456	615.908	0.788155	0.786865	0.0237221	0.0224688	#N/A	#N/A	#N/A	#N/A
s__Blastomonas_sp001556365	500.002	690.682	0.77221	0.887237	0.000296781	0.000573391	female	2.63289	5.88e-19	3.92e-18
s__Staphylococcus_hominis	556.515	659.939	1	0.997522	0.00296742	0.00285808	male	2.58602	1.48e-06	2.58e-06
s__Corynebacterium_kroppenstedtii_A	591.133	641.107	0.314351	0.376704	0.000408286	0.00238599	female	2.57734	4.4861e-15	2.44861e-14
s__unclassified_MAG_4104	591.424	640.949	0.277904	0.330855	0.000986831	0.00215892	#N/A	#N/A	#N/A	#N/A
s__Sphingobium_sp004122115	515.64	682.175	0.685649	0.812887	0.000206534	0.000375578	female	2.57734	6.73e-15	2.45e-14
s__Moraxella_catarrhalis	630.519	619.682	1	1	0.090833	0.0864762	#N/A	#N/A	#N/A	#N/A
s__Moraxella_nonliquefaciens	617.46	626.786	1	0.998761	0.0111702	0.0112328	#N/A	#N/A	#N/A	#N/A
s__Moraxella_A_osloensis_A	563.074	656.371	0.592255	0.723668	0.000371533	0.000536317	female	2.56038	9.35e-06	1.39e-05
s__Porphyrobacter_sp001556995	503.415	688.825	0.731207	0.857497	0.000248658	0.000474033	female	2.54465	4.87e-18	2.17e-17
s__Neisseria_mucosa	630.599	619.638	0.150342	0.135068	9.52e-05	0.000238317	#N/A	#N/A	#N/A	#N/A
s__Neisseria_sicca_B	629.812	620.066	0.164009	0.151177	0.000115597	0.000107637	#N/A	#N/A	#N/A	#N/A
s__Neisseria_sicca_D	629.506	620.233	0.230068	0.221809	0.000463537	0.000228014	#N/A	#N/A	#N/A	#N/A
s__Neisseria_subflava	612.349	629.566	0.302961	0.337051	0.000332685	0.000447818	#N/A	#N/A	#N/A	#N/A
s__OKQN01_sp900289115	633.776	617.91	0.209567	0.185874	0.000171436	0.000127562	#N/A	#N/A	#N/A	#N/A
s__Paracoccus_sphaerophysae	621.369	624.659	0.186788	0.194548	0.000108948	9.22e-05	#N/A	#N/A	#N/A	#N/A
s__Pedobacter_nutrimenti	536.948	670.584	0.626424	0.744734	0.000262783	0.000438156	#N/A	#N/A	2.52e-10	5.93e-10
s__Peptoniphilus_A_grossensis	684.952	590.071	0.410023	0.273854	0.000254242	0.000267073	#N/A	#N/A	#N/A	#N/A
s__Peptoniphilus_A_harei	690.323	587.149	0.353075	0.199504	0.000228198	0.000106052	#N/A	#N/A	#N/A	#N/A
s__Escherichia_flexneri	587.253	643.218	0.225513	0.320942	0.000167274	0.00129799	#N/A	#N/A	#N/A	#N/A
s__Pseudomonas_aeruginosa	552.492	662.128	0.120729	0.294919	4.02e-05	0.000938164	female	2.51942	4.56603e-12	4.48335e-10
g__Anaerococcus_s1	733.453	563.686	0.517084	0.28005	0.00152908	0.000508091	male	2.51432	2.59e-18	2.66e-15
s__Porphyromonas_A_bennonis	648.989	609.634	0.200456	0.14746	0.000350369	0.000139284	#N/A	#N/A	#N/A	#N/A
s__Prevotella_bivia	612.677	629.388	0.116173	0.143742	0.000664742	0.000444486	#N/A	#N/A	#N/A	#N/A
s__Prevotella_melaninogenica_A	615.034	628.105	0.173121	0.194548	0.000121875	0.000254339	#N/A	#N/A	#N/A	#N/A
s__Prevotella_sp900547085	573.72	650.58	0.95672	0.938042	0.000485987	0.000512032	#N/A	#N/A	0.000289038	0.000361297
s__Prevotella_timonensis	616.066	627.544	0.583144	0.591078	0.00111237	0.000840118	#N/A	#N/A	#N/A	#N/A
s__Finegoldia_magna_F	650.437	608.846	0.995444	0.986369	0.00177089	0.00113585	male	2.45387	0.0450844	0.0450844
s__Staphylococcus_haemolyticus	599.429	636.594	0.273349	0.322181	0.000249839	0.00107154	#N/A	#N/A	#N/A	#N/A
s__Anaerococcus_provencensis	695.155	584.52	0.922551	0.872367	0.00120492	0.00062825	male	2.44947	1.52e-07	3.21e-07
s__Rothia_dentocariosa	607.456	632.228	0.150342	0.192069	9.82e-05	0.000113978	#N/A	#N/A	#N/A	#N/A
s__Rothia_mucilaginosa_B	618.741	626.089	0.0911162	0.101611	4.94e-05	4.9e-05	#N/A	#N/A	#N/A	#N/A
s__Pseudomonas_A_stutzeri	500.547	690.385	0.876993	0.94052	0.000550723	0.0011088	female	2.44942	7.65e-19	4.37e-18
s__Finegoldia_magna	682.645	591.326	0.972665	0.960347	0.00132924	0.000785113	male	2.4489	1.5e-05	2.14e-05
s__Serratia_sp001642805	568.551	653.392	0.993166	0.98513	0.00104822	0.00156809	female	2.3265	7.47e-05	9.96e-05
s__Negativicoccus_succinicivorans	647.272	610.568	0.173121	0.118959	0.000507485	0.000229661	#N/A	#N/A	#N/A	#N/A
s__Corynebacterium_pseudogenitalium	721.911	569.965	0.788155	0.667906	0.000823709	0.00053049	male	2.12805	4.55e-13	1.4e-12
s__Stenotrophomonas_geniculata	546.804	665.222	0.209567	0.390335	5.52e-05	0.000361726	#N/A	#N/A	#N/A	#N/A
s__Staphylococcus_warneri	547.206	665.003	0.287016	0.45601	9.52e-05	0.000444636	#N/A	#N/A	#N/A	#N/A
s__Staphylococcus_caprae	564.292	655.709	0.316629	0.42627	0.000105762	0.000469497	#N/A	#N/A	#N/A	#N/A
s__Comamonas_testosteroni_B	583.517	645.25	0.175399	0.262701	6.32e-05	0.000474941	#N/A	#N/A	#N/A	#N/A
s__Corynebacterium_aurimucosum_E	670.175	598.109	0.574032	0.464684	0.000605486	0.000747996	female	2.12502	0.000299738	0.000363319
s__Stenotrophomonas_maltophilia_L	528.698	675.071	0.61959	0.745973	0.000241822	0.000505972	female	2.1227	4e-12	1.07e-11
s__Staphylococcus_pettenkoferi	623.191	623.668	0.148064	0.14746	0.000339592	0.000745654	#N/A	#N/A	#N/A	#N/A
s__Negativicoccus_sp900556745	685.146	589.965	0.298405	0.152416	0.000365835	8.5e-05	#N/A	#N/A	#N/A	#N/A
s__Anaerococcus_nagyae	659.273	604.04	0.378132	0.29368	0.000492756	0.000283391	#N/A	#N/A	#N/A	#N/A
s__Cupriavidus_pauculus_A	608.863	631.462	0.0842825	0.121437	0.000428963	0.00065264	#N/A	#N/A	#N/A	#N/A
s__Streptococcus_gordonii	622.253	624.178	0.287016	0.288724	0.000221403	0.000185738	#N/A	#N/A	#N/A	#N/A
s__Streptococcus_mitis_AC	599.469	636.572	0.250569	0.30855	0.000117889	0.000162843	#N/A	#N/A	#N/A	#N/A
s__Streptococcus_mitis_BA	617.417	626.809	0.161731	0.180917	0.000884886	0.000450787	#N/A	#N/A	#N/A	#N/A
s__Streptococcus_pneumoniae	625.943	622.171	0.173121	0.172243	0.000541531	0.00045424	#N/A	#N/A	#N/A	#N/A
s__Streptococcus_pneumoniae_D	616.747	627.173	0.136674	0.157373	0.000145788	6.96e-05	#N/A	#N/A	#N/A	#N/A
s__Streptococcus_pseudopneumoniae	619.665	625.586	0.32574	0.337051	0.000199846	0.000137071	#N/A	#N/A	#N/A	#N/A
s__Streptococcus_pseudopneumoniae_E	613.599	628.886	0.193622	0.221809	0.000260077	0.000284946	#N/A	#N/A	#N/A	#N/A
s__Veillonella_parvula_A	598.296	637.211	0.236902	0.298637	0.000202576	0.000265932	#N/A	#N/A	#N/A	#N/A
s__unclassified_MAG_3794	616.672	627.214	0.202733	0.221809	8.33e-05	0.000247184	#N/A	#N/A	#N/A	#N/A
s__unclassified_MAG_3795	602.098	635.143	0.168565	0.226766	8.91e-05	0.000292225	#N/A	#N/A	#N/A	#N/A
s__unclassified_MAG_3796	616.702	627.198	0.143508	0.163569	0.00017172	7.34e-05	#N/A	#N/A	#N/A	#N/A
s__unclassified_MAG_3797	623.752	623.363	0.111617	0.112763	7.43e-05	0.000104555	#N/A	#N/A	#N/A	#N/A
s__unclassified_MAG_3798	626.401	621.922	0.120729	0.116481	7.16e-05	4.88e-05	#N/A	#N/A	#N/A	#N/A
s__unclassified_MAG_3799	603.743	634.248	0.18451	0.236679	0.000251436	7.68e-05	#N/A	#N/A	#N/A	#N/A
s__unclassified_MAG_3800	620.415	625.178	0.132118	0.142503	0.000195915	5.98e-05	#N/A	#N/A	#N/A	#N/A
s__unclassified_MAG_3801	615.462	627.872	0.143508	0.168525	0.000107382	7.15e-05	#N/A	#N/A	#N/A	#N/A
s__unclassified_MAG_3802	609.175	631.292	0.132118	0.174721	6.94e-05	7.43e-05	#N/A	#N/A	#N/A	#N/A
s__unclassified_MAG_3803	570.636	652.258	0.990888	0.988848	0.000707895	0.000851756	#N/A	#N/A	0.000200616	0.00025886
s__unclassified_MAG_3804	615.615	627.789	0.18451	0.208178	0.000106658	0.000562892	#N/A	#N/A	#N/A	#N/A
s__unclassified_MAG_3850	666.027	600.366	0.362187	0.27881	0.000175709	8.94e-05	#N/A	#N/A	#N/A	#N/A
s__unclassified_MAG_3851	718.718	571.703	0.42369	0.211896	0.000298457	7.73e-05	#N/A	#N/A	#N/A	#N/A
s__unclassified_MAG_3859	626.022	622.128	0.104784	0.0966543	2.73e-05	0.000102215	#N/A	#N/A	#N/A	#N/A
s__unclassified_MAG_3866	624.745	622.823	0.592255	0.568773	0.000311806	0.000906778	#N/A	#N/A	#N/A	#N/A
s__Methyloversatilis_universalis	504.879	688.029	0.681093	0.819083	0.000200778	0.000395478	#N/A	#N/A	1.03e-17	4.13e-17
s__unclassified_MAG_4110	619.72	625.556	0.0933941	0.104089	7.08e-05	6.77e-05	#N/A	#N/A	#N/A	#N/A

## Sheet: 7e-bacteria-genus
Supplementary Table 7e. Significantly differentially abundant bacterial genus between males and females after considering assemblers.
	Mean Rank		Prevalence		Mean Abundance
Bacterial Species	Male	Female	Male	Female	Male	Female	Direction	LDA score	P value	BH-adjusted P-value
g__Actinomyces	600.105	636.227	0.257403	0.314746	0.000191123	0.000284579	#N/A	#N/A	#N/A	#N/A
g__OKQN01	633.86	617.864	0.209567	0.185874	0.000172561	0.000127925	#N/A	#N/A	#N/A	#N/A
g__Rothia	605.173	633.47	0.189066	0.236679	0.000149353	0.000165564	#N/A	#N/A	#N/A	#N/A
g__Corynebacterium	766.046	545.957	1	1	0.592194	0.534339	male	4.47902	6.122229993038231e-25	4.48964e-24
g__Lawsonella	638.371	615.41	0.888383	0.903346	0.0246574	0.0231988	#N/A	#N/A	#N/A	#N/A
g__Cutibacterium	561.089	657.451	1	0.997522	0.0486422	0.0656932	female	3.92647	6.313869737371348e-06	7.71695e-06
g__Prevotella	597.198	637.808	0.993166	0.98513	0.00264492	0.00227166	#N/A	#N/A	#N/A	#N/A
g__Porphyromonas_A	648.961	609.649	0.200456	0.14746	0.000354703	0.00014196	#N/A	#N/A	#N/A	#N/A
g__Pedobacter	537.223	670.434	0.626424	0.744734	0.00026478	0.000440442	#N/A	#N/A	2.520904246238544e-10	4.26615e-10
g__Campylobacter_B	639.105	615.011	0.665148	0.665428	0.00112957	0.000897833	#N/A	#N/A	#N/A	#N/A
g__Fenollaria	626.04	622.118	0.104784	0.0966543	2.7485e-05	0.000102468	#N/A	#N/A	#N/A	#N/A
g__Anaerococcus	727.829	566.746	1	1	0.0108734	0.00695135	male	3.27438	4.40421e-14	1.07659e-13
g__Finegoldia	664.122	601.402	0.997722	0.988848	0.00381567	0.00224711	male	2.87561	0.00329177	0.00362095
g__Peptoniphilus_A	720.481	570.743	0.845103	0.744734	0.0104223	0.0046161	male	3.44845	1.73361e-12	3.46721e-12
g__Dialister	621.962	624.336	0.150342	0.158612	0.000312999	0.000442853	#N/A	#N/A	#N/A	#N/A
g__Negativicoccus	675.013	595.478	0.33713	0.225527	0.000939438	0.000316991	#N/A	#N/A	#N/A	#N/A
g__Veillonella	598.362	637.175	0.236902	0.298637	0.000211401	0.000272136	#N/A	#N/A	#N/A	#N/A
g__Aerococcus	633.182	618.233	0.191344	0.172243	3.89103e-05	2.85696e-05	#N/A	#N/A	#N/A	#N/A
g__Dolosigranulum	586.483	643.637	1	1	0.0266119	0.0309325	female	3.28653	0.00740025	0.00740025
g__Lactobacillus	545.688	665.829	0.419134	0.561338	0.000113016	0.000258271	#N/A	#N/A	2.09239e-09	3.28804e-09
g__Streptococcus	563.945	655.897	0.995444	0.995043	0.00436259	0.00425055	male	2.79531	1.64051e-05	1.98589e-05
g__Staphylococcus	466.686	708.805	1	1	0.101616	0.138506	female	4.25933	7.77284e-30	8.55013e-29
g__Paracoccus	621.394	624.646	0.186788	0.194548	0.000109816	9.29017e-05	#N/A	#N/A	#N/A	#N/A
g__Blastomonas	500.79	690.253	0.77221	0.887237	0.000299389	0.000576836	female	2.53289	5.87551e-19	3.23153e-18
g__Porphyrobacter	504.251	688.371	0.731207	0.857497	0.000250582	0.000476778	female	2.54465	4.87199e-18	1.7864e-17
g__Sphingobium	516.515	681.699	0.685649	0.812887	0.000208315	0.000377872	female	2.72112	6.73367e-15	1.85176e-14
g__Aquabacterium	549.804	663.59	0.157175	0.329616	3.0714e-05	7.66961e-05	#N/A	#N/A	#N/A	#N/A
g__Comamonas	583.665	645.17	0.175399	0.262701	6.40896e-05	0.000476585	#N/A	#N/A	#N/A	#N/A
g__Cupriavidus	608.87	631.458	0.0842825	0.121437	0.000434733	0.000661475	#N/A	#N/A	#N/A	#N/A
g__Neisseria	621.055	624.83	0.375854	0.384139	0.00105097	0.00106756	#N/A	#N/A	#N/A	#N/A
g__QFNR01	553.041	661.829	1	1	0.0208893	0.0258509	female	3.38217	3.43484e-07	4.7229e-07
g__Methyloversatilis	505.765	687.546	0.681093	0.819083	0.000202436	0.000397862	#N/A	#N/A	1.03162e-17	3.24222e-17
g__Escherichia	587.608	643.025	0.225513	0.320942	0.000168417	0.00130006	#N/A	#N/A	#N/A	#N/A
g__Klebsiella	576.071	649.301	0.246014	0.372986	0.000657193	0.000666432	#N/A	#N/A	#N/A	#N/A
g__Klebsiella_B	528.383	675.243	1	1	0.00418236	0.0104292	female	3.49431	5.90325e-12	1.08226e-11
g__Pluralibacter	855.952	497.048	0.995444	0.988848	0.00425371	0.00217349	male	3.01507	1.78698e-63	3.93135e-62
g__Serratia	699.314	582.258	0.997722	0.992565	0.00795587	0.0102241	female	3.21981	4.12651e-08	6.05222e-08
g__Haemophilus	637.093	616.105	0.132118	0.100372	0.000718464	0.000550602	#N/A	#N/A	#N/A	#N/A
g__Haemophilus_D	599.836	636.373	0.252847	0.311029	0.00140136	0.000585764	#N/A	#N/A	#N/A	#N/A
g__Acinetobacter	584.262	644.845	0.0888383	0.183395	1.86278e-05	0.000123445	#N/A	#N/A	#N/A	#N/A
g__Moraxella	631.453	619.173	1	1	0.102547	0.0980531	#N/A	#N/A	#N/A	#N/A
g__Moraxella_A	558.087	659.084	0.968109	0.980173	0.00107978	0.00145884	female	2.22898	2.21387e-06	2.86501e-06
g__Moraxella_C	584.986	644.451	1	1	0.0088818	0.00955135	female	2.83807	0.00532714	0.00558082
g__Pseudomonas	552.601	662.068	0.120729	0.294919	4.0671e-05	0.00095848	female	2.54942	7.6545e-19	3.52107e-18
g__Pseudomonas_A	501.009	690.134	0.876993	0.94052	0.000554944	0.00111563	female	2.51943	7.25432e-18	1.53179e-17
g__Stenotrophomonas	527.14	675.919	0.61959	0.748451	0.00029947	0.00087904	female	2.50838	1.60638e-12	1.04672e-11
g__Leptospira_B	574.155	650.343	1	1	0.0139548	0.0153895	female	2.84655	0.00035666	0.000412974
