# Supplementary material for: Integrated large-scale metagenome assembly and multi-kingdom network analyses identify sex differences in the human nasal microbiome
Source: Genome Biol. 2024 Oct 8;25:257. doi: 10.1186/s13059-024-03389-2 (PMC11463039; doi:10.1186/s13059-024-03389-2)
Supplement: Supplementary file 1 — Additional file 1: Contains Supplementary Table S1 - S10. [file 13059_2024_3389_MOESM1_ESM.zip › Additional File 1/Table S6.xlsx]

## Sheet: 6a.bacteria-species
Supplementary Table 6a. Significantly differentially abundant bacterial species between males and females.
	Mean Rank		Prevalence		Mean Abundance
Bacterial Species	Male	Female	Male	Female	Male	Female	Direction	LDA score	P value	BH-adjusted P-value
g__Anaerococcus_s1	733.453	563.686	0.517084	0.28005	0.00152908	0.000508091	male	2.71481	2.59382e-20	2.66299e-19
g__Corynebacterium_s1	907.718	468.888	1	1	0.12576	0.0661847	male	4.47938	2.42913e-95	3.74086e-93
g__Corynebacterium_s2	629.593	620.185	0.569476	0.552664	0.000466834	0.000674626	#N/A	#N/A	#N/A	#N/A
g__Corynebacterium_s3	635.856	616.778	0.856492	0.801735	0.00107421	0.00172419	#N/A	#N/A	#N/A	#N/A
g__Corynebacterium_s4	639.469	614.813	0.33713	0.29368	0.000183035	7.63e-05	#N/A	#N/A	#N/A	#N/A
g__Corynebacterium_s5	622.8	623.881	0.911162	0.920694	0.00199009	0.00225443	#N/A	#N/A	#N/A	#N/A
g__Corynebacterium_s6	631.005	619.418	1	1	0.0159415	0.0162054	#N/A	#N/A	#N/A	#N/A
g__Corynebacterium_s7	559.221	658.467	0.756264	0.814126	0.000360317	0.0014556	female	2.7187	3.81362e-06	7.07588e-06
g__Finegoldia_s1	675.699	595.104	0.382688	0.271375	0.000212173	0.000148543	#N/A	#N/A	4.11686e-06	7.54758e-06
g__Lawsonella_s1	571.191	651.955	0.457859	0.594796	0.000699187	0.000647783	#N/A	#N/A	7.49701e-05	0.00011662
g__Prevotella_s1	649.493	609.36	0.205011	0.138786	0.000141091	0.000190544	#N/A	#N/A	0.00340906	0.00426826
g__QFNR01_s1	579.148	647.627	1	1	0.0183181	0.0199181	female	2.88356	0.00143405	0.00185583
s__Acinetobacter_towneri_A	584.301	644.824	0.0888383	0.183395	1.85e-05	0.000121885	#N/A	#N/A	4.8962e-06	8.76761e-06
s__Actinomyces_oris_A	600.014	636.276	0.257403	0.314746	0.000185854	0.000279162	#N/A	#N/A	0.0356155	0.0368107
s__Aerococcus_christensenii	633.18	618.234	0.191344	0.172243	3.69e-05	2.84e-05	#N/A	#N/A	#N/A	#N/A
s__Anaerococcus_nagyae	659.273	604.04	0.378132	0.29368	0.000492756	0.000283391	male	2.08395	0.00185164	0.00237627
s__Anaerococcus_octavius	723.492	569.105	1	1	0.00758074	0.00550341	male	3.00908	2.83026e-13	1.21072e-12
s__Anaerococcus_provencensis	695.155	584.52	0.922551	0.872367	0.00120492	0.00062825	male	2.45737	1.52349e-07	3.35168e-07
s__Aquabacterium_sp001770725	549.92	663.527	0.157175	0.329616	2.95e-05	7.61e-05	#N/A	#N/A	8.3893e-12	2.43765e-11
s__Blastomonas_sp001556365	500.002	690.682	0.77221	0.887237	0.000296781	0.000573391	female	3.19302	5.87551e-19	5.02682e-18
s__Campylobacter_B_ureolyticus	638.292	615.454	0.665148	0.665428	0.00112504	0.000892959	#N/A	#N/A	#N/A	#N/A
s__Comamonas_testosteroni_B	583.517	645.25	0.175399	0.262701	6.32e-05	0.000474941	female	2.21071	9.7296e-05	0.000148352
s__Corynebacterium_accolens	584.551	644.688	1	1	0.216553	0.222545	female	3.54049	0.00515104	0.00606292
s__Corynebacterium_aurimucosum_E	670.175	598.109	0.574032	0.464684	0.000605486	0.000747996	#N/A	#N/A	0.000299738	0.000439616
s__Corynebacterium_kefirresidentii	553.251	661.715	1	1	0.0631074	0.0714843	female	3.60674	4.0682e-07	8.46625e-07
s__Corynebacterium_kroppenstedtii_A	591.133	641.107	0.314351	0.376704	0.000408286	0.00238599	female	2.9917	0.00652292	0.00744096
s__Corynebacterium_matruchotii	612.866	629.285	0.116173	0.144981	0.000163785	7.85e-05	#N/A	#N/A	#N/A	#N/A
s__Corynebacterium_propinquum	881.353	483.23	1	1	0.0332849	0.0197847	male	3.84954	8.03539e-79	4.12483e-77
s__Corynebacterium_pseudodiphtheriticum	577.663	648.435	1	1	0.02861	0.0313499	female	3.14577	0.000986527	0.0013097
s__Corynebacterium_pseudogenitalium	721.911	569.965	0.788155	0.667906	0.000823709	0.00053049	male	2.17478	4.54754e-13	1.89276e-12
s__Corynebacterium_simulans	550.752	663.074	0.984055	0.995043	0.000355767	0.000418299	#N/A	#N/A	1.79717e-07	3.89808e-07
s__Corynebacterium_sp000478175	628.615	620.717	1	1	0.0985227	0.0934449	#N/A	#N/A	#N/A	#N/A
s__Cupriavidus_pauculus_A	608.863	631.462	0.0842825	0.121437	0.000428963	0.00065264	female	2.07992	0.0497751	0.0497751
s__Cutibacterium_acnes	552.51	662.118	0.997722	0.997522	0.0374953	0.0534243	female	3.92099	3.10442e-07	6.64e-07
s__Cutibacterium_avidum	624.281	623.075	0.642369	0.67658	0.000618178	0.000623868	#N/A	#N/A	#N/A	#N/A
s__Cutibacterium_granulosum	603.738	634.25	1	0.997522	0.00986381	0.0109867	#N/A	#N/A	#N/A	#N/A
s__Cutibacterium_humerusii	603.838	634.196	0.32574	0.377943	0.000345577	0.000386772	#N/A	#N/A	#N/A	#N/A
s__Dialister_sp900541485	621.949	624.344	0.150342	0.158612	0.000308774	0.000439366	#N/A	#N/A	#N/A	#N/A
s__Dolosigranulum_pigrum	585.137	644.369	1	1	0.0264668	0.0308162	female	3.3056	0.00740025	0.00825825
s__Escherichia_flexneri	587.253	643.218	0.225513	0.320942	0.000167274	0.00129799	female	2.67676	0.00114958	0.00150029
s__Finegoldia_magna	682.645	591.326	0.972665	0.960347	0.00132924	0.000785113	male	2.45117	1.49815e-05	2.53533e-05
s__Finegoldia_magna_F	650.437	608.846	0.995444	0.986369	0.00177089	0.00113585	male	2.4829	0.0450844	0.0459802
s__Haemophilus_D_parainfluenzae	594.416	639.322	0.1959	0.267658	0.000116809	0.000214917	#N/A	#N/A	0.00515742	0.00606292
s__Haemophilus_D_parainfluenzae_N	607.294	632.316	0.138952	0.180917	0.000215123	0.000118826	#N/A	#N/A	#N/A	#N/A
s__Haemophilus_D_sp001679485	608.875	631.456	0.198178	0.237918	0.000984163	0.0001652	#N/A	#N/A	#N/A	#N/A
s__Haemophilus_influenzae	637.075	616.115	0.132118	0.100372	0.000710021	0.000543912	#N/A	#N/A	#N/A	#N/A
s__Klebsiella_B_aerogenes	527.806	675.556	1	1	0.00415623	0.00996005	female	3.50589	5.90325e-12	1.89396e-11
s__Klebsiella_pneumoniae	604.388	633.897	0.154897	0.2057	0.000464321	0.000532511	#N/A	#N/A	0.0421375	0.0432611
s__Klebsiella_variicola	579.412	647.483	0.182232	0.291202	0.00018903	0.00012558	#N/A	#N/A	3.0026e-05	4.91915e-05
s__Lactobacillus_iners	545.535	665.912	0.419134	0.561338	0.000112309	0.000256934	#N/A	#N/A	2.09239e-09	4.88225e-09
s__Lawsonella_clevelandensis_A	637.456	615.908	0.788155	0.786865	0.0237221	0.0224688	#N/A	#N/A	#N/A	#N/A
s__Leptospira_B_licerasiae	573.781	650.546	1	1	0.0138766	0.0153287	female	2.84417	0.00035666	0.000494825
s__Methyloversatilis_universalis	504.879	688.029	0.681093	0.819083	0.000200778	0.000395478	female	2.01328	1.03162e-17	5.47824e-17
s__Moraxella_A_osloensis	558.009	659.126	0.968109	0.980173	0.000699668	0.000910624	female	3.45724	2.61777e-06	4.977e-06
s__Moraxella_A_osloensis_A	563.074	656.371	0.592255	0.723668	0.000371533	0.000536317	female	3.45343	9.3499e-06	1.59987e-05
s__Moraxella_C_lincolnii	584.44	644.748	1	1	0.00883851	0.00952288	female	2.81517	0.00532714	0.0061597
s__Moraxella_catarrhalis	630.519	619.682	1	1	0.090833	0.0864762	#N/A	#N/A	#N/A	#N/A
s__Moraxella_nonliquefaciens	617.46	626.786	1	0.998761	0.0111702	0.0112328	#N/A	#N/A	#N/A	#N/A
s__Negativicoccus_sp900556745	685.146	589.965	0.298405	0.152416	0.000365835	8.5e-05	male	2.11313	2.27363e-10	6.25249e-10
s__Negativicoccus_succinicivorans	647.272	610.568	0.173121	0.118959	0.000507485	0.000229661	male	2.41147	0.00413449	0.00509369
s__Neisseria_mucosa	630.599	619.638	0.150342	0.135068	9.52e-05	0.000238317	#N/A	#N/A	#N/A	#N/A
s__Neisseria_sicca_B	629.812	620.066	0.164009	0.151177	0.000115597	0.000107637	#N/A	#N/A	#N/A	#N/A
s__Neisseria_sicca_D	629.506	620.233	0.230068	0.221809	0.000463537	0.000228014	#N/A	#N/A	#N/A	#N/A
s__Neisseria_subflava	612.349	629.566	0.302961	0.337051	0.000332685	0.000447818	#N/A	#N/A	#N/A	#N/A
s__OKQN01_sp900289115	633.776	617.91	0.209567	0.185874	0.000171436	0.000127562	#N/A	#N/A	#N/A	#N/A
s__Paracoccus_sphaerophysae	621.369	624.659	0.186788	0.194548	0.000108948	9.22e-05	#N/A	#N/A	#N/A	#N/A
s__Pedobacter_nutrimenti	536.948	670.584	0.626424	0.744734	0.000262783	0.000438156	#N/A	#N/A	2.5209e-10	6.36425e-10
s__Peptoniphilus_A_grossensis	684.952	590.071	0.410023	0.273854	0.000254242	0.000267073	#N/A	#N/A	8.18624e-08	1.82707e-07
s__Peptoniphilus_A_harei	690.323	587.149	0.353075	0.199504	0.000228198	0.000106052	#N/A	#N/A	2.36148e-10	6.36425e-10
s__Peptoniphilus_A_lacydonensis	722.046	569.892	0.829157	0.724907	0.00984614	0.00421733	male	3.45032	6.19107e-13	2.50901e-12
s__Pluralibacter_gergoviae	854.112	498.05	0.995444	0.988848	0.00423082	0.00216638	male	3.02052	1.78698e-63	5.50389e-62
s__Porphyrobacter_sp001556995	503.415	688.825	0.731207	0.857497	0.000248658	0.000474033	female	3.18534	4.87199e-18	3.26212e-17
s__Porphyromonas_A_bennonis	648.989	609.634	0.200456	0.14746	0.000350369	0.000139284	#N/A	#N/A	0.004484	0.00539481
s__Prevotella_bivia	612.677	629.388	0.116173	0.143742	0.000664742	0.000444486	#N/A	#N/A	#N/A	#N/A
s__Prevotella_melaninogenica_A	615.034	628.105	0.173121	0.194548	0.000121875	0.000254339	#N/A	#N/A	#N/A	#N/A
s__Prevotella_sp900547085	573.72	650.58	0.95672	0.938042	0.000485987	0.000512032	#N/A	#N/A	0.000289038	0.000427998
s__Prevotella_timonensis	616.066	627.544	0.583144	0.591078	0.00111237	0.000840118	#N/A	#N/A	#N/A	#N/A
s__Pseudomonas_A_stutzeri	500.547	690.385	0.876993	0.94052	0.000550723	0.0011088	female	2.48234	7.6545e-19	5.89397e-18
s__Pseudomonas_aeruginosa	552.492	662.128	0.120729	0.294919	4.02e-05	0.000938164	female	2.63367	4.56603e-12	1.52863e-11
s__QFNR01_sp003248485	575.338	649.7	0.277904	0.379182	0.00244239	0.00581532	female	3.27662	3.89977e-05	6.25588e-05
s__Rothia_dentocariosa	607.456	632.228	0.150342	0.192069	9.82e-05	0.000113978	#N/A	#N/A	#N/A	#N/A
s__Rothia_mucilaginosa_B	618.741	626.089	0.0911162	0.101611	4.94e-05	4.9e-05	#N/A	#N/A	#N/A	#N/A
s__Serratia_marcescens_B	565.658	654.965	0.986333	0.982652	0.00104444	0.00247077	female	2.90802	3.181e-05	5.15656e-05
s__Serratia_marcescens_I	889.916	478.572	0.997722	0.980173	0.00433361	0.00240621	male	3.06511	1.11323e-83	8.57191e-82
s__Serratia_nematodiphila	743.296	558.332	0.927107	0.841388	0.000486421	0.00144132	female	2.63505	1.4344e-18	1.0519e-17
s__Serratia_sp001642805	568.551	653.392	0.993166	0.98513	0.00104822	0.00156809	female	2.36648	7.46854e-05	0.00011662
s__Sphingobium_sp004122115	515.64	682.175	0.685649	0.812887	0.000206534	0.000375578	female	3.17683	6.73367e-15	3.04996e-14
s__Staphylococcus_aureus	562.462	656.704	0.410023	0.568773	0.00272481	0.00381587	female	2.74891	2.79041e-06	5.24052e-06
s__Staphylococcus_capitis	583.672	645.166	1	1	0.0385235	0.0413929	female	3.15769	0.0041075	0.00509369
s__Staphylococcus_caprae	564.292	655.709	0.316629	0.42627	0.000105762	0.000469497	female	2.24829	1.21872e-06	2.50244e-06
s__Staphylococcus_epidermidis	476.861	703.27	1	1	0.0560316	0.0871667	female	4.20266	3.92328e-26	4.64757e-25
s__Staphylococcus_haemolyticus	599.429	636.594	0.273349	0.322181	0.000249839	0.00107154	female	2.53449	0.0335275	0.0353647
s__Staphylococcus_hominis	556.515	659.939	1	0.997522	0.00296742	0.00285808	male	2.55824	1.4813e-06	3.00159e-06
s__Staphylococcus_pettenkoferi	623.191	623.668	0.148064	0.14746	0.000339592	0.000745654	#N/A	#N/A	#N/A	#N/A
s__Staphylococcus_warneri	547.206	665.003	0.287016	0.45601	9.52e-05	0.000444636	female	2.26925	4.52838e-10	1.12479e-09
s__Stenotrophomonas_geniculata	546.804	665.222	0.209567	0.390335	5.52e-05	0.000361726	female	2.28788	2.71767e-11	7.75038e-11
s__Stenotrophomonas_maltophilia_L	528.698	675.071	0.61959	0.745973	0.000241822	0.000505972	female	2.14693	4.00326e-12	1.40114e-11
s__Streptococcus_gordonii	622.253	624.178	0.287016	0.288724	0.000221403	0.000185738	#N/A	#N/A	#N/A	#N/A
s__Streptococcus_mitis_AC	599.469	636.572	0.250569	0.30855	0.000117889	0.000162843	#N/A	#N/A	0.0299675	0.0320486
s__Streptococcus_mitis_BA	617.417	626.809	0.161731	0.180917	0.000884886	0.000450787	#N/A	#N/A	#N/A	#N/A
s__Streptococcus_pneumoniae	625.943	622.171	0.173121	0.172243	0.000541531	0.00045424	#N/A	#N/A	#N/A	#N/A
s__Streptococcus_pneumoniae_D	616.747	627.173	0.136674	0.157373	0.000145788	6.96e-05	#N/A	#N/A	#N/A	#N/A
s__Streptococcus_pseudopneumoniae	619.665	625.586	0.32574	0.337051	0.000199846	0.000137071	#N/A	#N/A	#N/A	#N/A
s__Streptococcus_pseudopneumoniae_E	613.599	628.886	0.193622	0.221809	0.000260077	0.000284946	#N/A	#N/A	#N/A	#N/A
s__Veillonella_parvula_A	598.296	637.211	0.236902	0.298637	0.000202576	0.000265932	#N/A	#N/A	0.0210914	0.0228738
s__unclassified_MAG_3794	616.672	627.214	0.202733	0.221809	8.33e-05	0.000247184	#N/A	#N/A	#N/A	#N/A
s__unclassified_MAG_3795	602.098	635.143	0.168565	0.226766	8.91e-05	0.000292225	female	2.05987	0.0286047	0.030805
s__unclassified_MAG_3796	616.702	627.198	0.143508	0.163569	0.00017172	7.34e-05	#N/A	#N/A	#N/A	#N/A
s__unclassified_MAG_3797	623.752	623.363	0.111617	0.112763	7.43e-05	0.000104555	#N/A	#N/A	#N/A	#N/A
s__unclassified_MAG_3798	626.401	621.922	0.120729	0.116481	7.16e-05	4.88e-05	#N/A	#N/A	#N/A	#N/A
s__unclassified_MAG_3799	603.743	634.248	0.18451	0.236679	0.000251436	7.68e-05	#N/A	#N/A	0.0483773	0.0490138
s__unclassified_MAG_3800	620.415	625.178	0.132118	0.142503	0.000195915	5.98e-05	#N/A	#N/A	#N/A	#N/A
s__unclassified_MAG_3801	615.462	627.872	0.143508	0.168525	0.000107382	7.15e-05	#N/A	#N/A	#N/A	#N/A
s__unclassified_MAG_3802	609.175	631.292	0.132118	0.174721	6.94e-05	7.43e-05	#N/A	#N/A	#N/A	#N/A
s__unclassified_MAG_3803	570.636	652.258	0.990888	0.988848	0.000707895	0.000851756	#N/A	#N/A	0.000200616	0.00029995
s__unclassified_MAG_3804	615.615	627.789	0.18451	0.208178	0.000106658	0.000562892	#N/A	#N/A	#N/A	#N/A
s__unclassified_MAG_3850	666.027	600.366	0.362187	0.27881	0.000175709	8.94e-05	#N/A	#N/A	0.000162285	0.000245019
s__unclassified_MAG_3851	718.718	571.703	0.42369	0.211896	0.000298457	7.73e-05	male	2.0586	5.90368e-18	3.67013e-17
s__unclassified_MAG_3859	626.022	622.128	0.104784	0.0966543	2.73e-05	0.000102215	#N/A	#N/A	#N/A	#N/A
s__unclassified_MAG_3866	624.745	622.823	0.592255	0.568773	0.000311806	0.000906778	#N/A	#N/A	#N/A	#N/A
s__unclassified_MAG_4104	591.424	640.949	0.277904	0.330855	0.000986831	0.00215892	female	2.78214	0.00477305	0.00569806
s__unclassified_MAG_4110	619.72	625.556	0.0933941	0.104089	7.08e-05	6.77e-05	#N/A	#N/A	#N/A	#N/A

## Sheet: 6b.fungi-species
Supplementary Table 6b. Significantly differentially abundant fungal species between males and females.
	Mean Rank		Prevalence		Mean Abundance
Bacterial Species	Male	Female	Male	Female	Male	Female	Direction	LDA score	P value	BH-adjusted P-value
s__Podosphaera_leucotricha	523.123	678.104	0.849658	0.878563	0.00174105	0.0020518	female	2.92852	1.46207e-14	1.9709e-14
s__Lachnellula_cervina	496.765	692.442	0.690205	0.775713	0.00098556	0.00126276	female	3.04739	2.59662e-21	4.34189e-21
s__Colletotrichum_gloeosporioides	583.784	645.105	0.129841	0.22057	0.00030467	0.000650513	female	2.26137	4.82888e-05	5.37323e-05
s__Huntiella_bhutanensis	576.831	648.887	0.284738	0.377943	0.000396709	0.000573145	female	2.00701	1.41324e-05	1.65057e-05
s__Clarireedia_monteithiana	498.215	691.654	0.150342	0.44114	0.00018296	0.000574336	female	2.24574	9.88411e-23	1.74829e-22
s__Chroogomphus_rutilus	483.19	699.827	0.952164	0.956629	0.00235707	0.00273364	female	2.31744	4.23987e-26	9.20141e-26
s__Kwoniella_heveanensis	485.082	698.798	0.457859	0.675341	0.00057642	0.000933553	female	2.31355	1.49775e-26	3.34533e-26
s__Venturia_inaequalis	601.88	635.261	0.150342	0.2057	0.000486208	0.000720277	#N/A	#N/A	#N/A	#N/A
s__Nigrograna_mackinnonii	522.319	678.542	0.348519	0.540273	0.000456799	0.000783878	female	2.22416	1.86536e-15	2.53689e-15
s__Lasallia_hispanica	632.171	618.783	0.744875	0.69145	0.00163256	0.00163706	#N/A	#N/A	#N/A	#N/A
s__Massarina_eburnea	498.367	691.571	0.899772	0.923172	0.00217131	0.0025855	female	2.81597	4.98018e-21	8.23749e-21
s__Sclerotinia_borealis	501.672	689.773	0.883827	0.905824	0.00189349	0.00220365	female	2.78031	3.13959e-20	5.13752e-20
s__Smittium_mucronatum	1009.93	413.286	0.972665	0.0148699	0.0146713	0.000215073	male	3.8621	1.2403e-234	4.21703e-233
s__Clohesyomyces_aquaticus	511.246	684.565	0.451025	0.623296	0.000587089	0.000903119	female	2.25436	5.06101e-18	7.74335e-18
s__Pleurotus_salmoneostramineus	521.255	679.12	0.143508	0.391574	0.000200205	0.000599715	female	2.25024	9.69636e-16	1.33653e-15
s__Aspergillus_flavus	490.191	696.019	1	1	0.327499	0.381543	female	4.46708	3.10177e-24	5.75237e-24
s__Botrytis_fabae	510.005	685.24	0.908884	0.909542	0.00428115	0.00316356	male	2.88589	5.95914e-18	9.07213e-18
s__Scedosporium_apiospermum	611.243	630.168	0.610478	0.6171	0.00685514	0.00900049	#N/A	#N/A	#N/A	#N/A
s__Hemileia_vastatrix	813.842	519.956	0.738041	0.262701	0.00139124	0.00102742	male	2.22637	2.6028e-49	1.4481e-48
s__Aspergillus_latus	849.77	500.411	0.958998	0.385378	0.00318894	0.00153539	male	2.92262	1.27732e-63	9.30621e-63
s__Clarireedia_jacksonii	520.887	679.32	0.779043	0.832714	0.00140099	0.00171285	female	2.23101	1.24247e-14	1.68228e-14
s__Botrytis_porri	781.182	537.722	0.749431	0.594796	0.00108202	0.000754981	male	2.32785	2.249e-34	9.05518e-34
s__Saccharomyces_cerevisiae_x	588.868	642.34	0.18451	0.266419	0.00104007	0.00194553	female	2.6718	0.000875568	0.000887165
s__Botrytis_paeoniae	475.695	703.905	0.580866	0.758364	0.000800061	0.00120539	female	2.36441	7.96892e-29	2.19684e-28
s__Botrytis_byssoidea	409.28	740.033	0.936219	0.954151	0.00230751	0.00296379	female	2.54014	2.23208e-57	1.36604e-56
s__Cladophialophora_bantiana	474.212	704.711	0.339408	0.622057	0.000412395	0.000816705	female	2.32035	3.28703e-29	9.40028e-29
s__Balansia_obtecta	566.694	654.402	0.487472	0.589839	0.00227373	0.00453133	female	3.07927	1.13705e-05	1.33822e-05
s__Melampsora_pinitorqua	643.084	612.846	1	1	0.00868433	0.00858596	#N/A	#N/A	#N/A	#N/A
s__Echinosphaeria_canescens	587.428	643.123	0.134396	0.218092	0.000254658	0.000445845	#N/A	#N/A	0.000269606	0.000277776
s__Massospora_cicadina	589.055	642.238	0.412301	0.459727	0.000584844	0.00072585	#N/A	#N/A	0.00223782	0.00225254
s__Rhizopus_microsporus	581.287	646.463	0.148064	0.249071	0.00047967	0.000802931	female	2.2065	3.7343e-05	4.32839e-05
s__Sclerotinia_sclerotiorum	500.39	690.471	0.813212	0.840149	0.00131202	0.0015293	female	2.73869	2.8775e-20	4.73395e-20
s__Lizonia_empirigonia	483.923	699.429	0.854214	0.889715	0.00156205	0.00192546	female	2.27615	1.64389e-25	3.35354e-25
s__Saitozyma_podzolica	609.189	631.285	0.881549	0.86741	0.0020429	0.00208764	#N/A	#N/A	#N/A	#N/A
s__Lanzia_echinophila	493.392	694.278	0.876993	0.895911	0.00182694	0.00217778	female	2.66587	6.75425e-23	1.22296e-22
s__Exophiala_xenobiotica	522.855	678.25	0.0455581	0.292441	5.65e-05	0.000348605	#N/A	#N/A	2.692e-16	3.8314e-16
s__Aspergillus_spinulosporus	559.55	658.288	0.214123	0.366791	0.000722094	0.00137047	female	2.50353	6.28351e-07	7.84798e-07
s__Vanrija_humicola	586.268	643.754	0.164009	0.25031	0.000628515	0.0014024	female	2.5926	0.000166043	0.000173411
s__Malassezia_globosa	623.528	623.485	0.528474	0.526642	0.00301764	0.003413	#N/A	#N/A	#N/A	#N/A
s__Myriosclerotinia_curreyana	458.952	713.012	0.813212	0.864932	0.0012795	0.00157934	female	2.49414	1.44271e-34	5.88627e-34
s__Fusarium_kuroshium	549.972	663.499	0.0364465	0.215613	5.85e-05	0.000429076	female	2.27831	2.25723e-17	3.35297e-17
s__Monilinia_polystroma	461.023	711.886	0.995444	0.992565	0.0117922	0.0137764	female	3.23207	7.46131e-35	3.26166e-34
s__Basidiobolus_heterosporus	587.975	642.825	0.0569476	0.143742	0.00012395	0.000335375	female	2.04676	2.678e-06	3.239e-06
s__Emmonsia_crescens	469.645	707.196	0.870159	0.900867	0.00163548	0.00197565	female	2.25183	1.15983e-30	3.58494e-30
s__Stagonosporopsis_tanaceti	478.429	702.417	0.806378	0.85254	0.00135004	0.00165473	female	2.61456	1.23666e-27	3.1018e-27
s__Exserohilum_turcicum	476.843	703.28	0.958998	0.951673	0.00319789	0.00369089	female	2.43301	1.25072e-28	3.32799e-28
s__Hyphopichia_pseudoburtonii	513.425	683.38	0.888383	0.902107	0.00192595	0.00229699	female	2.30425	6.07896e-17	8.77435e-17
s__Rhizopus_delemar	643.834	612.439	1	1	0.0119479	0.0118321	#N/A	#N/A	#N/A	#N/A
s__Tympanopsis_confertula	585.027	644.429	0.189066	0.27881	0.000308855	0.000464265	#N/A	#N/A	0.000490183	0.000501658
s__Tuber_umbilicatum	469.183	707.447	0.984055	0.973978	0.0050264	0.00587633	female	3.04529	3.34551e-31	1.10078e-30
s__Malassezia_nana	652.084	607.95	0.150342	0.0805452	0.000443694	0.000225965	male	2.07912	0.00013344	0.000143777
s__Aspergillus_parasiticus	448.075	718.929	0.963554	0.959108	0.00316904	0.00377839	female	2.51959	1.77909e-39	9.22716e-39
s__Botrytis_sinoallii	453.212	716.135	0.993166	0.990087	0.0101558	0.0121263	female	3.02	2.92848e-37	1.43929e-36
s__Ceratocystis_albifundus	501.376	689.934	0.182232	0.452292	0.000225772	0.00062408	female	2.30404	5.32682e-25	1.02516e-24
s__Malassezia_furfur	743.667	558.13	0.47836	0.167286	0.00109873	0.000482573	male	2.46217	3.91836e-22	6.69842e-22
s__Geoglossum_glabrum	472.31	705.746	1	1	0.0213448	0.0247487	female	3.26244	4.65029e-31	1.48228e-30
s__Annulohypoxylon_stygium	587.535	643.064	0.047836	0.136307	9.48e-05	0.000385054	female	2.1346	2.85021e-06	3.40689e-06
s__Ascochyta_rabiei	501.412	689.914	0.845103	0.864932	0.00154816	0.00185873	female	2.62023	6.16281e-20	9.97789e-20
s__Moniliophthora_perniciosa	832.882	509.599	0.53303	0.0111524	0.000885166	2.88e-05	male	2.60792	2.04388e-97	1.89524e-96
s__uncultured_Malassezia	647.501	610.444	0.922551	0.924411	0.123864	0.110184	#N/A	#N/A	#N/A	#N/A
s__Trichophyton_interdigitale	582.782	645.65	0.191344	0.287485	0.000875517	0.00101364	female	2.24963	0.000162516	0.000170893
s__Capronia_epimyces	465.295	709.562	0.56492	0.800496	0.000782494	0.00122832	female	2.41979	3.46026e-32	1.24569e-31
s__Tuber_brumale	485.813	698.4	0.927107	0.960347	0.00244863	0.00297026	female	2.97142	3.4448e-25	6.84486e-25
s__Byssothecium_circinans	456.057	714.587	0.961276	0.952912	0.00305806	0.00358846	female	2.85668	1.65714e-36	7.6831e-36
s__Botrytis_fragariae	482.05	700.447	0.248292	0.562577	0.00030771	0.000733228	female	2.30666	1.4348e-25	3.00719e-25
s__Kazachstania_taianensis	1009.23	413.668	0.970387	0.0185874	0.0115921	0.000170353	male	3.75839	3.46853e-234	9.64883e-233
s__Tubaria_furfuracea	586.244	643.767	0.0888383	0.180917	0.000213719	0.000528918	female	2.18324	4.69982e-05	5.30681e-05
s__Fusarium_neocosmosporiellum	512.626	683.814	0.517084	0.649318	0.000713807	0.00104173	female	2.26663	7.11522e-18	1.07785e-17
s__Hymenoscyphus_fraxineus	512.795	683.722	0.154897	0.415118	0.000187844	0.000525203	female	2.14581	1.35155e-17	2.01743e-17
s__Rosellinia_necatrix	484.502	699.113	0.943052	0.934325	0.00291136	0.00346518	female	2.48372	1.08946e-25	2.29913e-25
s__Golovinomyces_magnicellulatus	601.54	635.446	0.624146	0.653036	0.00105328	0.00114584	#N/A	#N/A	#N/A	#N/A
s__Botryotinia_calthae	471.82	706.012	0.972665	0.962825	0.00360451	0.00431851	female	2.58648	9.91228e-30	3.03316e-29
s__Sparassis_latifolia	590.461	641.473	0.0911162	0.168525	0.000202755	0.000450182	female	2.11583	9.21122e-05	9.95983e-05
s__Botrytis_galanthina	503.789	688.621	0.0865604	0.376704	0.000103881	0.000464498	female	2.12536	3.12915e-19	4.93566e-19
s__Schizophyllum_commune	619.047	625.923	0.164009	0.17596	0.00146041	0.00243773	#N/A	#N/A	#N/A	#N/A
s__Austropuccinia_psidii	738.125	561.145	0.785877	0.540273	0.0013358	0.000904701	male	2.33932	6.88535e-16	9.57689e-16
s__Phyllosticta_capitalensis	580.13	647.093	0.230068	0.32342	0.00241329	0.00459754	female	3.05372	7.87096e-05	8.63266e-05
s__Golovinomyces_cichoracearum	496.403	692.639	0.981777	0.975217	0.00456769	0.00529908	female	2.59897	5.9101e-22	1.00472e-21
s__Geoglossum_cookeanum	674.213	595.913	0.633257	0.453532	0.00124925	0.00136369	#N/A	#N/A	0.000234273	0.000243835
s__Lachnellula_hyalina	477.383	702.986	0.990888	0.981413	0.00642678	0.00752104	female	3.18739	8.66852e-29	2.36836e-28
s__Fusarium_subglutinans	376.683	757.766	0.070615	0.645601	8.29e-05	0.000979398	female	2.65545	5.60914e-82	4.76777e-81
s__Malassezia_pachydermatis	637.087	616.109	0.200456	0.1772	0.000801928	0.000523052	#N/A	#N/A	#N/A	#N/A
s__Rutstroemia_sydowiana	510.954	684.724	0.981777	0.97026	0.00857047	0.010775	female	3.16215	4.73646e-17	6.96806e-17
s__Gigaspora_margarita	604.936	633.599	0.200456	0.239157	0.000346454	0.000452739	#N/A	#N/A	#N/A	#N/A
s__Botryozyma_nematodophila	1001.77	417.725	0.949886	0.0123916	0.0061008	7.87e-05	male	3.48322	5.53385e-228	1.20954e-226
s__Parastagonospora_nodorum	475.241	704.151	0.298405	0.623296	0.000395041	0.000887488	female	2.39374	9.40253e-28	2.39765e-27
s__Malassezia_obtusa	647.674	610.349	0.177677	0.122677	0.00121374	0.000332298	male	2.72362	0.00466217	0.00467745
s__Ogataea_trehalophila	487.761	697.341	0.968109	0.969021	0.00352414	0.00416947	female	2.97673	1.88747e-24	3.54334e-24
s__Saccharomyces_cerevisiae	880.973	483.437	0.993166	0.774473	0.0148692	0.0082191	male	3.47277	2.53943e-76	1.94267e-75
s__Monilinia_fructicola	492.929	694.529	0.947608	0.950434	0.00283327	0.00329789	female	2.94822	6.46722e-23	1.18501e-22
s__Botryotinia_narcissicola	1009.1	413.737	0.974943	0.178439	0.00719257	0.000300731	male	3.54611	4.72929e-213	9.04476e-212
s__Phyllosticta_citricarpa	577.72	648.404	0.23918	0.33829	0.0055148	0.0105792	female	3.42035	3.98464e-05	4.60113e-05
s__Podosphaera_xanthii	551.33	662.76	0.863326	0.869888	0.00169276	0.00186003	female	2.88078	3.13843e-08	4.03513e-08
s__Fusarium_fracticaudum	1013.62	411.277	0.979499	0.0173482	0.0315451	0.000402477	male	4.19334	1.71388e-237	1.31112e-235
s__Massospora_platypediae	892.907	476.945	0.995444	0.982652	0.00849178	0.00479583	male	3.26601	7.03431e-83	6.15e-82
s__Rhizophagus_irregularis	632.214	618.76	0.494305	0.38166	0.00210669	0.00324922	#N/A	#N/A	#N/A	#N/A
s__Trichosporon_inkin	605.891	633.079	0.487472	0.49938	0.00252059	0.00320618	#N/A	#N/A	#N/A	#N/A
s__Saccharomyces_pastorianus	571.85	651.597	1	1	0.0724245	0.0816412	female	3.70599	4.88879e-05	5.42018e-05
s__Monilinia_fructigena	515.376	682.318	0.94533	0.945477	0.00314666	0.00373764	female	2.98041	3.42046e-16	4.84565e-16
s__Sphaerosporella_brunnea	547.213	664.999	0.314351	0.460967	0.000427269	0.000694875	female	2.16128	4.05951e-10	5.286e-10
s__Trichocladium_griseum	493.089	694.442	0.246014	0.526642	0.000295586	0.000671404	female	2.25225	9.67983e-23	1.72211e-22
s__Botrytis_tulipae	573.716	650.582	0.364465	0.458488	0.000468813	0.000615096	#N/A	#N/A	1.90319e-05	2.21435e-05
s__Uromyces_transversalis	831.649	510.269	0.615034	0.127633	0.000961349	0.000217645	male	2.57362	1.21529e-80	9.53532e-80
s__Rhizopus_oryzae	625.549	622.385	0.997722	1	0.00641105	0.0065643	#N/A	#N/A	#N/A	#N/A
s__Marssonina_brunnea	494.239	693.817	0.98861	0.982652	0.0061598	0.00716946	female	2.73655	1.3473e-22	2.34246e-22
s__Pleurotus_citrinopileatus	489.927	696.162	0.826879	0.864932	0.00141562	0.00174708	female	2.24262	3.48572e-23	6.42549e-23
s__Fusarium_oxysporum	967.268	436.494	0.997722	0.993804	0.0180949	0.00788432	male	3.71243	1.06083e-135	1.11936e-134
s__Blumeriella_jaapii	474.417	704.6	0.617312	0.755886	0.000813939	0.00112103	female	2.2482	1.98343e-29	5.89252e-29
s__Diaporthe_longicolla	581.265	646.475	0.232346	0.322181	0.00344177	0.00649395	female	3.21048	0.000154859	0.000164538
s__Ciborinia_camelliae	505.786	687.535	0.986333	0.978934	0.0056592	0.0065095	female	2.78909	4.14912e-19	6.47771e-19
s__Meyerozyma_caribbica	579.67	647.343	0.0615034	0.168525	0.000244109	0.000598787	female	2.23724	5.19538e-08	6.62411e-08
s__Amorphotheca_resinae	465.961	709.2	0.749431	0.835192	0.00114602	0.00150188	female	2.50026	4.52044e-32	1.55422e-31
s__Blumeria_graminis	451.576	717.025	0.968109	0.978934	0.00342431	0.00431047	female	2.89416	1.71872e-37	8.62175e-37
s__Dothistroma_septosporum	551.593	662.616	0.993166	0.986369	0.0152593	0.0173071	female	3.12843	6.68316e-08	8.41583e-08
s__Penicillium_solitum	584.916	644.489	0.150342	0.236679	0.000429733	0.000869966	female	2.37585	5.5474e-05	6.10614e-05
s__Botrytis_cinerea	504.21	688.393	0.952164	0.947955	0.00321129	0.00374845	female	2.46557	2.07875e-19	3.33035e-19
s__Friedmanniomyces_simplex	476.597	703.414	0.997722	0.992565	0.0140106	0.0164064	female	3.176	4.6769e-29	1.30103e-28
s__Quambalaria_eucalypti	480.025	701.549	0.886105	0.92689	0.00164409	0.00199588	female	2.28789	7.0097e-27	1.60072e-26
s__Gigaspora_rosea	994.968	421.425	0.940774	0.063197	0.00480791	0.000140442	male	3.37123	3.4838e-213	7.10695e-212
s__Scortechinia_acanthostroma	456.287	714.462	1	1	0.0225271	0.0265944	female	3.33871	3.01028e-37	1.43929e-36
s__Hanseniaspora_uvarum	575.344	649.696	0.107062	0.228005	0.000181925	0.000363861	#N/A	#N/A	1.49306e-06	1.84224e-06
s__Arthrobotrys_oligospora	1006.54	415.133	0.981777	0.74969	0.0174131	0.00131238	male	3.91027	5.67308e-171	8.26648e-170
s__Monilinia_aucupariae	476.61	703.406	0.993166	0.990087	0.00885609	0.0103785	female	3.16289	1.55625e-28	4.10528e-28

## Sheet: 6c.bacteria-genus
Supplementary Table 6c. Significantly differentially abundant bacterial genus between males and females.
	Mean Rank		Prevalence		Mean Abundance
Bacterial Species	Male	Female	Male	Female	Male	Female	Direction	LDA score	P value	BH-adjusted P-value
g__Actinomyces	600.105	636.227	0.257403	0.314746	0.000191123	0.000284579	#N/A	#N/A	0.0356155	0.0368107
g__OKQN01	633.86	617.864	0.209567	0.185874	0.000172561	0.000127925	#N/A	#N/A	#N/A	#N/A
g__Rothia	605.173	633.47	0.189066	0.236679	0.000149353	0.000165564	#N/A	#N/A	#N/A	#N/A
g__Corynebacterium	766.046	545.957	1	1	0.592194	0.534339	male	4.46587	6.12223e-25	6.73445e-24
g__Lawsonella	638.371	615.41	0.888383	0.903346	0.0246574	0.0231988	#N/A	#N/A	#N/A	#N/A
g__Cutibacterium	561.089	657.451	1	0.997522	0.0486422	0.0656932	female	3.95497	6.31387e-06	1.09251e-05
g__Prevotella	597.198	637.808	0.993166	0.98513	0.00264492	0.00227166	#N/A	#N/A	#N/A	#N/A
g__Porphyromonas_A	648.961	609.649	0.200456	0.14746	0.000354703	0.00014196	#N/A	#N/A	0.004484	0.00539481
g__Pedobacter	537.223	670.434	0.626424	0.744734	0.00026478	0.000440442	#N/A	#N/A	2.5209e-10	6.36425e-10
g__Campylobacter_B	639.105	615.011	0.665148	0.665428	0.00112957	0.000897833	#N/A	#N/A	#N/A	#N/A
g__Fenollaria	626.04	622.118	0.104784	0.0966543	2.7485e-05	0.000102468	#N/A	#N/A	#N/A	#N/A
g__Anaerococcus	727.829	566.746	1	1	0.0108734	0.00695135	male	3.54634	4.40421e-14	1.93785e-13
g__Finegoldia	664.122	601.402	0.997722	0.988848	0.00381567	0.00224711	male	3.37273	0.00329177	0.00415519
g__Peptoniphilus_A	720.481	570.743	0.845103	0.744734	0.0104223	0.0046161	male	3.4582	1.73361e-12	6.20873e-12
g__Dialister	621.962	624.336	0.150342	0.158612	0.000312999	0.000442853	#N/A	#N/A	#N/A	#N/A
g__Negativicoccus	675.013	595.478	0.33713	0.225527	0.000939438	0.000316991	male	2.5271	1.57981e-06	3.07962e-06
g__Veillonella	598.362	637.175	0.236902	0.298637	0.000211401	0.000272136	#N/A	#N/A	0.0210914	0.0228738
g__Aerococcus	633.182	618.233	0.191344	0.172243	3.89103e-05	2.85696e-05	#N/A	#N/A	#N/A	#N/A
g__Dolosigranulum	586.483	643.637	1	1	0.0266119	0.0309325	female	3.3056	0.00740025	0.00825825
g__Lactobacillus	545.688	665.829	0.419134	0.561338	0.000113016	0.000258271	#N/A	#N/A	2.09239e-09	4.88225e-09
g__Streptococcus	563.945	655.897	0.995444	0.995043	0.00436259	0.00425055	male	2.75768	1.64051e-05	2.71655e-05
g__Staphylococcus	466.686	708.805	1	1	0.101616	0.138506	female	4.27924	7.77284e-30	1.19702e-28
g__Paracoccus	621.394	624.646	0.186788	0.194548	0.000109816	9.29017e-05	#N/A	#N/A	#N/A	#N/A
g__Blastomonas	500.79	690.253	0.77221	0.887237	0.000299389	0.000576836	female	3.19302	5.87551e-19	5.02682e-18
g__Porphyrobacter	504.251	688.371	0.731207	0.857497	0.000250582	0.000476778	female	3.18535	4.87199e-18	3.26212e-17
g__Sphingobium	516.515	681.699	0.685649	0.812887	0.000208315	0.000377872	female	3.17682	6.73367e-15	3.04996e-14
g__Aquabacterium	549.804	663.59	0.157175	0.329616	3.0714e-05	7.66961e-05	#N/A	#N/A	8.3893e-12	2.43765e-11
g__Comamonas	583.665	645.17	0.175399	0.262701	6.40896e-05	0.000476585	female	2.22972	9.7296e-05	0.000148352
g__Cupriavidus	608.87	631.458	0.0842825	0.121437	0.000434733	0.000661475	female	2.08953	0.0497751	0.0497751
g__Neisseria	621.055	624.83	0.375854	0.384139	0.00105097	0.00106756	#N/A	#N/A	#N/A	#N/A
g__QFNR01	553.041	661.829	1	1	0.0208893	0.0258509	female	3.41948	3.43484e-07	7.2461e-07
g__Methyloversatilis	505.765	687.546	0.681093	0.819083	0.000202436	0.000397862	female	2.01327	1.03162e-17	5.47824e-17
g__Escherichia	587.608	643.025	0.225513	0.320942	0.000168417	0.00130006	female	2.72026	0.00114958	0.00150029
g__Klebsiella	576.071	649.301	0.246014	0.372986	0.000657193	0.000666432	female	2.02018	3.94345e-05	6.26074e-05
g__Klebsiella_B	528.383	675.243	1	1	0.00418236	0.0104292	female	3.50589	5.90325e-12	1.89396e-11
g__Pluralibacter	855.952	497.048	0.995444	0.988848	0.00425371	0.00217349	male	3.02052	1.78698e-63	5.50389e-62
g__Serratia	699.314	582.258	0.997722	0.992565	0.00795587	0.0102241	female	3.13087	4.12651e-08	9.34534e-08
g__Haemophilus	637.093	616.105	0.132118	0.100372	0.000718464	0.000550602	#N/A	#N/A	#N/A	#N/A
g__Haemophilus_D	599.836	636.373	0.252847	0.311029	0.00140136	0.000585764	male	2.7373	0.0327309	0.0347624
g__Acinetobacter	584.262	644.845	0.0888383	0.183395	1.86278e-05	0.000123445	#N/A	#N/A	4.8962e-06	8.76761e-06
g__Moraxella	631.453	619.173	1	1	0.102547	0.0980531	#N/A	#N/A	#N/A	#N/A
g__Moraxella_A	558.087	659.084	0.968109	0.980173	0.00107978	0.00145884	female	3.46577	2.21387e-06	4.2617e-06
g__Moraxella_C	584.986	644.451	1	1	0.0088818	0.00955135	female	2.81517	0.00532714	0.0061597
g__Pseudomonas	552.601	662.068	0.120729	0.294919	4.0671e-05	0.00095848	female	2.59551	4.56603e-12	1.52863e-11
g__Pseudomonas_A	501.009	690.134	0.876993	0.94052	0.000554944	0.00111563	female	2.48234	7.6545e-19	5.89397e-18
g__Stenotrophomonas	527.14	675.919	0.61959	0.748451	0.00029947	0.00087904	female	2.52632	1.60638e-12	6.03373e-12
g__Leptospira_B	574.155	650.343	1	1	0.0139548	0.0153895	female	2.84417	0.00035666	0.000494825

## Sheet: 6d.fungi-genus
Supplementary Table 6d. Significantly differentially abundant fungal genus between males and females.
	Mean Rank		Prevalence		Mean Abundance
Bacterial Species	Male	Female	Male	Female	Male	Female	Direction	LDA score	P value	BH-adjusted P-value
g__Podosphaera	525.467	676.829	0.861048	0.876084	0.00344051	0.003944	female	3.06219	1.24154e-12	1.659e-12
g__Lachnellula	463.036	710.791	0.990888	0.978934	0.00742529	0.00888	female	3.08595	3.66832e-31	1.18159e-30
g__Colletotrichum	586.035	643.88	0.123007	0.208178	0.000305958	0.000655287	female	2.25069	4.82888e-05	5.37323e-05
g__Huntiella	575.115	649.821	0.22779	0.332094	0.000335176	0.000528276	female	2.01776	1.41324e-05	1.65057e-05
g__Clarireedia	472.528	705.627	0.808656	0.877323	0.00176867	0.00270534	female	3.00786	7.37963e-28	1.93006e-27
g__Chroogomphus	477.461	702.944	0.938497	0.954151	0.00236535	0.00277623	female	2.31744	4.23987e-26	9.20141e-26
g__Kwoniella	485.071	698.804	0.339408	0.60223	0.000448487	0.000862052	female	2.31211	1.49775e-26	3.34533e-26
g__Venturia	605.785	633.137	0.14123	0.185874	0.000490244	0.00072634	#N/A	#N/A	#N/A	#N/A
g__Nigrograna	526.285	676.384	0.268793	0.469641	0.000370547	0.000711926	female	2.23734	1.86536e-15	2.53689e-15
g__Lasallia	630.419	619.736	0.724374	0.665428	0.00162393	0.00163472	#N/A	#N/A	#N/A	#N/A
g__Massarina	493.506	694.216	0.890661	0.910781	0.00218098	0.00261219	female	2.81597	4.98018e-21	8.23749e-21
g__Sclerotinia	488.418	696.983	0.874715	0.899628	0.00319723	0.00375696	female	2.93243	1.37392e-22	2.37525e-22
g__Smittium	1009.02	413.781	0.970387	0.0148699	0.0148111	0.00021728	male	3.8619	1.2403e-234	4.21703e-233
g__Clohesyomyces	512.481	683.893	0.353075	0.553903	0.000481839	0.000834041	female	2.25321	5.06101e-18	7.74335e-18
g__Pleurotus	468.18	707.993	0.831435	0.866171	0.00157285	0.00227125	female	2.54378	2.18013e-29	6.35352e-29
g__Aspergillus	482.756	700.063	1	1	0.337694	0.394347	female	4.46435	2.35812e-24	4.39991e-24
g__Botrytis	474.312	704.657	0.995444	0.991326	0.0225224	0.0255932	female	3.2965	3.6702e-27	8.70605e-27
g__Scedosporium	611.405	630.079	0.603645	0.604709	0.00696981	0.00923497	#N/A	#N/A	#N/A	#N/A
g__Hemileia	803.296	525.693	0.694761	0.229244	0.00135961	0.00103474	male	2.22955	2.6028e-49	1.4481e-48
g__Saccharomyces	628.508	620.776	1	1	0.0894177	0.093836	#N/A	#N/A	#N/A	#N/A
g__Cladophialophora	484.69	699.011	0.225513	0.520446	0.000287347	0.000710415	female	2.31861	3.28703e-29	9.40028e-29
g__Balansia	565.876	654.847	0.469248	0.577447	0.00229077	0.00465547	female	3.08602	1.13705e-05	1.33822e-05
g__Melampsora	639.412	614.844	1	1	0.00879319	0.00877126	#N/A	#N/A	#N/A	#N/A
g__Hyphodiscus	480.67	701.198	0.995444	0.991326	0.0130225	0.0152316	female	3.05522	4.93948e-25	9.62727e-25
g__Echinosphaeria	590.733	641.325	0.118451	0.194548	0.000244539	0.000435737	#N/A	#N/A	0.000269606	0.000277776
g__Massospora	850.815	499.843	0.995444	0.982652	0.00911336	0.00558272	male	3.24641	8.83646e-61	5.51828e-60
g__Rhizopus	616.426	627.348	1	1	0.0190699	0.0195903	#N/A	#N/A	#N/A	#N/A
g__Lizonia	479.405	701.886	0.840547	0.874845	0.00156029	0.00193602	female	2.27615	1.64389e-25	3.35354e-25
g__Saitozyma	605.83	633.112	0.865604	0.85254	0.00204173	0.00209956	#N/A	#N/A	#N/A	#N/A
g__Lanzia	487.454	697.507	0.865604	0.889715	0.00183002	0.00220373	female	2.66587	6.75425e-23	1.22296e-22
g__Exophiala	560.116	657.98	0.0159453	0.173482	2.38704e-05	0.000218877	#N/A	#N/A	2.692e-16	3.8314e-16
g__Vanrija	586.205	643.788	0.157175	0.244114	0.000630621	0.00142787	female	2.60225	0.000166043	0.000173411
g__Malassezia	656.759	605.408	0.617312	0.519207	0.00662017	0.0050825	male	2.95049	0.0117043	0.0117043
g__Myriosclerotinia	454.444	715.465	0.794989	0.847584	0.00126953	0.00158228	female	2.49414	1.44271e-34	5.88627e-34
g__Fusarium	992.829	422.589	0.997722	0.992565	0.0508437	0.0108272	male	4.29983	2.62363e-157	3.08781e-156
g__Monilinia	453.449	716.006	0.995444	0.991326	0.0268621	0.0316773	female	3.47213	8.66071e-35	3.73264e-34
g__Basidiobolus	588.961	642.289	0.0501139	0.135068	0.00012051	0.000335288	female	2.05023	2.678e-06	3.239e-06
g__Emmonsia	464.547	709.969	0.863326	0.885998	0.00164263	0.00198931	female	2.25183	1.15983e-30	3.58494e-30
g__Stagonosporopsis	473.319	705.197	0.794989	0.846344	0.0013479	0.00167147	female	2.61456	1.23666e-27	3.1018e-27
g__Exserohilum	470.089	706.954	0.952164	0.949195	0.00322031	0.00374607	female	2.43301	1.25072e-28	3.32799e-28
g__Hyphopichia	507.991	686.336	0.872437	0.892193	0.00192513	0.00231984	female	2.30425	6.07896e-17	8.77435e-17
g__Pichia	458.433	713.295	0.876993	0.923172	0.00166597	0.00205149	female	2.90495	6.66447e-33	2.51769e-32
g__UnclassifiedHelotiales	459.041	712.964	0.968109	0.966543	0.00517909	0.0061046	female	2.86914	1.19468e-32	4.40447e-32
g__Tympanopsis	589.694	641.89	0.150342	0.230483	0.000273012	0.000424373	#N/A	#N/A	0.000490183	0.000501658
g__Tuber	462.021	711.343	0.984055	0.975217	0.00754027	0.00898497	female	3.0277	1.54811e-31	5.20574e-31
g__Ceratocystis	510.043	685.219	0.109339	0.377943	0.000145986	0.00054667	female	2.30534	5.32682e-25	1.02516e-24
g__Geoglossum	473.298	705.208	1	1	0.0227762	0.0265182	female	3.27655	1.64751e-27	4.00109e-27
g__Annulohypoxylon	590.885	641.242	0.0410023	0.121437	9.01384e-05	0.000386975	female	2.12809	2.85021e-06	3.40689e-06
g__Ascochyta	497.396	692.099	0.829157	0.851301	0.00154331	0.00187022	female	2.62023	6.16281e-20	9.97789e-20
g__Moniliophthora	818.353	517.502	0.496583	0.0111524	0.000851556	2.93641e-05	male	2.61063	2.04388e-97	1.89524e-96
g__UnclassifiedMalasseziaceae	646.708	610.875	0.922551	0.918216	0.125985	0.112835	#N/A	#N/A	#N/A	#N/A
g__Trichophyton	585.055	644.414	0.170843	0.262701	0.000867002	0.00102437	female	2.28334	0.000162516	0.000170893
g__Capronia	464.322	710.091	0.432802	0.743494	0.000643512	0.00118369	female	2.42697	3.46026e-32	1.24569e-31
g__Byssothecium	449.1	718.372	0.954442	0.945477	0.0030792	0.00363599	female	2.85668	1.65714e-36	7.6831e-36
g__Kazachstania	1008.38	414.129	0.968109	0.0148699	0.0116982	0.000167382	male	3.7582	3.46853e-234	9.64883e-233
g__Tubaria	589.517	641.986	0.0865604	0.169765	0.000214691	0.000530918	female	2.18442	4.69982e-05	5.30681e-05
g__Hymenoscyphus	538.082	669.967	0.0842825	0.292441	0.000110146	0.000393272	female	2.15275	1.35155e-17	2.01743e-17
g__Rosellinia	478.704	702.268	0.936219	0.928129	0.00293075	0.00351234	female	2.48372	1.08946e-25	2.29913e-25
g__Golovinomyces	532.437	673.037	0.981777	0.973978	0.00561151	0.00648188	female	3.01617	4.43869e-11	5.85448e-11
g__Botryotinia	952.333	444.618	0.986333	0.960347	0.0108978	0.00461594	male	3.53664	4.02605e-125	4.10657e-124
g__Sparassis	592.169	640.544	0.0797267	0.153656	0.00019614	0.000446589	female	2.11326	9.21122e-05	9.95983e-05
g__Schizophyllum	620.41	625.181	0.159453	0.167286	0.00149747	0.00261088	#N/A	#N/A	#N/A	#N/A
g__Austropuccinia	730.435	565.328	0.731207	0.477076	0.00129199	0.000854049	male	2.33959	6.88535e-16	9.57689e-16
g__Phyllosticta	577.533	648.506	0.241458	0.340768	0.00815293	0.0156375	female	3.58537	4.56047e-05	5.2071e-05
g__Rutstroemia	507.499	686.603	0.981777	0.965304	0.00864464	0.0109272	female	3.16215	4.73646e-17	6.96806e-17
g__Gigaspora	975.499	432.016	0.938497	0.221809	0.00517619	0.000554164	male	3.36148	4.76714e-167	6.07811e-166
g__Botryozyma	999.957	418.711	0.94533	0.0123916	0.00615319	7.93218e-05	male	3.48328	5.53385e-228	1.20954e-226
g__Parastagonospora	488.134	697.138	0.214123	0.531599	0.000306285	0.000800015	female	2.39543	9.40253e-28	2.39765e-27
g__Byssochlamys	451.369	717.138	0.621868	0.767038	0.000857743	0.00120945	female	2.52886	2.12773e-36	9.43602e-36
g__Ogataea	482.46	700.224	0.965831	0.965304	0.00355624	0.00423321	female	2.97673	1.88747e-24	3.54334e-24
g__Rhizophagus	622.115	624.253	0.451025	0.376704	0.00210788	0.00334993	#N/A	#N/A	#N/A	#N/A
g__Trichosporon	607.33	632.296	0.476082	0.478315	0.00255648	0.00327757	#N/A	#N/A	#N/A	#N/A
g__Sphaerosporella	549.456	663.779	0.259681	0.410161	0.000369217	0.000645491	female	2.15687	4.05951e-10	5.286e-10
g__Trichocladium	511.425	684.468	0.150342	0.408922	0.000190351	0.000544482	female	2.24612	9.67983e-23	1.72211e-22
g__Neurospora	758.7	549.952	0.350797	0.0148699	0.000529614	2.48958e-05	male	2.3984	1.28486e-61	8.73703e-61
g__Uromyces	822.057	515.487	0.562642	0.0731103	0.000914829	0.000162994	male	2.57294	1.21529e-80	9.53532e-80
g__Marssonina	488.303	697.046	0.98861	0.982652	0.0062204	0.00728531	female	2.73655	1.3473e-22	2.34246e-22
g__Blumeriella	470.965	706.478	0.546697	0.718711	0.000739737	0.0010923	female	2.2482	1.98343e-29	5.89252e-29
g__Diaporthe	581.615	646.285	0.232346	0.320942	0.00354241	0.00669058	female	3.20435	0.000154859	0.000164538
g__Ciborinia	500.036	690.663	0.981777	0.978934	0.00570944	0.00661399	female	2.78908	4.14912e-19	6.47771e-19
g__Meyerozyma	580.601	646.836	0.0546697	0.159851	0.000248598	0.000630832	female	2.25624	5.19538e-08	6.62411e-08
g__Amorphotheca	461.411	711.675	0.719818	0.817844	0.001122	0.00150248	female	2.50026	4.52044e-32	1.55422e-31
g__Blumeria	446.642	719.709	0.968109	0.978934	0.00346609	0.0043945	female	2.89416	1.71872e-37	8.62175e-37
g__Escovopsis	1012.12	412.096	0.974943	0.0123916	0.0107268	0.000130132	male	3.7239	2.19654e-238	2.24047e-236
g__Dothistroma	548.872	664.097	0.993166	0.98513	0.0153888	0.0175537	female	3.12843	6.68316e-08	8.41583e-08
g__Penicillium	584.528	644.7	0.143508	0.231722	0.000434854	0.000890144	female	2.37325	5.5474e-05	6.10614e-05
g__Friedmanniomyces	468.87	707.617	0.997722	0.992565	0.0141423	0.0166692	female	3.176	4.6769e-29	1.30103e-28
g__Quambalaria	475.232	704.156	0.854214	0.910781	0.00162409	0.00201087	female	2.28789	7.0097e-27	1.60072e-26
g__Scortechinia	447.241	719.383	1	1	0.022748	0.027037	female	3.33871	3.01028e-37	1.43929e-36
g__Hanseniaspora	582.175	645.98	0.0820046	0.187113	0.000158395	0.000326568	#N/A	#N/A	1.49306e-06	1.84224e-06
g__Arthrobotrys	1006.99	414.888	0.979499	0.688971	0.0175824	0.00126035	male	3.91027	5.67308e-171	8.26648e-170

## Sheet: 6e.pathway
Supplementary Table 6e. Significantly differentially abundant pathway between males and females.
	Abundance		Prevalence
Pathway	Male	Female	Male	Female	Direction	LDA score	P value	BH-adjusted P-value	Description
PWY-7228	0.0226917	0.021893	0.939252	0.943325	male	2.88328	0.000227259	0.000677568	superpathway of guanosine nucleotides de novo biosynthesis I
PWY-6122	0.0222045	0.0202765	0.939252	0.942065	male	3.00185	2.24E-06	2.77415e-05	5-aminoimidazole ribonucleotide biosynthesis II
PWY-6277	0.0222045	0.0202765	0.939252	0.942065	male	3.00185	2.24E-06	2.77415e-05	superpathway of 5-aminoimidazole ribonucleotide biosynthesis
PWY-7221	0.0203157	0.0198073	0.939252	0.943325	male	2.79372	0.000512396	0.00128515	guanosine ribonucleotides de novo biosynthesis
PWY-6121	0.0207225	0.0191912	0.932243	0.935768	male	2.90953	2.18E-05	0.000140392	5-aminoimidazole ribonucleotide biosynthesis I
UDPNAGSYN-PWY	0.0226055	0.0191761	0.946262	0.950882	male	3.2268	4.36E-05	0.000226439	UDP-N-acetyl-D-glucosamine biosynthesis I
PWY-1042	0.015499	0.0190119	0.915888	0.934509	female	3.26465	0.000579164	0.00139172	glycolysis IV
PWY0-166	0.0226998	0.0179328	0.92757	0.921914	male	3.36719	2.08E-06	2.77415e-05	superpathway of pyrimidine deoxyribonucleotides de novo biosynthesis
PWY-7219	0.0157062	0.0177487	0.92757	0.945844	#N/A	#N/A	#N/A	#N/A	adenosine ribonucleotides de novo biosynthesis
ARGSYNBSUB-PWY	0.0194305	0.0177347	0.908879	0.90932	male	2.96006	0.001202168	0.00238949	L-arginine biosynthesis II (acetyl cycle)
ILEUSYN-PWY	0.0178172	0.0175655	0.918224	0.926952	male	2.60865	0.041792143	0.0434099	L-isoleucine biosynthesis I
VALSYN-PWY	0.0178172	0.0175655	0.918224	0.926952	male	2.60865	0.041792143	0.0434099	L-valine biosynthesis
PWY-3841	0.0234928	0.0168315	0.955607	0.938287	male	3.51356	3.50E-08	1.40875e-06	folate transformations II
BRANCHED-CHAIN-AA-SYN-PWY	0.0161982	0.0164232	0.901869	0.914358	#N/A	#N/A	#N/A	#N/A	superpathway of branched amino acid biosynthesis
COA-PWY-1	0.0193059	0.0161862	0.925234	0.923174	male	3.26024	6.39E-07	1.71733e-05	coenzyme A biosynthesis II
PWY-7111	0.0137523	0.0160673	0.899533	0.911839	#N/A	#N/A	#N/A	#N/A	pyruvate fermentation to isobutanol (engineered)
PWY-6387	0.0172082	0.0157949	0.911215	0.913098	male	2.86312	2.57E-05	0.000159142	UDP-N-acetylmuramoyl-pentapeptide biosynthesis I
COA-PWY	0.0182591	0.0156775	0.922897	0.925693	male	3.17028	1.04E-05	7.97333e-05	coenzyme A biosynthesis I
PEPTIDOGLYCANSYN-PWY	0.0167003	0.0155391	0.904206	0.911839	male	2.79194	7.58E-05	0.000327932	peptidoglycan biosynthesis I
PWY-5686	0.0152857	0.0141122	0.899533	0.895466	male	2.7685	3.95E-05	0.00021735	UMP biosynthesis
ANAGLYCOLYSIS-PWY	0.0160182	0.0140761	0.885514	0.887909	male	3.01306	6.46E-05	0.000309688	glycolysis III (from glucose)
NONOXIPENT-PWY	0.0142381	0.0136081	0.885514	0.899244	male	2.58488	0.000678739	0.0015611	pentose phosphate pathway (non-oxidative branch)
COMPLETE-ARO-PWY	0.0146151	0.0128712	0.890187	0.879093	male	2.96421	6.4e-07	1.71733e-05	superpathway of aromatic amino acid biosynthesis
PWY-7400	0.0112177	0.0127559	0.75	0.812343	female	2.8883	0.000479609	0.00126585	L-arginine biosynthesis IV
PWY-5188	0.0142892	0.0126694	0.901869	0.890428	male	2.94247	0.000266441	0.000766018	tetrapyrrole biosynthesis I (from glutamate)
ARGSYN-PWY	0.0109009	0.0125231	0.75	0.812343	female	2.91077	0.000136726	0.000455574	L-arginine biosynthesis I (via L-ornithine)
PWY-6125	0.0124227	0.012311	0.880841	0.889169	#N/A	#N/A	#N/A	#N/A	superpathway of guanosine nucleotides de novo biosynthesis II
ARO-PWY	0.0138631	0.0122433	0.890187	0.879093	male	2.93104	8.17E-07	1.8791e-05	chorismate biosynthesis I
PWY-7229	0.0111805	0.0122076	0.871495	0.895466	#N/A	#N/A	#N/A	#N/A	superpathway of adenosine nucleotides de novo biosynthesis I
PWY-7220	0.0133022	0.0121025	0.89486	0.899244	#N/A	#N/A	#N/A	#N/A	adenosine deoxyribonucleotides de novo biosynthesis II
PWY-7222	0.0133022	0.0121025	0.89486	0.899244	#N/A	#N/A	#N/A	#N/A	guanosine deoxyribonucleotides de novo biosynthesis II
PWY-6151	0.0124884	0.0118639	0.885514	0.891688	#N/A	#N/A	#N/A	#N/A	S-adenosyl-L-methionine cycle I
PWY-6163	0.0132476	0.011704	0.89486	0.881612	male	2.90915	5.37E-06	5.08571e-05	chorismate biosynthesis from 3-dehydroquinate
CALVIN-PWY	0.0109362	0.0116691	0.869159	0.88665	female	2.60695	0.007194317	0.0104661	Calvin-Benson-Bassham cycle
PWY-6126	0.0109624	0.0113699	0.864486	0.88665	#N/A	#N/A	#N/A	#N/A	superpathway of adenosine nucleotides de novo biosynthesis II
DENOVOPURINE2-PWY	0.0115275	0.0113047	0.845794	0.858942	#N/A	#N/A	#N/A	#N/A	superpathway of purine nucleotides de novo biosynthesis II
PWY-6936	0.0133572	0.0110615	0.908879	0.881612	male	3.05041	3.92E-06	4.20747e-05	seleno-amino acid biosynthesis
PWY-6385	0.0103185	0.0106655	0.834112	0.869018	#N/A	#N/A	#N/A	#N/A	peptidoglycan biosynthesis III
PWY-3781	0.0126897	0.0106626	0.873832	0.867758	male	2.9793	0.008247322	0.0115463	aerobic respiration I (cytochrome c)
CITRULBIO-PWY	0.00851997	0.0106215	0.876168	0.882872	#N/A	#N/A	#N/A	#N/A	L-citrulline biosynthesis
PWY-6386	0.00923174	0.0101277	0.728972	0.784635	female	2.69857	0.011966171	0.0159219	UDP-N-acetylmuramoyl-pentapeptide biosynthesis II (lysine-containing)
PWY-4981	0.00760765	0.010119	0.845794	0.875315	female	3.12367	0.004302075	0.00681646	L-proline biosynthesis II (from arginine)
DAPLYSINESYN-PWY	0.0111021	0.00980525	0.831776	0.826196	male	2.87578	0.000251509	0.000736235	L-lysine biosynthesis I
PWY66-399	0.0105989	0.00979947	0.857477	0.843829	male	2.66173	0.001146066	0.00230646	gluconeogenesis III
PWY-7187	0.0104784	0.00972906	0.871495	0.875315	#N/A	#N/A	#N/A	#N/A	pyrimidine deoxyribonucleotides de novo biosynthesis II
PANTO-PWY	0.0085577	0.00968537	0.845794	0.875315	female	2.77245	0.000523496	0.00128515	phosphopantothenate biosynthesis I
PWY-3001	0.00920176	0.00957519	0.801402	0.828715	#N/A	#N/A	#N/A	#N/A	superpathway of L-isoleucine biosynthesis I
HISDEG-PWY	0.0122873	0.00953241	0.876168	0.876574	male	3.13374	1.17E-05	8.56227e-05	L-histidine degradation I
TRNA-CHARGING-PWY	0.00967376	0.00945916	0.792056	0.807305	#N/A	#N/A	#N/A	#N/A	tRNA charging
RIBOSYN2-PWY	0.00973174	0.00942712	0.852804	0.855164	#N/A	#N/A	#N/A	#N/A	flavin biosynthesis I
PWY-6609	0.0091216	0.00880979	0.829439	0.858942	male	2.58268	0.03252396	0.0366179	adenine and adenosine salvage III
PANTOSYN-PWY	0.00846735	0.00871185	0.817757	0.829975	#N/A	#N/A	#N/A	#N/A	pantothenate and coenzyme A biosynthesis I
THRESYN-PWY	0.00805545	0.00866949	0.808411	0.84005	female	2.48941	0.036527286	0.0402801	superpathway of L-threonine biosynthesis
PWY-5659	0.0113912	0.0085181	0.850467	0.804786	male	3.18064	1.83E-08	9.821e-07	GDP-mannose biosynthesis
HSERMETANA-PWY	0.0104249	0.00827254	0.817757	0.803526	male	3.08409	2.95E-05	0.000169625	L-methionine biosynthesis III
PWY-7199	0.0104022	0.00813478	0.876168	0.896725	male	3.15322	0.000705928	0.00160077	pyrimidine deoxyribonucleosides salvage
PWY0-1586	0.00611081	0.00755089	0.787383	0.806045	#N/A	#N/A	#N/A	#N/A	peptidoglycan maturation
PWY-621	0.00845696	0.0075224	0.871495	0.874055	#N/A	#N/A	#N/A	#N/A	sucrose degradation III (sucrose invertase)
ARGORNPROST-PWY	0.00543277	0.00690515	0.775701	0.802267	female	2.88242	0.00113042	0.00230377	arginine, ornithine and proline interconversion
GLUTORN-PWY	0.00521754	0.00671649	0.75	0.813602	female	2.87429	7.32E-10	5.8926e-08	L-ornithine biosynthesis
SER-GLYSYN-PWY	0.00474804	0.0064089	0.740654	0.775819	female	2.98637	0.00294139	0.00480696	superpathway of L-serine and glycine biosynthesis I
PWY-5100	0.00475988	0.00585328	0.747664	0.784635	female	2.75196	0.001238982	0.00243264	pyruvate fermentation to acetate and lactate II
SO4ASSIM-PWY	0.00452369	0.00571186	0.735981	0.782116	female	2.78219	1.50E-06	2.77278e-05	sulfate reduction I
PWY0-1296	0.00375327	0.00554985	0.738318	0.802267	female	2.96782	4.32E-10	5.8926e-08	purine ribonucleosides degradation
PWY-5345	0.00462559	0.00531223	0.682243	0.721662	female	2.52452	0.002400195	0.00411097	superpathway of L-methionine biosynthesis (by sulfhydrylation)
PWY-6700	0.00461532	0.00519367	0.768692	0.797229	female	2.49455	0.009805983	0.0133793	queuosine biosynthesis
SULFATE-CYS-PWY	0.00407414	0.00499131	0.675234	0.717884	female	2.66002	1.90E-05	0.000127458	superpathway of sulfate assimilation and cysteine biosynthesis
X1CMET2-PWY	0.0056166	0.00494308	0.675234	0.695214	#N/A	#N/A	#N/A	#N/A	N10-formyl-tetrahydrofolate biosynthesis
FASYN-ELONG-PWY	0.00389486	0.00469062	0.740654	0.801008	female	2.63661	1.71E-05	0.0001197	fatty acid elongation -- saturated
PWY-7663	0.00380648	0.00458605	0.731308	0.787154	female	2.62583	6.54E-05	0.000309688	gondoate biosynthesis
PWY-5265	0.00388704	0.00450633	0.635514	0.685139	female	2.5348	0.005995888	0.00908392	peptidoglycan biosynthesis II (staphylococci)
PWY-6628	0.00363845	0.00423074	0.633178	0.685139	female	2.47602	0.002243813	0.00392667	superpathway of L-phenylalanine biosynthesis
GLYCOLYSIS	0.00421468	0.00422204	0.642523	0.642317	#N/A	#N/A	#N/A	#N/A	glycolysis I (from glucose 6-phosphate)
PWYG-321	0.0034644	0.00407937	0.714953	0.751889	female	2.50346	0.000514144	0.00128515	mycolate biosynthesis
PWY-2942	0.00449403	0.00390829	0.598131	0.571788	#N/A	#N/A	#N/A	#N/A	L-lysine biosynthesis III
GLUCONEO-PWY	0.00299182	0.00365431	0.570093	0.65869	female	2.55903	0.000393425	0.00105569	gluconeogenesis I
ANAEROFRUCAT-PWY	0.00356003	0.0036527	0.602804	0.615869	#N/A	#N/A	#N/A	#N/A	homolactic fermentation
LACTOSECAT-PWY	0.00255173	0.00364794	0.656542	0.695214	female	2.74326	0.001111743	0.00229475	lactose and galactose degradation I
PWY-6737	0.00286999	0.0034785	0.771028	0.803526	female	2.5384	7.42E-05	0.000327932	starch degradation V
PWY-5484	0.00321978	0.00341204	0.616822	0.628463	#N/A	#N/A	#N/A	#N/A	glycolysis II (from fructose 6-phosphate)
TEICHOICACID-PWY	0.00218468	0.00338131	0.623832	0.68262	female	2.79602	7.06E-05	0.00032476	teichoic acid (poly-glycerol) biosynthesis
PWY-5022	0.00156758	0.00333195	0.42757	0.443325	#N/A	#N/A	#N/A	#N/A	4-aminobutanoate degradation V
PWY-841	0.00363752	0.00318901	0.46729	0.489924	#N/A	#N/A	#N/A	#N/A	superpathway of purine nucleotides de novo biosynthesis I
PWY-7388	0.00292499	0.00303038	0.693925	0.664987	#N/A	#N/A	#N/A	#N/A	octanoyl-[acyl-carrier protein] biosynthesis
FAO-PWY	0.00104216	0.0028951	0.464953	0.534005	female	2.97134	0.000526832	0.00128515	fatty acid &beta;-oxidation I
PWY-7357	0.00245095	0.00285564	0.478972	0.531486	#N/A	#N/A	#N/A	#N/A	thiamin formation from pyrithiamine and oxythiamin
PWY-6803	0.0010202	0.00259907	0.397196	0.442065	#N/A	#N/A	#N/A	#N/A	phosphatidylcholine acyl editing
PWY-7282	0.00232545	0.00259823	0.497664	0.554156	#N/A	#N/A	#N/A	#N/A	4-amino-2-methyl-5-phosphomethylpyrimidine biosynthesis
PWY-6897	0.00227213	0.00257708	0.474299	0.525189	#N/A	#N/A	#N/A	#N/A	thiamin salvage II
P4-PWY	0.00198333	0.00249634	0.432243	0.502519	female	2.43162	0.003561215	0.00573356	superpathway of L-lysine, L-threonine and L-methionine biosynthesis I
TCA	0.00223093	0.0024635	0.476636	0.526448	#N/A	#N/A	#N/A	#N/A	TCA cycle I
METSYN-PWY	0.00171974	0.00237717	0.457944	0.542821	female	2.56239	0.000366969	0.00101866	L-homoserine and L-methionine biosynthesis
POLYISOPRENSYN-PWY	0.00221163	0.00233321	0.581776	0.627204	#N/A	#N/A	#N/A	#N/A	polyisoprenoid biosynthesis
PWY-1861	0.00221245	0.00227532	0.441589	0.437028	#N/A	#N/A	#N/A	#N/A	formaldehyde assimilation II (RuMP Cycle)
PWY-5189	0.00304886	0.00212916	0.485981	0.442065	male	2.65623	0.005857544	0.00906793	tetrapyrrole biosynthesis II (from glycine)
HISTSYN-PWY	0.00151275	0.00205976	0.299065	0.381612	female	2.51036	0.00184308	0.00345042	L-histidine biosynthesis
PWY0-781	0.00151516	0.0020528	0.371495	0.448363	female	2.43574	0.000925467	0.00198788	aspartate superpathway
THISYNARA-PWY	0.00197785	0.00201132	0.61215	0.607053	#N/A	#N/A	#N/A	#N/A	superpathway of thiamin diphosphate biosynthesis III
PWY-5347	0.00144538	0.00201033	0.439252	0.52267	female	2.4912	0.00020763	0.000630725	superpathway of L-methionine biosynthesis (transsulfuration)
PHOSLIPSYN-PWY	0.00184468	0.00191659	0.462617	0.496222	#N/A	#N/A	#N/A	#N/A	superpathway of phospholipid biosynthesis I
PWY-5918	0.00155432	0.00186085	0.359813	0.424433	female	2.26262	0.021984761	0.0266131	superpathay of heme biosynthesis from glutamate
DTDPRHAMSYN-PWY	0.00139491	0.00182874	0.457944	0.535264	female	2.26002	0.001780716	0.00337289	dTDP-L-rhamnose biosynthesis I
PWY-7383	0.00173236	0.00180019	0.455607	0.47733	#N/A	#N/A	#N/A	#N/A	anaerobic energy metabolism (invertebrates, cytosol)
PWY0-1319	0.00171716	0.00179283	0.464953	0.498741	#N/A	#N/A	#N/A	#N/A	CDP-diacylglycerol biosynthesis II
PWY-5667	0.00171382	0.00179008	0.464953	0.498741	#N/A	#N/A	#N/A	#N/A	CDP-diacylglycerol biosynthesis I
MET-SAM-PWY	0.00120543	0.00172683	0.390187	0.47733	female	2.43836	0.000147142	0.000455574	superpathway of S-adenosyl-L-methionine biosynthesis
PWY0-1261	0.00136004	0.00170159	0.366822	0.434509	female	2.31996	0.013283704	0.0175301	anhydromuropeptides recycling
HOMOSER-METSYN-PWY	0.00115194	0.00165027	0.46028	0.54534	female	2.4284	0.000345818	0.000976784	L-methionine biosynthesis I
PWY0-1479	0.00142407	0.00164526	0.380841	0.455919	female	2.03249	0.01924459	0.0243967	tRNA processing
PWY-1269	0.00104569	0.00149884	0.343458	0.442065	female	2.43589	0.000793852	0.00175082	CMP-3-deoxy-D-manno-octulosonate biosynthesis I
PWY66-422	0.00141235	0.00145209	0.488318	0.505038	#N/A	#N/A	#N/A	#N/A	D-galactose degradation V
PWY-7184	0.000863356	0.00144389	0.35514	0.491184	female	2.48537	2.03E-06	2.77415e-05	pyrimidine deoxyribonucleotides de novo biosynthesis I
ASPASN-PWY	0.00155063	0.0014336	0.577103	0.559194	#N/A	#N/A	#N/A	#N/A	superpathway of L-aspartate and L-asparagine biosynthesis
PWY-5913	0.00108673	0.00143174	0.462617	0.526448	female	2.26995	0.029878643	0.0338765	TCA cycle VI
PWY-5138	0.000484993	0.00141836	0.313084	0.425693	female	2.68636	1.55E-06	2.77278e-05	unsaturated, even numbered fatty acid &beta;-oxidation
PWY-724	0.0010624	0.0014128	0.313084	0.396725	female	2.23423	0.006478106	0.00956858	superpathway of L-lysine, L-threonine and L-methionine biosynthesis II
HEME-BIOSYNTHESIS-II	0.00106259	0.00138888	0.364486	0.434509	female	2.2725	0.010569961	0.0141814	heme biosynthesis I
PWY-6317	0.00130626	0.00138667	0.481308	0.498741	#N/A	#N/A	#N/A	#N/A	galactose degradation I (Leloir pathway)
PWY-7664	0.00092499	0.00138369	0.343458	0.419395	female	2.34347	0.001025539	0.00217252	oleate biosynthesis IV
PYRIDNUCSYN-PWY	0.00145521	0.00130255	0.448598	0.472292	#N/A	#N/A	#N/A	#N/A	NAD biosynthesis I
PWY-7117	0.000957132	0.00123014	0.429907	0.489924	female	2.20758	0.022863285	0.0272666	C4 photosynthetic carbon assimilation cycle, PEPCK type
PWY4FS-7	0.00122465	0.00118228	0.392523	0.403023	#N/A	#N/A	#N/A	#N/A	phosphatidylglycerol biosynthesis I (plastidic)
PWY4FS-8	0.00122298	0.00118077	0.392523	0.403023	#N/A	#N/A	#N/A	#N/A	phosphatidylglycerol biosynthesis II (non-plastidic)
PWY-6969	0.00099617	0.00116912	0.425234	0.473552	#N/A	#N/A	#N/A	#N/A	TCA cycle V (2-oxoglutarate:ferredoxin oxidoreductase)
PWY-5097	0.000839461	0.00115615	0.313084	0.396725	female	2.2093	0.006088182	0.00908392	L-lysine biosynthesis VI
FERMENTATION-PWY	0.00113154	0.00113133	0.369159	0.439547	male	2.06147	0.014015132	0.018345	mixed acid fermentation
PWY-6545	0.000806979	0.00112509	0.35514	0.473552	female	2.2209	5.59E-05	0.000281247	pyrimidine deoxyribonucleotides de novo biosynthesis III
P105-PWY	0.000776243	0.00108874	0.380841	0.440806	female	2.20707	0.039874963	0.0425747	TCA cycle IV (2-oxoglutarate decarboxylase)
PWY-7210	0.00109308	0.00108655	0.357477	0.492443	male	2.35231	2.56E-06	2.944e-05	pyrimidine deoxyribonucleotides biosynthesis from CTP
PWY0-862	0.00068667	0.00105197	0.343458	0.423174	female	2.26086	0.000753142	0.00168411	(5Z)-dodec-5-enoate biosynthesis
PWY-5897	0.000580552	0.00100428	0.154206	0.243073	female	2.34895	0.000144981	0.000455574	superpathway of menaquinol-11 biosynthesis
PWY-5898	0.000580552	0.00100428	0.154206	0.243073	female	2.34493	0.000144981	0.000455574	superpathway of menaquinol-12 biosynthesis
PWY-5899	0.000580552	0.00100428	0.154206	0.243073	female	2.3654	0.000144981	0.000455574	superpathway of menaquinol-13 biosynthesis
PWY-7198	0.000669636	0.000988478	0.35514	0.47733	female	2.22567	2.67E-05	0.000159211	pyrimidine deoxyribonucleotides de novo biosynthesis IV
PWY-4041	0.00206675	0.000976592	0.492991	0.45466	#N/A	#N/A	#N/A	#N/A	&gamma;-glutamyl cycle
PWY0-1297	0.000496119	0.000951773	0.301402	0.384131	female	2.3792	0.000129825	0.000445977	superpathway of purine deoxyribonucleosides degradation
PWY-6305	0.000444586	0.000933587	0.369159	0.450882	female	2.42442	0.000926033	0.00198788	putrescine biosynthesis IV
PWY-6527	0.00103139	0.00091399	0.420561	0.43199	#N/A	#N/A	#N/A	#N/A	stachyose degradation
GLYCOLYSIS-TCA-GLYOX-BYPASS	0.000745506	0.000884257	0.266355	0.328715	#N/A	#N/A	0.040224826	0.0425747	superpathway of glycolysis, pyruvate dehydrogenase, TCA, and glyoxylate bypass
OANTIGEN-PWY	0.000625016	0.000884144	0.257009	0.309824	#N/A	#N/A	#N/A	#N/A	O-antigen building blocks biosynthesis
PWY-5840	0.000577468	0.000880591	0.151869	0.224181	female	2.19491	0.001869065	0.00345884	superpathway of menaquinol-7 biosynthesis
PWY0-162	0.00127062	0.000774993	0.299065	0.264484	#N/A	#N/A	#N/A	#N/A	superpathway of pyrimidine ribonucleotides de novo biosynthesis
HEXITOLDEGSUPER-PWY	0.000493028	0.000726343	0.200935	0.297229	female	2.08998	0.000384836	0.00105015	superpathway of hexitol degradation
PWY-7237	0.000234188	0.000712622	0.0420561	0.0869018	female	2.41174	0.00287284	0.00480696	myo-, chiro- and scillo-inositol degradation
PYRIDNUCSAL-PWY	0.000576996	0.000712597	0.315421	0.343829	#N/A	#N/A	#N/A	#N/A	NAD salvage pathway I
PWY0-1298	0.000419656	0.000712055	0.306075	0.380353	female	2.20067	0.000513564	0.00128515	superpathway of pyrimidine deoxyribonucleosides degradation
TCA-GLYOX-BYPASS	0.000611355	0.000706744	0.285047	0.347607	#N/A	#N/A	#N/A	#N/A	superpathway of glyoxylate bypass and TCA
BIOTIN-BIOSYNTHESIS-PWY	0.000295827	0.000693103	0.151869	0.256927	female	2.32239	6.50E-06	5.55874e-05	biotin biosynthesis I
PWY-6519	0.000281826	0.000683724	0.154206	0.261965	female	2.338	4.49E-06	4.51806e-05	8-amino-7-oxononanoate biosynthesis I
GLUCOSE1PMETAB-PWY	0.000481365	0.000683247	0.329439	0.416877	female	2.06658	0.001351398	0.00259018	glucose and glucose-1-phosphate degradation
P461-PWY	0.000337178	0.00062799	0.228972	0.333753	female	2.16777	0.000104824	0.000401825	hexitol fermentation to lactate, formate, ethanol and acetate
GLYCOCAT-PWY	0.000344556	0.000623251	0.224299	0.311083	female	2.17246	0.000662041	0.00154949	glycogen degradation I
PWY-5838	0.000278953	0.000604869	0.109813	0.193955	female	2.22503	8.03E-05	0.00032844	superpathway of menaquinol-8 biosynthesis I
PWY-7208	0.000942449	0.000592645	0.301402	0.270781	#N/A	#N/A	#N/A	#N/A	superpathway of pyrimidine nucleobases salvage
THISYN-PWY	0.000895889	0.000590541	0.191589	0.168766	#N/A	#N/A	#N/A	#N/A	superpathway of thiamin diphosphate biosynthesis I
PWY-6318	0.000483674	0.000543192	0.21028	0.311083	#N/A	#N/A	0.000130192	0.000445977	L-phenylalanine degradation IV
ARG-POLYAMINE-SYN	0.000267437	0.000541742	0.172897	0.269521	female	2.15942	8.89E-05	0.000349095	superpathway of arginine and polyamine biosynthesis
PWY-5920	0.000523785	0.000536047	0.235981	0.267003	#N/A	#N/A	#N/A	#N/A	superpathway of heme biosynthesis from glycine
PWY-5971	0.000537942	0.000531691	0.13785	0.117128	#N/A	#N/A	#N/A	#N/A	palmitate biosynthesis II
PWY-5791	0.000274943	0.000528731	0.154206	0.243073	female	2.13453	0.000125836	0.000445977	1,4-dihydroxy-2-naphthoate biosynthesis II
PWY-5837	0.000274943	0.000528731	0.154206	0.243073	female	2.13358	0.000125836	0.000445977	1,4-dihydroxy-2-naphthoate biosynthesis I
PWY-821	0.000412123	0.000525737	0.226636	0.277078	#N/A	#N/A	#N/A	#N/A	superpathway of sulfur amino acid biosynthesis (Saccharomyces cerevisiae)
PPGPPMET-PWY	0.000403196	0.000514319	0.310748	0.345088	#N/A	#N/A	#N/A	#N/A	ppGpp biosynthesis
GLYCOGENSYNTH-PWY	0.000285558	0.000500036	0.214953	0.292191	female	2.06752	0.002197203	0.00388736	glycogen biosynthesis I (from ADP-D-Glucose)
PWY-2941	0.000575917	0.00049999	0.224299	0.214106	#N/A	#N/A	#N/A	#N/A	L-lysine biosynthesis II
ORNDEG-PWY	0.000119446	0.000493967	0.109813	0.210327	female	2.2942	1.02E-05	7.97333e-05	superpathway of ornithine degradation
COBALSYN-PWY	0.000342062	0.000483699	0.259346	0.303526	#N/A	#N/A	0.040459207	0.0425747	adenosylcobalamin salvage from cobinamide I
PWY-5861	0.000206428	0.000472913	0.109813	0.193955	female	2.16135	7.74E-05	0.000327932	superpathway of demethylmenaquinol-8 biosynthesis
GLYOXYLATE-BYPASS	0.000329043	0.000415532	0.285047	0.351385	#N/A	#N/A	0.035907441	0.0398696	glyoxylate cycle
NAD-BIOSYNTHESIS-II	0.000526012	0.000411021	0.219626	0.255668	#N/A	#N/A	#N/A	#N/A	NAD salvage pathway II
NAGLIPASYN-PWY	0.000202258	0.000410423	0.193925	0.290932	female	2.06978	8.16E-05	0.00032844	lipid IVA biosynthesis
P441-PWY	0.000263076	0.000398383	0.158879	0.197733	#N/A	#N/A	#N/A	#N/A	superpathway of N-acetylneuraminate degradation
PWY-7269	0.000230978	0.000389046	0.233645	0.270781	#N/A	#N/A	#N/A	#N/A	NAD/NADP-NADH/NADPH mitochondrial interconversion
POLYAMSYN-PWY	0.000156022	0.000374619	0.172897	0.274559	female	2.07927	4.05E-05	0.00021735	superpathway of polyamine biosynthesis I
GLYCOLYSIS-E-D	0.00027072	0.000371881	0.147196	0.192695	#N/A	#N/A	0.043824794	0.0452294	superpathway of glycolysis and Entner-Doudoroff
PWY-6113	0.000386125	0.000350896	0.135514	0.11461	#N/A	#N/A	#N/A	#N/A	superpathway of mycolate biosynthesis
PWY0-1061	0.000267377	0.000345161	0.161215	0.195214	#N/A	#N/A	#N/A	#N/A	superpathway of L-alanine biosynthesis
PWY-6549	0.000229593	0.000342937	0.226636	0.297229	#N/A	#N/A	0.007383752	0.0106141	L-glutamine biosynthesis III
P42-PWY	0.00040115	0.000334575	0.191589	0.198992	#N/A	#N/A	#N/A	#N/A	incomplete reductive TCA cycle
PWY-7315	0.000159073	0.000321296	0.123832	0.198992	#N/A	#N/A	0.000664066	0.00154949	dTDP-N-acetylthomosamine biosynthesis
KETOGLUCONMET-PWY	0.000174037	0.000315301	0.172897	0.202771	#N/A	#N/A	#N/A	#N/A	ketogluconate metabolism
ENTBACSYN-PWY	0.000170365	0.000313759	0.11215	0.15869	#N/A	#N/A	0.021194831	0.0260486	enterobactin biosynthesis
GLCMANNANAUT-PWY	0.00032643	0.000312788	0.224299	0.219144	#N/A	#N/A	#N/A	#N/A	superpathway of N-acetylglucosamine, N-acetylmannosamine and N-acetylneuraminate degradation
PWY-7013	0.000315256	0.000300452	0.203271	0.215365	#N/A	#N/A	#N/A	#N/A	L-1,2-propanediol degradation
PRPP-PWY	0.000265601	0.000269039	0.102804	0.134761	#N/A	#N/A	#N/A	#N/A	superpathway of histidine, purine, and pyrimidine biosynthesis
PWY4LZ-257	6.07859e-05	0.000268744	0.0724299	0.161209	female	2.03159	6.56E-06	5.55874e-05	superpathway of fermentation
PWY-5028	0.000103784	0.000235534	0.0747664	0.13602	#N/A	#N/A	0.001047101	0.00218939	L-histidine degradation II
ARGININE-SYN4-PWY	0.000108742	0.000235287	0.128505	0.129723	#N/A	#N/A	#N/A	#N/A	L-ornithine de novo biosynthesis
ECASYN-PWY	9.78669e-05	0.000235209	0.107477	0.172544	#N/A	#N/A	0.001314647	0.0025501	enterobacterial common antigen biosynthesis
PWY-6630	0.000184773	0.000229173	0.0864486	0.115869	#N/A	#N/A	#N/A	#N/A	superpathway of L-tyrosine biosynthesis
PWY-5154	0.000111187	0.00022913	0.0841121	0.138539	#N/A	#N/A	0.004318504	0.00681646	L-arginine biosynthesis III (via N-acetyl-L-citrulline)
PWY-6901	0.000211313	0.000228074	0.102804	0.139798	#N/A	#N/A	#N/A	#N/A	superpathway of glucose and xylose degradation
PWY-6282	0.00024228	0.000224319	0.135514	0.118388	#N/A	#N/A	#N/A	#N/A	palmitoleate biosynthesis I (from (5Z)-dodec-5-enoate)
SALVADEHYPOX-PWY	0.000208077	0.000215541	0.184579	0.219144	#N/A	#N/A	#N/A	#N/A	adenosine nucleotides degradation II
PWY-7211	0.000222974	0.000212667	0.175234	0.172544	#N/A	#N/A	#N/A	#N/A	superpathway of pyrimidine deoxyribonucleotides de novo biosynthesis
PWY-6892	0.000322694	0.000211744	0.191589	0.170025	#N/A	#N/A	#N/A	#N/A	thiazole biosynthesis I
PENTOSE-P-PWY	0.00026837	0.000207543	0.119159	0.142317	#N/A	#N/A	#N/A	#N/A	pentose phosphate pathway
PWY-6147	0.000135985	0.000206486	0.0724299	0.120907	#N/A	#N/A	0.008737687	0.0121273	6-hydroxymethyl-dihydropterin diphosphate biosynthesis I
PWY-6285	0.000229181	0.000201857	0.119159	0.0982368	#N/A	#N/A	#N/A	#N/A	superpathway of fatty acids biosynthesis
PWY-5104	0.000199052	0.000187483	0.154206	0.168766	#N/A	#N/A	#N/A	#N/A	L-isoleucine biosynthesis IV
PWY-5989	0.000214958	0.000182962	0.135514	0.117128	#N/A	#N/A	#N/A	#N/A	stearate biosynthesis II
PWY-6353	0.000127421	0.000176843	0.119159	0.147355	#N/A	#N/A	#N/A	#N/A	purine nucleotides degradation II
PWY0-1338	7.10993e-05	0.000174133	0.107477	0.187657	#N/A	#N/A	0.000115834	0.000433704	polymyxin resistance
PWY-5973	0.000191747	0.000168259	0.135514	0.119647	#N/A	#N/A	#N/A	#N/A	cis-vaccenate biosynthesis
PWY-5103	0.000438958	0.000164842	0.119159	0.093199	#N/A	#N/A	#N/A	#N/A	L-isoleucine biosynthesis III
PWY66-367	8.89226e-05	0.000145634	0.149533	0.219144	#N/A	#N/A	0.002089531	0.00373794	ketogenesis
PWY-6284	0.000163051	0.000144079	0.119159	0.0994962	#N/A	#N/A	#N/A	#N/A	superpathway of unsaturated fatty acids biosynthesis
PWY-6608	8.95992e-05	0.000144023	0.121495	0.149874	#N/A	#N/A	#N/A	#N/A	guanosine nucleotides degradation III
COLANSYN-PWY	9.96896e-05	0.000139893	0.0981308	0.129723	#N/A	#N/A	#N/A	#N/A	colanic acid building blocks biosynthesis
PWY-5723	0.000154801	0.000137759	0.0630841	0.0881612	#N/A	#N/A	#N/A	#N/A	Rubisco shunt
NONMEVIPP-PWY	6.51145e-05	0.000127172	0.0490654	0.0667506	#N/A	#N/A	#N/A	#N/A	methylerythritol phosphate pathway I
RHAMCAT-PWY	6.71777e-05	0.000125485	0.114486	0.154912	#N/A	#N/A	0.044195654	0.0453217	L-rhamnose degradation I
PWY-561	6.06885e-05	0.000125429	0.0537383	0.0906801	#N/A	#N/A	0.019834336	0.0245641	superpathway of glyoxylate cycle and fatty acid degradation
PWY-6507	4.87098e-05	0.000121334	0.0981308	0.138539	#N/A	#N/A	0.039689866	0.0425747	4-deoxy-L-threo-hex-4-enopyranuronate degradation
PWY-6595	9.01935e-05	0.00011804	0.119159	0.146096	#N/A	#N/A	#N/A	#N/A	superpathway of guanosine nucleotides degradation
PWY0-1241	6.01249e-05	0.000114962	0.0911215	0.127204	#N/A	#N/A	0.045025236	0.0455953	ADP-L-glycero-&beta;-D-manno-heptose biosynthesis
P221-PWY	4.02641e-05	0.000112223	0.0794393	0.133501	#N/A	#N/A	0.00460765	0.00720225	octane oxidation
PWY-5464	7.75814e-05	0.000110236	0.067757	0.0906801	#N/A	#N/A	#N/A	#N/A	superpathway of cytosolic glycolysis, pyruvate dehydrogenase and TCA cycle
PWY-5136	4.70767e-05	0.000108863	0.0607477	0.0982368	#N/A	#N/A	0.021963013	0.0266131	fatty acid &beta;-oxidation II (peroxisome)
PWY-6606	7.86069e-05	0.000107729	0.119159	0.146096	#N/A	#N/A	#N/A	#N/A	guanosine nucleotides degradation II
FUCCAT-PWY	0.000123224	0.000106517	0.102804	0.108312	#N/A	#N/A	#N/A	#N/A	fucose degradation
PWY66-391	4.02081e-05	9.47531e-05	0.0607477	0.0982368	#N/A	#N/A	0.0221669	0.0266334	fatty acid &beta;-oxidation VI (peroxisome)
PWY-5384	0.000172497	9.39992e-05	0.121495	0.102015	#N/A	#N/A	#N/A	#N/A	sucrose degradation IV (sucrose phosphorylase)
PWY-7235	4.53816e-05	8.75328e-05	0.0490654	0.0440806	#N/A	#N/A	#N/A	#N/A	superpathway of ubiquinol-6 biosynthesis
PWY-5871	4.26965e-05	8.65907e-05	0.0490654	0.0440806	#N/A	#N/A	#N/A	#N/A	ubiquinol-9 biosynthesis
PWY-5873	4.26965e-05	8.65907e-05	0.0490654	0.0440806	#N/A	#N/A	#N/A	#N/A	ubiquinol-7 biosynthesis
PWY3O-19	4.26965e-05	8.65907e-05	0.0490654	0.0440806	#N/A	#N/A	#N/A	#N/A	ubiquinol-6 biosynthesis from 4-hydroxybenzoate
FOLSYN-PWY	6.07504e-05	8.63209e-05	0.0350467	0.0566751	#N/A	#N/A	#N/A	#N/A	superpathway of tetrahydrofolate biosynthesis and salvage
PWY-1622	4.35702e-05	8.61996e-05	0.088785	0.125945	#N/A	#N/A	0.046204283	0.0464931	formaldehyde assimilation I (serine pathway)
PWY0-1533	2.69584e-05	8.48221e-05	0.0280374	0.0617128	#N/A	#N/A	0.008834523	0.0121569	methylphosphonate degradation I
P164-PWY	0.000142389	8.44261e-05	0.156542	0.129723	#N/A	#N/A	#N/A	#N/A	purine nucleobases degradation I
REDCITCYC	7.68987e-05	8.38158e-05	0.11215	0.144836	#N/A	#N/A	#N/A	#N/A	TCA cycle VIII (helicobacter)
PWY66-398	5.56359e-05	7.87877e-05	0.067757	0.0906801	#N/A	#N/A	#N/A	#N/A	TCA cycle III
METHGLYUT-PWY	3.78162e-05	6.8432e-05	0.0794393	0.102015	#N/A	#N/A	#N/A	#N/A	superpathway of methylglyoxal degradation
PWY-6703	0.00017694	6.56718e-05	0.109813	0.0780856	#N/A	#N/A	0.04502888	0.0455953	preQ0 biosynthesis
PWY-5690	4.56539e-05	6.52658e-05	0.067757	0.0906801	#N/A	#N/A	#N/A	#N/A	TCA cycle II
PWY-181	5.2101e-05	6.48145e-05	0.0771028	0.102015	#N/A	#N/A	#N/A	#N/A	photorespiration
PWY-6612	4.89556e-05	6.24615e-05	0.0350467	0.0566751	#N/A	#N/A	#N/A	#N/A	superpathway of tetrahydrofolate biosynthesis
PWY-7279	7.10145e-05	6.14611e-05	0.067757	0.100756	#N/A	#N/A	#N/A	#N/A	aerobic respiration II (cytochrome c)
PWY-6396	8.34714e-05	5.62595e-05	0.0514019	0.0516373	#N/A	#N/A	#N/A	#N/A	superpathway of 2,3-butanediol biosynthesis
P162-PWY	8.21054e-05	5.24418e-05	0.107477	0.102015	#N/A	#N/A	#N/A	#N/A	L-glutamate degradation V (via hydroxyglutarate)
AST-PWY	4.46286e-05	5.18939e-05	0.0864486	0.0957179	#N/A	#N/A	#N/A	#N/A	L-arginine degradation II (AST pathway)
PWY-5180	2.50473e-05	5.07446e-05	0.0700935	0.115869	#N/A	#N/A	0.007621701	0.010764	toluene degradation I (aerobic) (via o-cresol)
PWY-5182	2.50473e-05	5.07446e-05	0.0700935	0.115869	#N/A	#N/A	0.007621701	0.010764	toluene degradation II (aerobic) (via 4-methylcatechol)
PWY1G-0	2.64361e-05	4.99905e-05	0.0607477	0.0806045	#N/A	#N/A	#N/A	#N/A	mycothiol biosynthesis
FUC-RHAMCAT-PWY	4.48858e-05	4.87183e-05	0.0700935	0.0869018	#N/A	#N/A	#N/A	#N/A	superpathway of fucose and rhamnose degradation
PWY-5747	5.79662e-05	4.76115e-05	0.100467	0.122166	#N/A	#N/A	#N/A	#N/A	2-methylcitrate cycle II
PWY-6471	4.72802e-05	4.66437e-05	0.0186916	0.0176322	#N/A	#N/A	#N/A	#N/A	peptidoglycan biosynthesis IV (Enterococcus faecium)
PWY-7560	2.80873e-05	4.505e-05	0.0443925	0.0528967	#N/A	#N/A	#N/A	#N/A	methylerythritol phosphate pathway II
PWY-5863	3.92848e-05	4.4356e-05	0.0560748	0.0667506	#N/A	#N/A	#N/A	#N/A	superpathway of phylloquinol biosynthesis
PWY-5417	1.13429e-05	4.38994e-05	0.0327103	0.0768262	female	2.04218	0.002023525	0.00366053	catechol degradation III (ortho-cleavage pathway)
PWY-5431	1.13429e-05	4.38994e-05	0.0327103	0.0768262	female	2.0108	0.002023525	0.00366053	aromatic compounds degradation via &beta;-ketoadipate
PWY0-1415	5.00936e-05	4.00653e-05	0.0841121	0.0869018	#N/A	#N/A	#N/A	#N/A	superpathway of heme biosynthesis from uroporphyrinogen-III
PWY-5173	7.16143e-05	3.98662e-05	0.0257009	0.0264484	#N/A	#N/A	#N/A	#N/A	superpathway of acetyl-CoA biosynthesis
HEMESYN2-PWY	5.6046e-05	3.91338e-05	0.0934579	0.0919395	#N/A	#N/A	#N/A	#N/A	heme biosynthesis II (anaerobic)
PWY0-42	5.11502e-05	3.86305e-05	0.088785	0.0982368	#N/A	#N/A	#N/A	#N/A	2-methylcitrate cycle I
GALACTUROCAT-PWY	3.02155e-05	3.8024e-05	0.067757	0.0793451	#N/A	#N/A	#N/A	#N/A	D-galacturonate degradation I
ALL-CHORISMATE-PWY	2.20179e-05	3.77195e-05	0.0257009	0.0415617	#N/A	#N/A	#N/A	#N/A	superpathway of chorismate metabolism
GALACTARDEG-PWY	2.84118e-05	3.69495e-05	0.0817757	0.0869018	#N/A	#N/A	#N/A	#N/A	D-galactarate degradation I
GLUCARGALACTSUPER-PWY	2.84118e-05	3.69495e-05	0.0817757	0.0869018	#N/A	#N/A	#N/A	#N/A	superpathway of D-glucarate and D-galactarate degradation
CATECHOL-ORTHO-CLEAVAGE-PWY	9.66669e-06	3.67045e-05	0.0350467	0.0780856	#N/A	#N/A	0.002955832	0.00480696	catechol degradation to &beta;-ketoadipate
GOLPDLCAT-PWY	5.10015e-05	3.64556e-05	0.0630841	0.0755668	#N/A	#N/A	#N/A	#N/A	superpathway of glycerol degradation to 1,3-propanediol
P124-PWY	5.80065e-05	3.57521e-05	0.0397196	0.034005	#N/A	#N/A	#N/A	#N/A	Bifidobacterium shunt
PWY-6837	1.41115e-05	3.3953e-05	0.0490654	0.0831234	#N/A	#N/A	0.023876191	0.0278556	fatty acid beta-oxidation V (unsaturated, odd number, di-isomerase-dependent)
PWY-5994	1.80727e-05	3.23809e-05	0.0116822	0.0151134	#N/A	#N/A	#N/A	#N/A	palmitate biosynthesis I
PWY-5676	7.0968e-05	3.04456e-05	0.0630841	0.0692695	#N/A	#N/A	#N/A	#N/A	acetyl-CoA fermentation to butanoate II
ARGDEG-PWY	1.87873e-05	3.0013e-05	0.0327103	0.0566751	#N/A	#N/A	#N/A	#N/A	superpathway of L-arginine, putrescine, and 4-aminobutanoate degradation
ORNARGDEG-PWY	1.87873e-05	3.0013e-05	0.0327103	0.0566751	#N/A	#N/A	#N/A	#N/A	superpathway of L-arginine and L-ornithine degradation
PROTOCATECHUATE-ORTHO-CLEAVAGE-PWY	1.42657e-05	2.95692e-05	0.0397196	0.0717884	#N/A	#N/A	0.02361075	0.0277469	protocatechuate degradation II (ortho-cleavage pathway)
GLUCARDEG-PWY	2.19504e-05	2.86127e-05	0.0724299	0.0806045	#N/A	#N/A	#N/A	#N/A	D-glucarate degradation I
P101-PWY	4.05581e-06	2.86065e-05	0.0280374	0.0491184	#N/A	#N/A	#N/A	#N/A	ectoine biosynthesis
PWY-5855	2.84118e-05	2.81535e-05	0.0700935	0.0692695	#N/A	#N/A	#N/A	#N/A	ubiquinol-7 biosynthesis (prokaryotic)
PWY-5856	2.84118e-05	2.81535e-05	0.0700935	0.0692695	#N/A	#N/A	#N/A	#N/A	ubiquinol-9 biosynthesis (prokaryotic)
PWY-5857	2.84118e-05	2.81535e-05	0.0700935	0.0692695	#N/A	#N/A	#N/A	#N/A	ubiquinol-10 biosynthesis (prokaryotic)
PWY-6708	2.84118e-05	2.81535e-05	0.0700935	0.0692695	#N/A	#N/A	#N/A	#N/A	ubiquinol-8 biosynthesis (prokaryotic)
PWY-922	1.78717e-05	2.77918e-05	0.0327103	0.0516373	#N/A	#N/A	#N/A	#N/A	mevalonate pathway I
PWY-5030	5.34442e-05	2.72448e-05	0.0420561	0.0403023	#N/A	#N/A	#N/A	#N/A	L-histidine degradation III
PWY0-1277	1.20323e-05	2.67039e-05	0.0327103	0.0541562	#N/A	#N/A	#N/A	#N/A	3-phenylpropanoate and 3-(3-hydroxyphenyl)propanoate degradation
PWY-7242	1.96897e-05	2.55304e-05	0.0537383	0.0516373	#N/A	#N/A	#N/A	#N/A	D-fructuronate degradation
PWY-4702	1.15659e-05	2.48516e-05	0.0373832	0.0667506	#N/A	#N/A	0.033392043	0.0373342	phytate degradation I
PWY-7196	2.37864e-05	2.45421e-05	0.0186916	0.0302267	#N/A	#N/A	#N/A	#N/A	superpathway of pyrimidine ribonucleosides salvage
P108-PWY	1.31767e-05	2.44066e-05	0.0350467	0.0717884	#N/A	#N/A	0.009903801	0.0133993	pyruvate fermentation to propanoate I
PWY-6182	4.62866e-06	2.14236e-05	0.0163551	0.0516373	#N/A	#N/A	0.002388801	0.00411097	superpathway of salicylate degradation
PWY-5845	5.00262e-07	2.07321e-05	0.00233645	0.02267	#N/A	#N/A	0.006093562	0.00908392	superpathway of menaquinol-9 biosynthesis
HCAMHPDEG-PWY	1.19124e-05	2.03547e-05	0.0350467	0.0579345	#N/A	#N/A	#N/A	#N/A	3-phenylpropanoate and 3-(3-hydroxyphenyl)propanoate degradation to 2-oxopent-4-enoate
PWY-6690	1.19124e-05	2.03547e-05	0.0350467	0.0579345	#N/A	#N/A	#N/A	#N/A	cinnamate and 3-hydroxycinnamate degradation to 2-oxopent-4-enoate
KDO-NAGLIPASYN-PWY	2.99221e-05	1.99645e-05	0.0584112	0.0453401	#N/A	#N/A	#N/A	#N/A	superpathway of (Kdo)2-lipid A biosynthesis
UBISYN-PWY	1.6595e-05	1.97535e-05	0.046729	0.0554156	#N/A	#N/A	#N/A	#N/A	superpathway of ubiquinol-8 biosynthesis (prokaryotic)
P125-PWY	7.23696e-06	1.96508e-05	0.0233645	0.0617128	#N/A	#N/A	0.002913143	0.00480696	superpathway of (R,R)-butanediol biosynthesis
PWY-7039	6.10641e-06	1.65091e-05	0.00700935	0.0352645	#N/A	#N/A	0.002783614	0.00471749	phosphatidate metabolism, as a signaling molecule
PWY-7616	1.48646e-05	1.62885e-05	0.0350467	0.0566751	#N/A	#N/A	#N/A	#N/A	methanol oxidation to carbon dioxide
PWY-4321	1.53824e-05	1.48571e-05	0.0420561	0.0516373	#N/A	#N/A	#N/A	#N/A	L-glutamate degradation IV
PWY-5862	3.34346e-07	1.47878e-05	0.00233645	0.02267	#N/A	#N/A	0.006093562	0.00908392	superpathway of demethylmenaquinol-9 biosynthesis
PWY3O-355	1.2746e-05	1.47151e-05	0.0257009	0.0302267	#N/A	#N/A	#N/A	#N/A	stearate biosynthesis III
PWY-7288	2.08868e-06	1.42847e-05	0.0140187	0.0390428	#N/A	#N/A	0.014307235	0.0185763	fatty acid &beta;-oxidation
X3-HYDROXYPHENYLACETATE-DEGRADATION-PWY	6.59825e-06	1.40895e-05	0.0303738	0.0465995	#N/A	#N/A	#N/A	#N/A	4-hydroxyphenylacetate degradation
P185-PWY	7.80133e-06	1.32333e-05	0.00934579	0.0188917	#N/A	#N/A	#N/A	#N/A	formaldehyde assimilation III (dihydroxyacetone cycle)
PWY-5910	5.50112e-06	1.31728e-05	0.0116822	0.0327456	#N/A	#N/A	0.02670044	0.0307055	superpathway of geranylgeranyldiphosphate biosynthesis I (via mevalonate)
PWY-6565	1.54576e-06	1.26338e-05	0.0186916	0.0403023	female	2.00792	0.040145549	0.0425747	superpathway of polyamine biosynthesis III
PWY-5121	2.05093e-05	1.20259e-05	0.0303738	0.0277078	#N/A	#N/A	#N/A	#N/A	superpathway of geranylgeranyl diphosphate biosynthesis II (via MEP)
PWY-7254	1.44691e-05	1.18747e-05	0.021028	0.0239295	#N/A	#N/A	#N/A	#N/A	TCA cycle VII (acetate-producers)
PWY-5505	4.26094e-06	1.17862e-05	0.0140187	0.0428212	#N/A	#N/A	0.007215747	0.0104661	L-glutamate and L-glutamine biosynthesis
GLUCUROCAT-PWY	1.01099e-05	1.17172e-05	0.0327103	0.0302267	#N/A	#N/A	#N/A	#N/A	superpathway of &beta;-D-glucuronide and D-glucuronate degradation
PWY-6562	1.43018e-06	1.15102e-05	0.0186916	0.0403023	female	2.02295	0.040038582	0.0425747	norspermidine biosynthesis
DENITRIFICATION-PWY	4.19172e-06	1.12436e-05	0.0186916	0.0327456	#N/A	#N/A	#N/A	#N/A	nitrate reduction I (denitrification)
TYRFUMCAT-PWY	1.57638e-06	1.12224e-05	0.0140187	0.0327456	#N/A	#N/A	0.049481185	0.0494812	L-tyrosine degradation I
PWY-5870	1.62231e-05	1.10136e-05	0.0327103	0.0352645	#N/A	#N/A	#N/A	#N/A	ubiquinol-8 biosynthesis
GALACT-GLUCUROCAT-PWY	6.64001e-06	1.06674e-05	0.0233645	0.0214106	#N/A	#N/A	#N/A	#N/A	superpathway of hexuronide and hexuronate degradation
PHOTOALL-PWY	4.31708e-07	1.04555e-05	0.00934579	0.0251889	#N/A	#N/A	#N/A	#N/A	oxygenic photosynthesis
PWY-6588	4.39084e-06	1.01025e-05	0.0257009	0.0440806	#N/A	#N/A	#N/A	#N/A	pyruvate fermentation to acetone
PWY-7115	2.24646e-06	9.6335e-06	0.0116822	0.0201511	#N/A	#N/A	#N/A	#N/A	C4 photosynthetic carbon assimilation cycle, NAD-ME type
PWY-7165	7.54598e-06	9.35129e-06	0.0257009	0.0377834	#N/A	#N/A	#N/A	#N/A	L-ascorbate biosynthesis VI (engineered pathway)
PWY-7371	2.68796e-05	9.18117e-06	0.0490654	0.0251889	#N/A	#N/A	0.024370938	0.0282282	1,4-dihydroxy-6-naphthoate biosynthesis II
PWY-6662	0	8.21488e-06	0	0.00503778	#N/A	#N/A	#N/A	#N/A	superpathway of quinolone and alkylquinolone biosynthesis
VALDEG-PWY	1.71997e-06	8.19477e-06	0.0186916	0.0314861	#N/A	#N/A	#N/A	#N/A	L-valine degradation I
PWY-6531	1.28805e-05	8.18048e-06	0.0303738	0.0188917	#N/A	#N/A	#N/A	#N/A	mannitol cycle
PWY-6763	9.55932e-07	8.15291e-06	0.00700935	0.0100756	#N/A	#N/A	#N/A	#N/A	salicortin biosynthesis
PWY-6660	0	8.1154e-06	0	0.00503778	#N/A	#N/A	#N/A	#N/A	2-heptyl-3-hydroxy-4(1H)-quinolone biosynthesis
PWY-722	0	7.51668e-06	0	0.00629723	#N/A	#N/A	#N/A	#N/A	nicotinate degradation I
PWY-101	2.88972e-07	7.47884e-06	0.00934579	0.0251889	#N/A	#N/A	#N/A	#N/A	photosynthesis light reactions
PWY-7446	1.7713e-05	6.5668e-06	0.021028	0.0125945	#N/A	#N/A	#N/A	#N/A	sulfoglycolysis
PWY-7337	1.51187e-06	6.03176e-06	0.0140187	0.0377834	#N/A	#N/A	0.018513908	0.0236567	10-cis-heptadecenoyl-CoA degradation
PWY-7338	1.51187e-06	6.03176e-06	0.0140187	0.0377834	female	2.14603	0.018513908	0.0236567	10-trans-heptadecenoyl-CoA degradation
P122-PWY	2.51866e-05	5.79882e-06	0.0233645	0.0138539	#N/A	#N/A	#N/A	#N/A	heterolactic fermentation
P562-PWY	9.47942e-07	4.67306e-06	0.0116822	0.0125945	#N/A	#N/A	#N/A	#N/A	myo-inositol degradation I
PWY-6313	1.21648e-05	4.55157e-06	0.0280374	0.0239295	#N/A	#N/A	#N/A	#N/A	serotonin degradation
CODH-PWY	1.67343e-06	4.49703e-06	0.00934579	0.011335	#N/A	#N/A	#N/A	#N/A	reductive acetyl coenzyme A pathway
PWY-7209	1.59579e-07	4.28631e-06	0.0046729	0.0125945	#N/A	#N/A	#N/A	#N/A	superpathway of pyrimidine ribonucleosides degradation
PWY-7007	4.64925e-06	4.191e-06	0.0163551	0.0188917	#N/A	#N/A	#N/A	#N/A	methyl ketone biosynthesis
GLUDEG-I-PWY	3.97488e-06	3.89867e-06	0.0140187	0.0289673	#N/A	#N/A	#N/A	#N/A	GABA shunt
PWY-5415	0	3.38883e-06	0	0.0100756	#N/A	#N/A	0.037289371	0.0408407	catechol degradation I (meta-cleavage pathway)
RUMP-PWY	3.46195e-06	3.10368e-06	0.00700935	0.00755668	#N/A	#N/A	#N/A	#N/A	formaldehyde oxidation I
PWY1F-823	3.70937e-06	3.08622e-06	0.0186916	0.0365239	#N/A	#N/A	#N/A	#N/A	leucopelargonidin and leucocyanidin biosynthesis
PWY-7431	2.55888e-06	2.89423e-06	0.0163551	0.0214106	#N/A	#N/A	#N/A	#N/A	aromatic biogenic amine degradation (bacteria)
P23-PWY	1.24485e-05	2.88646e-06	0.0116822	0.0100756	#N/A	#N/A	#N/A	#N/A	reductive TCA cycle I
PWY-7218	7.81171e-07	2.73724e-06	0.00934579	0.0239295	#N/A	#N/A	#N/A	#N/A	photosynthetic 3-hydroxybutanoate biosynthesis (engineered)
LEU-DEG2-PWY	5.60984e-07	2.6263e-06	0.0046729	0.00755668	#N/A	#N/A	#N/A	#N/A	L-leucine degradation I
URSIN-PWY	3.33178e-07	2.49121e-06	0.00700935	0.0138539	#N/A	#N/A	#N/A	#N/A	ureide biosynthesis
PWY-622	2.52212e-06	2.2494e-06	0.00700935	0.0125945	#N/A	#N/A	#N/A	#N/A	starch biosynthesis
PWY-7328	0	1.99714e-06	0	0.0125945	#N/A	#N/A	0.019789881	0.0245641	superpathway of UDP-glucose-derived O-antigen building blocks biosynthesis
ALLANTOINDEG-PWY	7.9172e-07	1.9455e-06	0.0116822	0.0214106	#N/A	#N/A	#N/A	#N/A	superpathway of allantoin degradation
PWY66-389	0	1.90551e-06	0	0.00377834	#N/A	#N/A	#N/A	#N/A	phytol degradation
CRNFORCAT-PWY	6.80841e-08	1.88657e-06	0.0046729	0.0214106	#N/A	#N/A	0.02358757	0.0277469	creatinine degradation I
P163-PWY	8.3221e-06	1.46218e-06	0.0163551	0.00377834	#N/A	#N/A	0.019818655	0.0245641	L-lysine fermentation to acetate and butanoate
PWY-5304	2.02308e-06	1.39756e-06	0.00934579	0.0151134	#N/A	#N/A	#N/A	#N/A	superpathway of sulfur oxidation (Acidianus ambivalens)
PWY-6538	7.75426e-06	1.38776e-06	0.00233645	0.00503778	#N/A	#N/A	#N/A	#N/A	caffeine degradation III (bacteria, via demethylation)
GALLATE-DEGRADATION-I-PWY	0	1.32658e-06	0	0.00125945	#N/A	#N/A	#N/A	#N/A	gallate degradation II
UDPNACETYLGALSYN-PWY	2.19884e-06	1.3087e-06	0.0046729	0.00377834	#N/A	#N/A	#N/A	#N/A	UDP-N-acetyl-D-glucosamine biosynthesis II
PWY-7094	0	1.29848e-06	0	0.00251889	#N/A	#N/A	#N/A	#N/A	fatty acid salvage
LIPASYN-PWY	4.18224e-08	1.27424e-06	0.00233645	0.0163728	#N/A	#N/A	0.027680864	0.0316072	phospholipases
PWY66-400	6.24293e-06	1.24343e-06	0.00233645	0.00251889	#N/A	#N/A	#N/A	#N/A	glycolysis VI (metazoan)
PWY-5941	0	1.19591e-06	0	0.00251889	#N/A	#N/A	#N/A	#N/A	glycogen degradation II
PWY-5178	0	1.18444e-06	0	0.00755668	#N/A	#N/A	#N/A	#N/A	toluene degradation IV (aerobic) (via catechol)
GALLATE-DEGRADATION-II-PWY	0	1.13325e-06	0	0.00125945	#N/A	#N/A	#N/A	#N/A	gallate degradation I
PWY-7124	2.60544e-07	1.07868e-06	0.00233645	0.0125945	#N/A	#N/A	#N/A	#N/A	ethylene biosynthesis V (engineered)
PWY-4242	0	1.01631e-06	0	0.00125945	#N/A	#N/A	#N/A	#N/A	pantothenate and coenzyme A biosynthesis III
PWY-6185	0	1.00667e-06	0	0.00503778	#N/A	#N/A	#N/A	#N/A	4-methylcatechol degradation (ortho cleavage)
METHYLGALLATE-DEGRADATION-PWY	0	9.01243e-07	0	0.00125945	#N/A	#N/A	#N/A	#N/A	methylgallate degradation
PWY-7332	0	8.52161e-07	0	0.00629723	#N/A	#N/A	#N/A	#N/A	superpathway of UDP-N-acetylglucosamine-derived O-antigen building blocks biosynthesis
PWY-6785	2.93879e-07	8.31982e-07	0.00934579	0.02267	#N/A	#N/A	#N/A	#N/A	hydrogen production VIII
PWY-5705	1.44631e-06	8.28447e-07	0.0116822	0.0100756	#N/A	#N/A	#N/A	#N/A	allantoin degradation to glyoxylate III
P165-PWY	1.13785e-07	6.61501e-07	0.00233645	0.00881612	#N/A	#N/A	#N/A	#N/A	superpathway of purines degradation in plants
PWY-6339	0	6.51393e-07	0	0.00125945	#N/A	#N/A	#N/A	#N/A	syringate degradation
PWY-7295	0	5.36975e-07	0	0.00503778	#N/A	#N/A	#N/A	#N/A	L-arabinose degradation IV
PWY-6307	6.976e-07	5.13955e-07	0.00700935	0.011335	#N/A	#N/A	#N/A	#N/A	L-tryptophan degradation X
PWY66-409	1.5987e-05	4.43322e-07	0.00934579	0.00503778	#N/A	#N/A	#N/A	#N/A	superpathway of purine nucleotide salvage
GLYCOL-GLYOXDEG-PWY	1.99439e-07	3.96331e-07	0.00700935	0.011335	#N/A	#N/A	#N/A	#N/A	superpathway of glycol metabolism and degradation
PWY-7389	0	3.85467e-07	0	0.00251889	#N/A	#N/A	#N/A	#N/A	superpathway of anaerobic energy metabolism (invertebrates)
AEROBACTINSYN-PWY	0	3.21511e-07	0	0.00377834	#N/A	#N/A	#N/A	#N/A	aerobactin biosynthesis
PWY-5675	0	3.19305e-07	0	0.00251889	#N/A	#N/A	#N/A	#N/A	nitrate reduction V (assimilatory)
PWY-7118	1.54673e-07	3.06675e-07	0.0046729	0.00503778	#N/A	#N/A	#N/A	#N/A	chitin degradation to ethanol
PWY0-41	5.17568e-07	2.98997e-07	0.0046729	0.00251889	#N/A	#N/A	#N/A	#N/A	allantoin degradation IV (anaerobic)
PWY-7528	0	2.6936e-07	0	0.00125945	#N/A	#N/A	#N/A	#N/A	L-methionine salvage cycle I
PWY-1501	0	2.51605e-07	0	0.00629723	#N/A	#N/A	#N/A	#N/A	mandelate degradation I
PWY-7384	0	2.30343e-07	0	0.00251889	#N/A	#N/A	#N/A	#N/A	anaerobic energy metabolism (invertebrates, mitochondrial)
PWY5F9-12	0	2.27128e-07	0	0.00125945	#N/A	#N/A	#N/A	#N/A	biphenyl degradation
PWY-5724	1.11215e-07	1.98338e-07	0.00233645	0.00755668	#N/A	#N/A	#N/A	#N/A	superpathway of atrazine degradation
PWY-6596	0	1.97899e-07	0	0.00125945	#N/A	#N/A	#N/A	#N/A	adenosine nucleotides degradation I
PWY-4361	0	1.89137e-07	0	0.00125945	#N/A	#N/A	#N/A	#N/A	S-methyl-5-thio-&alpha;-D-ribose 1-phosphate degradation
PWY-5181	0	1.81234e-07	0	0.00377834	#N/A	#N/A	#N/A	#N/A	toluene degradation III (aerobic) (via p-cresol)
PWY-6906	0	1.74685e-07	0	0.00251889	#N/A	#N/A	#N/A	#N/A	chitin derivatives degradation
PWY0-881	0	1.72738e-07	0	0.00251889	#N/A	#N/A	#N/A	#N/A	superpathway of fatty acid biosynthesis I
PWY-5156	0	1.71632e-07	0	0.00125945	#N/A	#N/A	#N/A	#N/A	superpathway of fatty acid biosynthesis II
LPSSYN-PWY	0	1.28524e-07	0	0.00125945	#N/A	#N/A	#N/A	#N/A	superpathway of lipopolysaccharide biosynthesis
PWY-4722	0	1.14698e-07	0	0.00377834	#N/A	#N/A	#N/A	#N/A	creatinine degradation II
PWY-6215	0	1.02015e-07	0	0.00251889	#N/A	#N/A	#N/A	#N/A	4-chlorobenzoate degradation
PWY-6957	0	6.72544e-08	0	0.00125945	#N/A	#N/A	#N/A	#N/A	mandelate degradation to acetyl-CoA
FASYN-INITIAL-PWY	0	6.30982e-08	0	0.00251889	#N/A	#N/A	#N/A	#N/A	superpathway of fatty acid biosynthesis initiation
PWY-5692	0	5.96977e-08	0	0.00125945	#N/A	#N/A	#N/A	#N/A	allantoin degradation to glyoxylate II
URDEGR-PWY	0	5.96977e-08	0	0.00125945	#N/A	#N/A	#N/A	#N/A	superpathway of allantoin degradation
METH-ACETATE-PWY	0	5.05038e-08	0	0.00125945	#N/A	#N/A	#N/A	#N/A	methanogenesis from acetate
PWY-6071	0	4.88665e-08	0	0.00251889	#N/A	#N/A	#N/A	#N/A	superpathway of phenylethylamine degradation
PWY66-201	0	4.68262e-08	0	0.00377834	#N/A	#N/A	#N/A	#N/A	nicotine degradation IV
PWY-6486	0	4.48363e-08	0	0.00251889	#N/A	#N/A	#N/A	#N/A	D-galacturonate degradation II
PWY-5647	0	4.23426e-08	0	0.00377834	#N/A	#N/A	#N/A	#N/A	2-nitrobenzoate degradation I
P261-PWY	0	4.20403e-08	0	0.00251889	#N/A	#N/A	#N/A	#N/A	coenzyme M biosynthesis I
PWY0-321	0	4.19395e-08	0	0.00251889	#N/A	#N/A	#N/A	#N/A	phenylacetate degradation I (aerobic)
PWY-5654	0	3.5063e-08	0	0.00377834	#N/A	#N/A	#N/A	#N/A	2-amino-3-carboxymuconate semialdehyde degradation to 2-oxopentenoate
PWY-1541	0	3.46474e-08	0	0.00251889	#N/A	#N/A	#N/A	#N/A	superpathway of taurine degradation
PWY-5823	0	3.43829e-08	0	0.00125945	#N/A	#N/A	#N/A	#N/A	superpathway of CDP-glucose-derived O-antigen building blocks biosynthesis
PWY-5872	0	3.38791e-08	0	0.00125945	#N/A	#N/A	#N/A	#N/A	ubiquinol-10 biosynthesis
PWY-7294	1.84112e-07	3.38791e-08	0.00233645	0.00125945	#N/A	#N/A	#N/A	#N/A	xylose degradation IV
PWY-5067	0	3.36146e-08	0	0.00251889	#N/A	#N/A	#N/A	#N/A	glycogen biosynthesis II (from UDP-D-Glucose)
PWY-6876	0	2.87154e-08	0	0.00125945	#N/A	#N/A	#N/A	#N/A	isopropanol biosynthesis
PWY6666-2	0	2.82746e-08	0	0.00251889	#N/A	#N/A	#N/A	#N/A	dopamine degradation
PWY-5532	1.18925e-07	2.4194e-08	0.00233645	0.00251889	#N/A	#N/A	#N/A	#N/A	adenosine nucleotides degradation IV
PWY-2723	1.10514e-07	1.02267e-08	0.00233645	0.00125945	#N/A	#N/A	#N/A	#N/A	trehalose degradation V
PWY-6309	0	9.86146e-09	0	0.00251889	#N/A	#N/A	#N/A	#N/A	L-tryptophan degradation XI
PWY66-375	0	8.51385e-09	0	0.00125945	#N/A	#N/A	#N/A	#N/A	leukotriene biosynthesis
X4-HYDROXYMANDELATE-DEGRADATION-PWY	0	0	0	0	#N/A	#N/A	#N/A	#N/A	4-hydroxymandelate degradation
P184-PWY	0	0	0	0	#N/A	#N/A	#N/A	#N/A	protocatechuate degradation I (meta-cleavage pathway)
PWY-1361	0	0	0	0	#N/A	#N/A	#N/A	#N/A	benzoyl-CoA degradation I (aerobic)
PWY-5005	1.87111e-06	0	0.0046729	0	#N/A	#N/A	#N/A	#N/A	biotin biosynthesis II
PWY-5183	0	0	0	0	#N/A	#N/A	#N/A	#N/A	superpathway of aerobic toluene degradation
PWY-5514	1.275e-06	0	0.0046729	0	#N/A	#N/A	#N/A	#N/A	UDP-N-acetyl-D-galactosamine biosynthesis II
PWY-5896	0	0	0	0	#N/A	#N/A	#N/A	#N/A	superpathway of menaquinol-10 biosynthesis
PWY-6143	7.78724e-07	0	0.00233645	0	#N/A	#N/A	#N/A	#N/A	CMP-pseudaminate biosynthesis
PWY-6338	0	0	0	0	#N/A	#N/A	#N/A	#N/A	superpathway of vanillin and vanillate degradation
PWY-6415	0	0	0	0	#N/A	#N/A	#N/A	#N/A	L-ascorbate biosynthesis V
PWY-6467	4.87171e-07	0	0.0046729	0	#N/A	#N/A	#N/A	#N/A	Kdo transfer to lipid IVA III (Chlamydia)
PWY-6470	3.18404e-07	0	0.00233645	0	#N/A	#N/A	#N/A	#N/A	peptidoglycan biosynthesis V (&beta;-lactam resistance)
PWY-6748	1.22989e-06	0	0.00233645	0	#N/A	#N/A	#N/A	#N/A	nitrate reduction VII (denitrification)
PWY-6749	0	0	0	0	#N/A	#N/A	#N/A	#N/A	CMP-legionaminate biosynthesis I
PWY-6891	9.02117e-07	0	0.00233645	0	#N/A	#N/A	#N/A	#N/A	thiazole biosynthesis II (Bacillus)
PWY-6895	4.10626e-06	0	0.00233645	0	#N/A	#N/A	#N/A	#N/A	superpathway of thiamin diphosphate biosynthesis II
PWY-7031	1.03212e-06	0	0.00233645	0	#N/A	#N/A	#N/A	#N/A	protein N-glycosylation (bacterial)
PWY-7046	0	0	0	0	#N/A	#N/A	#N/A	#N/A	4-coumarate degradation (anaerobic)
PWY-7097	0	0	0	0	#N/A	#N/A	#N/A	#N/A	vanillin and vanillate degradation I
THREOCAT-PWY	2.63124e-07	0	0.00233645	0	#N/A	#N/A	#N/A	#N/A	superpathway of L-threonine metabolism
