# Supplementary material for: Integrated large-scale metagenome assembly and multi-kingdom network analyses identify sex differences in the human nasal microbiome
Source: Genome Biol. 2024 Oct 8;25:257. doi: 10.1186/s13059-024-03389-2 (PMC11463039; doi:10.1186/s13059-024-03389-2)
Supplement: Supplementary file 1 — Additional file 1: Contains Supplementary Table S1 - S10. [file 13059_2024_3389_MOESM1_ESM.zip › Additional File 1/Table S5.xlsx]

## Sheet: 5a.t-test
Supplementary Table 5a. t-student test between male and female
Metadata	Male	Female	P value
Age	30.4(±5.25)	29.6(±5.03)	0.02289
BMI	23.3(±3.26)	21.1(±3.15)	2.2e-16

## Sheet: 5b. permanova_taxa
Supplementary Table 5b. PERMANOVA analyses based on different profiles and distances.
Bacteria
		Df	SumOfSqs	R2	F	BH-adjusted P-value
Bray-Curtis	Sex	1	2.10304	0.0349093	31.6228	0.0006
	BMI	1	0.07437	0.0012345	1.11828	0.38616
	Age	1	0.0858264	0.00142467	1.29054	0.315
Jaccard	Sex	1	3.82427	0.0328766	29.7304	0.0006
	BMI	1	0.161103	0.00138497	1.25244	0.315
	Age	1	0.186747	0.00160543	1.4518	0.2032
Euclidean	Sex	1	0.918919	0.0309969	27.947	0.0006
	BMI	1	0.0270519	0.000912512	0.822725	0.598
	Age	1	0.0680137	0.00229423	2.06849	0.0624
JSD	Sex	1	0.641109	0.0359486	32.616	0.0006
	BMI	1	0.0207736	0.00116483	1.05684	0.408436
	Age	1	0.0264859	0.00148513	1.34745	0.3368
Fungi
		Df	SumOfSqs	R2	F	BH-adjusted P-value
Bray-Curtis	Sex	1	4.97177	0.0768727	73.4167	0.0006
	BMI	1	0.149265	0.00230792	2.20416	0.154629
	Age	1	0.0359388	0.00055568	0.530698	0.6596
Jaccard	Sex	1	9.20485	0.0821039	78.9344	0.0006
	BMI	1	0.280157	0.0024989	2.40243	0.10368
	Age	1	0.0747578	0.000666813	0.641071	0.6596
Euclidean	Sex	1	0.96199	0.0212156	19.0264	0.0006
	BMI	1	0.153561	0.00338662	3.03717	0.12
	Age	1	0.0373785	0.000824341	0.739281	0.52032
JSD	Sex	1	2.79142	0.101941	100.311	0.0006
	BMI	1	0.0450218	0.00164417	1.61788	0.3252
	Age	1	0.0356142	0.00130061	1.27981	0.388
Merged
		Df	SumOfSqs	R2	F	BH-adjusted P-value
Bray-Curtis	Sex	1	3.65944	0.0622825	57.9491	0.0006
	BMI	1	0.125668	0.00213882	1.99001	0.172229
	Age	1	0.056078	0.000954429	0.888023	0.504764
Jaccard	Sex	1	6.74449	0.0600295	55.7195	0.0006
	BMI	1	0.227347	0.00202351	1.87822	0.1202
	Age	1	0.131441	0.00116989	1.0859	0.375
Euclidean	Sex	1	0.466006	0.0249662	22.2796	0.0006
	BMI	1	0.0476253	0.00255152	2.27695	0.1202
	Age	1	0.0244183	0.00130821	1.16743	0.355467
JSD	Sex	1	1.73635	0.0790363	74.9595	0.0006
	BMI	1	0.0411535	0.00187326	1.77663	0.23145
	Age	1	0.0172581	0.000785566	0.745046	0.508

## Sheet: 5c.permanova_fun
Supplementary Table 5c. PERMANOVA analyses for functional data using different distances.
		Df	SumOfSqs	R2	F	Pr(>F)	BH-adjusted P-value
Bray-Curtis	Sex	1	0.479948	0.00497053	4.37796	0.0008	0.0024
	BMI	1	0.0726581	0.000752476	0.662769	0.7784	0.7784
	Age	1	0.12778	0.00132334	1.16558	0.2574	0.3861
JSD	Sex	1	0.316841	0.00544457	4.79706	0.0002	0.0006
	BMI	1	0.044891	0.000771403	0.679662	0.7196	0.7196
	Age	1	0.0666704	0.00114566	1.00941	0.4026	0.6039
Jaccard	Sex	1	0.680117	0.00458419	4.03785	0.0004	0.0012
	BMI	1	0.133923	0.000902684	0.795103	0.6716	0.6716
	Age	1	0.2449	0.0016507	1.45397	0.1008	0.1512
Euclidean	Sex	1	0.0642257	0.00298492	2.62234	0.0002	0.0006
	BMI	1	0.0224641	0.00104403	0.917209	0.5554	0.6498
	Age	1	0.0209644	0.000974331	0.855977	0.6498	0.6498

## Sheet: 5d.season_analysis
Supplementary Table 5d. Anoism analysis for the season factor.
Anoism analysis showed the season grouping is ineffectiveness for the taxa composition; the results of R < 0 and P value > 0.05 shown that there is no difference between the three seasons groups in nasal microbiota
	bacteria	fungal	merged
R	-0.01497	-0.03235	-0.03082
P-value	0.695	0.915	0.904
