# Supplementary material for: Integrated large-scale metagenome assembly and multi-kingdom network analyses identify sex differences in the human nasal microbiome
Source: Genome Biol. 2024 Oct 8;25:257. doi: 10.1186/s13059-024-03389-2 (PMC11463039; doi:10.1186/s13059-024-03389-2)
Supplement: Supplementary file 1 — Additional file 1: Contains Supplementary Table S1 - S10. [file 13059_2024_3389_MOESM1_ESM.zip › Additional File 1/Table S4.xlsx]

## Sheet: 4a.bacteria_species_stats
Supplementary Table 4a. Abundance cutoff information for species level of bacteria in 1593 samples
Name	Mean Abundance	Abundance_cut_0.5	Abundance_cut_0.4	Abundance_cut_0.3	Abundance_cut_0.2	Abundance_cut_0.1
s__Corynebacterium_accolens	0.220434	6	48	152	1000	1511
s__Moraxella_catarrhalis	0.0880112	4	11	14	18	643
s__Corynebacterium_sp000478175	0.0952339	1	7	23	94	495
g__Corynebacterium_s1	0.0871746	1	3	8	56	473
s__Staphylococcus_epidermidis	0.0761969	1	6	26	85	314
s__Cutibacterium_acnes	0.047812	0	3	7	34	189
s__Corynebacterium_kefirresidentii	0.0685329	1	1	2	9	128
s__Lawsonella_clevelandensis_A	0.0229104	0	0	0	6	77
g__Corynebacterium_s6	0.0161124	0	0	6	20	62
s__Corynebacterium_propinquum	0.0245412	0	0	4	9	45
s__Dolosigranulum_pigrum	0.0292838	0	0	2	6	42
s__Moraxella_nonliquefaciens	0.0112108	5	7	10	23	38
s__Klebsiella_B_aerogenes	0.0079152	2	2	3	8	15
s__QFNR01_sp003248485	0.00462695	0	1	2	4	11
s__Corynebacterium_pseudodiphtheriticum	0.0303846	0	0	0	2	9
s__Moraxella_C_lincolnii	0.00928175	1	1	3	5	9
s__Corynebacterium_kroppenstedtii_A	0.00168919	0	0	0	3	7
s__Peptoniphilus_A_lacydonensis	0.00620052	0	0	0	1	7
s__Cutibacterium_granulosum	0.010591	0	0	0	0	6
s__Staphylococcus_aureus	0.00343146	0	0	0	1	6
g__Corynebacterium_s3	0.00149518	0	0	0	2	5
s__Serratia_marcescens_I	0.00308529	1	1	3	5	5
s__Staphylococcus_capitis	0.040382	0	0	0	2	5
s__Neisseria_subflava	0.000407253	0	0	2	2	4
s__Staphylococcus_pettenkoferi	0.000602587	0	0	0	0	4
g__Corynebacterium_s5	0.0021613	0	0	0	0	3
g__Corynebacterium_s7	0.0010697	0	0	0	1	3
s__Prevotella_melaninogenica_A	0.000207668	0	0	0	1	3
s__Serratia_marcescens_B	0.00196823	0	1	2	3	3
s__Haemophilus_influenzae	0.000602437	0	0	1	2	2
s__Prevotella_bivia	0.000522088	0	0	0	0	2
s__Pseudomonas_aeruginosa	0.000621797	0	1	1	1	2
s__Serratia_nematodiphila	0.00110488	1	1	1	2	2
s__Staphylococcus_haemolyticus	0.000782033	0	0	0	0	2
s__Streptococcus_mitis_BA	0.000603732	0	0	0	2	2
s__Streptococcus_pneumoniae	0.000484995	0	0	1	1	2
s__unclassified_MAG_3866	0.000697153	0	0	0	0	2
g__Corynebacterium_s2	0.000601415	0	0	0	0	1
s__Aerococcus_christensenii	3.14e-05	0	0	0	0	1
s__Bacteroides_heparinolyticus	0.000122064	0	0	0	0	1
s__Blastomonas_sp001556365	0.000475934	0	0	0	0	1
s__Campylobacter_B_ureolyticus	0.000974728	0	0	0	0	1
s__Campylobacter_B_ureolyticus_A	0.000187689	0	0	0	0	1
s__Citrobacter_B_koseri	0.000757353	0	1	1	1	1
s__Comamonas_testosteroni_B	0.000329876	0	0	0	1	1
s__Corynebacterium_aurimucosum_E	0.000697786	0	0	0	0	1
s__Corynebacterium_pseudogenitalium	0.000633799	0	0	0	0	1
s__Escherichia_flexneri	0.000899609	1	1	1	1	1
s__F0040_sp900095835	4.54e-05	0	0	0	0	1
s__Haemophilus_A_parahaemolyticus	0.000317712	0	0	0	0	1
s__Haemophilus_D_sp001679485	0.000453743	0	0	1	1	1
s__Lactobacillus_gasseri	7.34e-06	0	0	0	1	1
s__Moraxella_A_osloensis	0.000836298	0	0	0	0	1
s__Moraxella_A_osloensis_A	0.000478259	0	0	0	0	1
s__Negativicoccus_succinicivorans	0.000327546	0	0	0	0	1
s__Neisseria_sicca_B	0.000110442	0	0	0	0	1
s__Pluralibacter_gergoviae	0.00289374	1	1	1	1	1
s__Prevotella_intermedia	0.000274732	0	0	0	1	1
s__Prevotella_timonensis	0.000936039	0	0	0	0	1
s__Pseudomonas_A_stutzeri	0.000912176	0	0	0	1	1
s__Raoultella_ornithinolytica	0.000224357	0	0	0	1	1
s__Serratia_sp001642805	0.00138492	0	0	1	1	1
s__Serratia_ureilytica	0.000617158	1	1	1	1	1
s__Staphylococcus_hominis	0.0028966	0	0	1	1	1
s__Stenotrophomonas_geniculata	0.000253733	0	0	0	0	1
s__Streptococcus_anginosus	3.09e-05	0	0	0	0	1
s__unclassified_MAG_3795	0.000220661	0	0	0	0	1
s__unclassified_MAG_3804	0.000402148	0	0	1	1	1
s__unclassified_MAG_4135	0.000117901	0	0	0	0	1
g__Anaerococcus_s1	0.000867813	0	0	0	0	0
g__Campylobacter_B_s1	1.85e-06	0	0	0	0	0
g__Capnocytophaga_s1	1.25e-05	0	0	0	0	0
g__Corynebacterium_s4	0.000113881	0	0	0	0	0
g__F0040_s1	4.25e-05	0	0	0	0	0
g__Finegoldia_s1	0.000170961	0	0	0	0	0
g__GCA_2749205_s1	3.44e-07	0	0	0	0	0
g__Lawsonella_s1	0.000665894	0	0	0	0	0
g__Peptostreptococcus_s1	1.66e-05	0	0	0	0	0
g__Prevotella_s1	0.00017312	0	0	0	0	0
g__Prevotella_s2	3.83e-06	0	0	0	0	0
g__QFNR01_s1	0.0193544	0	0	0	0	0
g__RUG343_s1	4.18e-06	0	0	0	0	0
s__Acinetobacter_towneri_A	8.55e-05	0	0	0	0	0
s__Actinomyces_graevenitzii	3.87e-06	0	0	0	0	0
s__Actinomyces_oris_A	0.000246287	0	0	0	0	0
s__Actinomyces_sp000220835	2.28e-05	0	0	0	0	0
s__Anaerococcus_nagyae	0.000357156	0	0	0	0	0
s__Anaerococcus_octavius	0.00623531	0	0	0	0	0
s__Anaerococcus_provencensis	0.000831429	0	0	0	0	0
s__Anaeroglobus_micronuciformis	1.03e-05	0	0	0	0	0
s__Ancrocorticia_sp000466165	2.23e-05	0	0	0	0	0
s__Aquabacterium_sp001770725	5.97e-05	0	0	0	0	0
s__Bergeyella_A_cardium	9.2e-06	0	0	0	0	0
s__Bifidobacterium_vaginale_G	7.44e-05	0	0	0	0	0
s__Campylobacter_A_rectus	3.48e-05	0	0	0	0	0
s__Campylobacter_B_hominis	9.84e-05	0	0	0	0	0
s__Capnocytophaga_gingivalis	3.49e-05	0	0	0	0	0
s__Capnocytophaga_leadbetteri	4.19e-05	0	0	0	0	0
s__Chryseobacterium_arthrosphaerae	3.19e-06	0	0	0	0	0
s__Citrobacter_braakii	5.43e-05	0	0	0	0	0
s__Corynebacterium_kroppenstedtii	8e-05	0	0	0	0	0
s__Corynebacterium_matruchotii	0.00010852	0	0	0	0	0
s__Corynebacterium_simulans	0.000396268	0	0	0	0	0
s__Cupriavidus_pauculus_A	0.000573832	0	0	0	0	0
s__Cutibacterium_avidum	0.000621863	0	0	0	0	0
s__Cutibacterium_humerusii	0.000372258	0	0	0	0	0
s__Dialister_sp900541485	0.000393355	0	0	0	0	0
s__Eikenella_sp001648475	2.15e-05	0	0	0	0	0
s__Eubacterium_A_nodatum	2.39e-06	0	0	0	0	0
s__Eubacterium_B_sulci	5.86e-06	0	0	0	0	0
s__Eubacterium_N_saphenum	1.86e-06	0	0	0	0	0
s__F0040_sp000318095	1.1e-05	0	0	0	0	0
s__F0040_sp003639005	5.69e-06	0	0	0	0	0
s__F0428_sp003043955	1.85e-06	0	0	0	0	0
s__Fenollaria_sp900539725	3.77e-06	0	0	0	0	0
s__Finegoldia_magna	0.000976823	0	0	0	0	0
s__Finegoldia_magna_F	0.00135959	0	0	0	0	0
s__Gemella_sanguinis	1.35e-05	0	0	0	0	0
s__Haemophilus_D_parainfluenzae	0.000180351	0	0	0	0	0
s__Haemophilus_D_parainfluenzae_J	7.29e-05	0	0	0	0	0
s__Haemophilus_D_parainfluenzae_N	0.000152754	0	0	0	0	0
s__Haemophilus_influenzae_D	0.000109464	0	0	0	0	0
s__Halomonas_stevensii	7.81e-05	0	0	0	0	0
s__Jonquetella_anthropi	1.24e-05	0	0	0	0	0
s__Klebsiella_A_michiganensis	7.21e-05	0	0	0	0	0
s__Klebsiella_pneumoniae	0.000508486	0	0	0	0	0
s__Klebsiella_variicola	0.000147936	0	0	0	0	0
s__Lactobacillus_crispatus	0.000143834	0	0	0	0	0
s__Lactobacillus_iners	0.000205978	0	0	0	0	0
s__Leptospira_B_licerasiae	0.0148171	0	0	0	0	0
s__Methyloversatilis_universalis	0.00032688	0	0	0	0	0
s__Mogibacterium_diversum	8.41e-06	0	0	0	0	0
s__Negativicoccus_sp900556745	0.000183917	0	0	0	0	0
s__Neisseria_mucosa	0.000187879	0	0	0	0	0
s__Neisseria_sicca_D	0.000310995	0	0	0	0	0
s__OKQN01_sp900289115	0.00014302	0	0	0	0	0
s__Ottowia_sp001262075	1.25e-05	0	0	0	0	0
s__Paracoccus_sanguinis	2.15e-05	0	0	0	0	0
s__Paracoccus_sphaerophysae	9.81e-05	0	0	0	0	0
s__Pauljensenia_sp000308055	3.8e-06	0	0	0	0	0
s__Pedobacter_nutrimenti	0.000376367	0	0	0	0	0
s__Peptoniphilus_A_grossensis	0.000262552	0	0	0	0	0
s__Peptoniphilus_A_harei	0.000149088	0	0	0	0	0
s__Planobacterium_taklimakanense	8.76e-05	0	0	0	0	0
s__Porphyrobacter_sp001556995	0.000394627	0	0	0	0	0
s__Porphyromonas_A_bennonis	0.000213655	0	0	0	0	0
s__Porphyromonas_endodontalis	2.1e-05	0	0	0	0	0
s__Porphyromonas_gingivalis	1.85e-05	0	0	0	0	0
s__Porphyromonas_somerae_A	4.26e-05	0	0	0	0	0
s__Porphyromonas_sp003640335	2.1e-05	0	0	0	0	0
s__Prevotella_buccalis	3.83e-05	0	0	0	0	0
s__Prevotella_disiens	4.75e-05	0	0	0	0	0
s__Prevotella_nanceiensis	5.48e-05	0	0	0	0	0
s__Prevotella_pleuritidis	1.83e-06	0	0	0	0	0
s__Prevotella_saccharolytica	3.12e-06	0	0	0	0	0
s__Prevotella_shahii	7.06e-06	0	0	0	0	0
s__Prevotella_sp900547085	0.000502856	0	0	0	0	0
s__Proteus_mirabilis	6.27e-05	0	0	0	0	0
s__Pseudocitrobacter_sp000330845	2.78e-05	0	0	0	0	0
s__Rothia_dentocariosa	0.000108429	0	0	0	0	0
s__Rothia_mucilaginosa_B	4.92e-05	0	0	0	0	0
s__Serratia_marcescens	0.000148154	0	0	0	0	0
s__Sphingobium_sp004122115	0.000316019	0	0	0	0	0
s__Staphylococcus_caprae	0.000341343	0	0	0	0	0
s__Staphylococcus_warneri	0.000321506	0	0	0	0	0
s__Stenotrophomonas_maltophilia_L	0.000412905	0	0	0	0	0
s__Streptococcus_gordonii	0.000198304	0	0	0	0	0
s__Streptococcus_mitis_AC	0.000147004	0	0	0	0	0
s__Streptococcus_pneumoniae_D	9.64e-05	0	0	0	0	0
s__Streptococcus_pseudopneumoniae	0.000159188	0	0	0	0	0
s__Streptococcus_pseudopneumoniae_E	0.000276184	0	0	0	0	0
s__Tannerella_sp003033925	2e-05	0	0	0	0	0
s__Veillonella_parvula_A	0.00024361	0	0	0	0	0
s__unclassified_MAG_3794	0.000189428	0	0	0	0	0
s__unclassified_MAG_3796	0.000108065	0	0	0	0	0
s__unclassified_MAG_3797	9.39e-05	0	0	0	0	0
s__unclassified_MAG_3798	5.68e-05	0	0	0	0	0
s__unclassified_MAG_3799	0.000138304	0	0	0	0	0
s__unclassified_MAG_3800	0.000107787	0	0	0	0	0
s__unclassified_MAG_3801	8.41e-05	0	0	0	0	0
s__unclassified_MAG_3802	7.26e-05	0	0	0	0	0
s__unclassified_MAG_3803	0.00080107	0	0	0	0	0
s__unclassified_MAG_3807	1.38e-05	0	0	0	0	0
s__unclassified_MAG_3820	2.42e-05	0	0	0	0	0
s__unclassified_MAG_3821	5.17e-06	0	0	0	0	0
s__unclassified_MAG_3826	5.17e-06	0	0	0	0	0
s__unclassified_MAG_3827	1.46e-06	0	0	0	0	0
s__unclassified_MAG_3828	1.1e-06	0	0	0	0	0
s__unclassified_MAG_3829	3.29e-06	0	0	0	0	0
s__unclassified_MAG_3831	2.46e-07	0	0	0	0	0
s__unclassified_MAG_3835	2.91e-06	0	0	0	0	0
s__unclassified_MAG_3850	0.000119785	0	0	0	0	0
s__unclassified_MAG_3851	0.000155195	0	0	0	0	0
s__unclassified_MAG_3859	7.58e-05	0	0	0	0	0
s__unclassified_MAG_3863	3.3e-06	0	0	0	0	0
s__unclassified_MAG_4059	7.83e-05	0	0	0	0	0
s__unclassified_MAG_4061	6.52e-05	0	0	0	0	0
s__unclassified_MAG_4064	9.85e-05	0	0	0	0	0
s__unclassified_MAG_4091	4.58e-05	0	0	0	0	0
s__unclassified_MAG_4092	2.18e-06	0	0	0	0	0
s__unclassified_MAG_4093	1.34e-05	0	0	0	0	0
s__unclassified_MAG_4096	9.69e-06	0	0	0	0	0
s__unclassified_MAG_4097	8.55e-05	0	0	0	0	0
s__unclassified_MAG_4098	2.02e-05	0	0	0	0	0
s__unclassified_MAG_4099	8.85e-07	0	0	0	0	0
s__unclassified_MAG_4100	9.56e-07	0	0	0	0	0
s__unclassified_MAG_4104	0.00174596	0	0	0	0	0
s__unclassified_MAG_4110	6.88e-05	0	0	0	0	0
s__unclassified_MAG_4112	5e-06	0	0	0	0	0
s__unclassified_MAG_4116	8.61e-06	0	0	0	0	0
s__unclassified_MAG_4137	9.61e-06	0	0	0	0	0
s__unclassified_MAG_4143	3.97e-06	0	0	0	0	0
s__unclassified_MAG_4152	4.85e-06	0	0	0	0	0
s__unclassified_MAG_4153	2.67e-05	0	0	0	0	0
s__unclassified_MAG_4154	1.23e-05	0	0	0	0	0
s__unclassified_MAG_4156	2.78e-05	0	0	0	0	0
s__unclassified_MAG_4159	4.79e-06	0	0	0	0	0
s__unclassified_MAG_4161	3.7e-05	0	0	0	0	0
s__unclassified_MAG_4162	5.2e-06	0	0	0	0	0
s__unclassified_MAG_4163	7.5e-06	0	0	0	0	0
s__unclassified_MAG_4166	3.37e-05	0	0	0	0	0
s__unclassified_MAG_4170	3.52e-05	0	0	0	0	0
s__unclassified_MAG_4171	2.72e-06	0	0	0	0	0
s__unclassified_MAG_4172	1.63e-05	0	0	0	0	0
s__unclassified_MAG_4173	5.39e-06	0	0	0	0	0
s__unclassified_MAG_4174	4.43e-06	0	0	0	0	0
s__unclassified_MAG_4175	4.82e-06	0	0	0	0	0
s__unclassified_MAG_4177	2.66e-05	0	0	0	0	0
s__unclassified_MAG_4182	1.15e-05	0	0	0	0	0
s__unclassified_MAG_4183	8.27e-07	0	0	0	0	0
s__unclassified_MAG_4188	6.22e-06	0	0	0	0	0

## Sheet: 4b.bacteria_genus_stats
Supplementary Table 4b. Abundance cutoff information for genus level of bacteria in 1593 samples
Name	Mean Abundance	Abundance_cut_0.5	Abundance_cut_0.4	Abundance_cut_0.3	Abundance_cut_0.2	Abundance_cut_0.1
g__Corynebacterium	0.552056	1198	1441	1536	1569	1584
g__Staphylococcus	0.123993	4	18	49	154	991
g__Moraxella	0.0983451	11	21	32	55	752
g__Cutibacterium	0.0590342	1	4	13	61	271
g__Lawsonella	0.0237399	0	0	0	6	78
g__Dolosigranulum	0.0301284	0	0	2	6	42
g__QFNR01	0.0235739	0	1	2	4	16
g__Klebsiella_B	0.00743229	2	2	3	8	15
g__Serratia	0.00927807	3	5	9	12	13
g__Moraxella_C	0.00908498	1	1	3	5	9
g__Prevotella	0.00331542	0	0	2	3	9
g__Streptococcus	0.00414502	0	0	3	4	8
g__Peptoniphilus_A	0.00718491	0	0	0	1	7
g__Neisseria	0.00168784	0	1	2	2	6
g__Haemophilus_D	0.00111168	0	0	1	1	3
g__Anaerococcus	0.00864645	0	0	0	0	2
g__Moraxella_A	0.00133047	0	0	0	0	2
g__Campylobacter_B	0.00128333	0	0	0	0	2
g__Haemophilus	0.000585819	0	0	1	2	2
g__Pseudomonas	0.000503969	0	1	1	1	2
g__Pluralibacter	0.00337278	1	1	1	1	1
g__Pseudomonas_A	0.00105127	0	0	0	1	1
g__Escherichia	0.000727154	1	1	1	1	1
g__Stenotrophomonas	0.000680944	0	0	0	0	1
g__Citrobacter_B	0.000640582	0	1	1	1	1
g__Blastomonas	0.000553394	0	0	0	0	1
g__Lactobacillus	0.000550874	0	0	0	1	1
g__Negativicoccus	0.000526531	0	0	0	0	1
g__F0040	0.000289341	0	0	0	0	1
g__Comamonas	0.000282637	0	0	0	1	1
g__Haemophilus_A	0.000272049	0	0	0	0	1
g__Raoultella	0.000179721	0	0	0	1	1
g__Sandaracinobacter	0.000116144	0	0	0	0	1
g__Aerococcus	0.000101616	0	0	0	0	1
g__Bacteroides	9.56399e-05	0	0	0	0	1
g__Leptospira_B	0.0146122	0	0	0	0	0
g__Finegoldia	0.00297145	0	0	0	0	0
g__Klebsiella	0.000658992	0	0	0	0	0
g__Cupriavidus	0.000586368	0	0	0	0	0
g__Porphyrobacter	0.000454998	0	0	0	0	0
g__Pedobacter	0.000409944	0	0	0	0	0
g__Dialister	0.000384674	0	0	0	0	0
g__Methyloversatilis	0.000375984	0	0	0	0	0
g__Sphingobium	0.000347759	0	0	0	0	0
g__Porphyromonas	0.00028083	0	0	0	0	0
g__Actinomyces	0.000278633	0	0	0	0	0
g__Porphyromonas_A	0.000274207	0	0	0	0	0
g__Veillonella	0.00026864	0	0	0	0	0
g__Rothia	0.00021719	0	0	0	0	0
g__Paracoccus	0.000162244	0	0	0	0	0
g__Capnocytophaga	0.000146069	0	0	0	0	0
g__OKQN01	0.000141912	0	0	0	0	0
g__Fenollaria	9.77539e-05	0	0	0	0	0
g__Proteus	9.14886e-05	0	0	0	0	0
g__Aquabacterium	7.95871e-05	0	0	0	0	0
g__Deinococcus	7.89724e-05	0	0	0	0	0
g__Planobacterium	7.86157e-05	0	0	0	0	0
g__Kaistella	7.64143e-05	0	0	0	0	0
g__Acinetobacter	7.45818e-05	0	0	0	0	0
g__Klebsiella_A	6.86588e-05	0	0	0	0	0
g__Bifidobacterium	6.78835e-05	0	0	0	0	0
g__unclassified	6.46942e-05	0	0	0	0	0
g__Halomonas	6.3679e-05	0	0	0	0	0
g__Citrobacter	5.15657e-05	0	0	0	0	0
g__Alloprevotella	4.79185e-05	0	0	0	0	0
g__Nesterenkonia	4.57885e-05	0	0	0	0	0
g__Pseudocitrobacter	3.97834e-05	0	0	0	0	0
g__Leptotrichia_A	3.16335e-05	0	0	0	0	0
g__Tannerella	3.05089e-05	0	0	0	0	0
g__Campylobacter_A	2.9498e-05	0	0	0	0	0
g__Bergeyella_A	2.93249e-05	0	0	0	0	0
g__Peptostreptococcus	2.8668e-05	0	0	0	0	0
g__Ancrocorticia	2.59406e-05	0	0	0	0	0
g__Jonquetella	2.51247e-05	0	0	0	0	0
g__Ferruginibacter	2.31035e-05	0	0	0	0	0
g__Eikenella	2.20016e-05	0	0	0	0	0
g__Bulleidia	1.96297e-05	0	0	0	0	0
g__Gemella	1.71003e-05	0	0	0	0	0
g__RUG343	1.60265e-05	0	0	0	0	0
g__Bdellovibrio	1.59646e-05	0	0	0	0	0
g__Caviibacter	1.42879e-05	0	0	0	0	0
g__Ottowia	1.32309e-05	0	0	0	0	0
g__Eubacterium_B	1.31411e-05	0	0	0	0	0
g__Lysobacter_B	1.21527e-05	0	0	0	0	0
g__Tessaracoccus	1.18719e-05	0	0	0	0	0
g__Weeksellaceae_g1	1.08165e-05	0	0	0	0	0
g__Lancefieldella	1.0742e-05	0	0	0	0	0
g__Cellvibrio	1.05842e-05	0	0	0	0	0
g__F0058	9.48557e-06	0	0	0	0	0
g__Anaeroglobus	9.03579e-06	0	0	0	0	0
g__Mogibacterium	8.23625e-06	0	0	0	0	0
g__Lachnoanaerobaculum	7.99297e-06	0	0	0	0	0
g__Treponema_A	7.21945e-06	0	0	0	0	0
g__Chryseobacterium	6.46899e-06	0	0	0	0	0
g__GCA-2747105	5.91547e-06	0	0	0	0	0
g__Pauljensenia	5.81441e-06	0	0	0	0	0
g__Peptoanaerobacter	5.43981e-06	0	0	0	0	0
g__Centipeda	3.677e-06	0	0	0	0	0
g__Eubacterium_A	3.48957e-06	0	0	0	0	0
g__Catonella	3.26699e-06	0	0	0	0	0
g__Treponema_D	2.57933e-06	0	0	0	0	0
g__GCA-2749205	2.46474e-06	0	0	0	0	0
g__Eubacterium_N	2.4512e-06	0	0	0	0	0
g__F0428	2.30839e-06	0	0	0	0	0
g__Stomatobaculum	1.63775e-06	0	0	0	0	0

## Sheet: 4c.fungi_species_stats
Supplementary Table 4c. Abundance cutoff information for species level of fungi in 1593 samples
Name	Mean Abundance	Abundance_cut_0.5	Abundance_cut_0.4	Abundance_cut_0.3	Abundance_cut_0.2	Abundance_cut_0.1
s__Aspergillus_flavus	0.360887	169	714	1152	1379	1514
s__uncultured_Malassezia	0.1181	99	146	216	325	508
s__Saccharomyces_pastorianus	0.0783062	0	0	0	21	279
s__Phyllosticta_citricarpa	0.00882789	0	0	0	0	21
s__Scedosporium_apiospermum	0.00852021	0	0	1	2	16
s__Saccharomyces_cerevisiae	0.0103003	2	4	4	4	12
s__Botrytis_fabae	0.00353122	0	3	3	5	6
s__Fusarium_oxysporum	0.0114923	1	3	3	3	4
s__Balansia_obtecta	0.00396387	0	0	0	0	4
s__Cyberlindnera_maclurae	0.00133154	1	2	2	3	4
s__Schizophyllum_commune	0.00189107	0	0	0	1	3
s__Hortaea_werneckii	0.000824801	1	1	1	1	3
s__Fusarium_fracticaudum	0.0118185	0	0	0	0	2
s__Malassezia_globosa	0.00339573	0	0	0	0	2
s__Trichophyton_interdigitale	0.000909125	0	0	0	1	2
s__Aureobasidium_pullulans	0.000433424	0	0	0	0	2
s__Rhizopus_oryzae	0.00652166	0	0	0	1	1
s__Trichosporon_inkin	0.00304005	0	0	0	0	1
s__Saccharomyces_cerevisiae	0.00166621	0	0	0	0	1
s__Hemileia_vastatrix	0.00125685	0	0	0	0	1
s__Venturia_inaequalis	0.000711612	0	0	0	0	1
s__Malassezia_obtusa	0.000586137	0	0	0	1	1
s__Aspergillus_niger	0.000580865	0	1	1	1	1
s__Puccinia_arachidis	0.000442845	1	1	1	1	1
s__Aspergillus_phoenicis	0.000311604	0	1	1	1	1
s__Exophiala_dermatitidis	0.00020488	0	0	0	0	1
s__Komagataella_pastoris	0.000109612	0	0	0	0	1
s__Histoplasma_capsulatum	7.97214e-05	0	0	0	0	1
s__Fusarium_solani	7.7392e-05	0	0	0	0	1
s__Scortechinia_acanthostroma	0.0251409	0	0	0	0	0
s__Geoglossum_glabrum	0.0235148	0	0	0	0	0
s__Dothistroma_septosporum	0.0164436	0	0	0	0	0
s__Friedmanniomyces_simplex	0.0155279	0	0	0	0	0
s__Hyphodiscus_sp..D1413	0.0141886	0	0	0	0	0
s__Monilinia_polystroma	0.0130224	0	0	0	0	0
s__Rhizopus_delemar	0.0119287	0	0	0	0	0
s__Botrytis_sinoallii	0.0113795	0	0	0	0	0
s__Rutstroemia_sydowiana	0.00988821	0	0	0	0	0
s__Monilinia_aucupariae	0.0097764	0	0	0	0	0
s__Melampsora_pinitorqua	0.00874219	0	0	0	0	0
s__Arthrobotrys_oligospora	0.00716051	0	0	0	0	0
s__Lachnellula_hyalina	0.007113	0	0	0	0	0
s__Marssonina_brunnea	0.00676519	0	0	0	0	0
s__Massospora_platypediae	0.00626597	0	0	0	0	0
s__Ciborinia_camelliae	0.00616511	0	0	0	0	0
s__Tuber_umbilicatum	0.00554526	0	0	0	0	0
s__Smittium_mucronatum	0.00552294	0	0	0	0	0
s__Diaporthe_longicolla	0.00544533	0	0	0	0	0
s__Golovinomyces_cichoracearum	0.00500969	0	0	0	0	0
s__Kazachstania_taianensis	0.00436564	0	0	0	0	0
s__Helotiales_sp..F229	0.00407218	0	0	0	0	0
s__Botryotinia_calthae	0.00403032	0	0	0	0	0
s__Blumeria_graminis	0.00398922	0	0	0	0	0
s__Escovopsis_sp..TC	0.00398436	0	0	0	0	0
s__Ogataea_trehalophila	0.00393559	0	0	0	0	0
s__Phyllosticta_capitalensis	0.00383646	0	0	0	0	0
s__Aspergillus_parasiticus	0.00353498	0	0	0	0	0
s__Botrytis_cinerea	0.00352852	0	0	0	0	0
s__Exserohilum_turcicum	0.00349042	0	0	0	0	0
s__Monilinia_fructigena	0.00348288	0	0	0	0	0
s__Byssothecium_circinans	0.00337005	0	0	0	0	0
s__Rosellinia_necatrix	0.00323715	0	0	0	0	0
s__Monilinia_fructicola	0.00310847	0	0	0	0	0
s__Rhizophagus_irregularis	0.00288322	0	0	0	0	0
s__Botryotinia_narcissicola	0.00276887	0	0	0	0	0
s__Tuber_brumale	0.00276157	0	0	0	0	0
s__Botrytis_byssoidea	0.00271129	0	0	0	0	0
s__Chroogomphus_rutilus	0.00257975	0	0	0	0	0
s__Massarina_eburnea	0.00241164	0	0	0	0	0
s__Botryozyma_nematodophila	0.00228193	0	0	0	0	0
s__Hyphopichia_pseudoburtonii	0.00214362	0	0	0	0	0
s__Aspergillus_latus	0.00213012	0	0	0	0	0
s__Sclerotinia_borealis	0.0020723	0	0	0	0	0
s__Saitozyma_podzolica	0.00205233	0	0	0	0	0
s__Lanzia_echinophila	0.00203149	0	0	0	0	0
s__Podosphaera_leucotricha	0.00191333	0	0	0	0	0
s__Gigaspora_rosea	0.0018824	0	0	0	0	0
s___Candida..inconspicua	0.00187407	0	0	0	0	0
s__Quambalaria_eucalypti	0.00184454	0	0	0	0	0
s__Emmonsia_crescens	0.00182839	0	0	0	0	0
s__Podosphaera_xanthii	0.00177401	0	0	0	0	0
s__Lizonia_empirigonia	0.00176074	0	0	0	0	0
s__Ascochyta_rabiei	0.00171172	0	0	0	0	0
s__Helotiales_sp..DMI	0.00161802	0	0	0	0	0
s__Lasallia_hispanica	0.00160937	0	0	0	0	0
s__Pleurotus_citrinopileatus	0.00159925	0	0	0	0	0
s__Clarireedia_jacksonii	0.00155948	0	0	0	0	0
s__Stagonosporopsis_tanaceti	0.00152509	0	0	0	0	0
s__Myriosclerotinia_curreyana	0.00143925	0	0	0	0	0
s__Sclerotinia_sclerotiorum	0.00142462	0	0	0	0	0
s__Amorphotheca_resinae	0.00133837	0	0	0	0	0
s__Geoglossum_cookeanum	0.00132542	0	0	0	0	0
s__Aspergillus_spinulosporus	0.00112735	0	0	0	0	0
s__Vanrija_humicola	0.00112201	0	0	0	0	0
s__Austropuccinia_psidii	0.001121	0	0	0	0	0
s__Lachnellula_cervina	0.001101	0	0	0	0	0
s__Byssochlamys_sp..AF001	0.00106219	0	0	0	0	0
s__Golovinomyces_magnicellulatus	0.00103211	0	0	0	0	0
s__Botrytis_paeoniae	0.000987655	0	0	0	0	0
s__Capronia_epimyces	0.000972566	0	0	0	0	0
s__Blumeriella_jaapii	0.000946756	0	0	0	0	0
s__Fusarium_neocosmosporiellum	0.000847375	0	0	0	0	0
s__Botrytis_porri	0.000759556	0	0	0	0	0
s__Penicillium_solitum	0.000715602	0	0	0	0	0
s__Kwoniella_heveanensis	0.000701868	0	0	0	0	0
s__Malassezia_furfur	0.000696211	0	0	0	0	0
s__Rhizopus_microsporus	0.00068641	0	0	0	0	0
s__Clohesyomyces_aquaticus	0.000676445	0	0	0	0	0
s__Massospora_cicadina	0.000641861	0	0	0	0	0
s__Malassezia_pachydermatis	0.000624529	0	0	0	0	0
s__Parastagonospora_nodorum	0.000599292	0	0	0	0	0
s__Fusarium_subglutinans	0.000595864	0	0	0	0	0
s__Nigrograna_mackinnonii	0.000579316	0	0	0	0	0
s__Irpex_lacteus	0.000556977	0	0	0	0	0
s__Cladophialophora_bantiana	0.000545698	0	0	0	0	0
s__Sphaerosporella_brunnea	0.000530735	0	0	0	0	0
s__Colletotrichum_gloeosporioides	0.000517928	0	0	0	0	0
s__Meyerozyma_caribbica	0.00050838	0	0	0	0	0
s__Uromyces_transversalis	0.000479568	0	0	0	0	0
s__Huntiella_bhutanensis	0.00045078	0	0	0	0	0
s__Botrytis_fragariae	0.000445649	0	0	0	0	0
s__Botrytis_tulipae	0.000440151	0	0	0	0	0
s__Gigaspora_margarita	0.000431389	0	0	0	0	0
s__Tympanopsis_confertula	0.000426083	0	0	0	0	0
s__Echinosphaeria_canescens	0.000419199	0	0	0	0	0
s__Tubaria_furfuracea	0.000411848	0	0	0	0	0
s__Clarireedia_sp..SE16F4	0.00040835	0	0	0	0	0
s__Trichocladium_griseum	0.000401622	0	0	0	0	0
s__Ceratocystis_albifundus	0.00037868	0	0	0	0	0
s__Pleurotus_salmoneostramineus	0.000376845	0	0	0	0	0
s__Sparassis_latifolia	0.000350285	0	0	0	0	0
s__Moniliophthora_perniciosa	0.000330989	0	0	0	0	0
s__Clarireedia_monteithiana	0.000327706	0	0	0	0	0
s__Malassezia_nana	0.00030368	0	0	0	0	0
s__Fusarium_kuroshium	0.000285452	0	0	0	0	0
s__Annulohypoxylon_stygium	0.000279044	0	0	0	0	0
s__Hymenoscyphus_fraxineus	0.000275516	0	0	0	0	0
s__Golubevia_pallescens	0.000263089	0	0	0	0	0
s__Hanseniaspora_uvarum	0.000250721	0	0	0	0	0
s__Basidiobolus_heterosporus	0.00025066	0	0	0	0	0
s__Coriolopsis_trogii	0.000249072	0	0	0	0	0
s__Puccinia_triticina	0.000245752	0	0	0	0	0
s__Malassezia_cuniculi	0.000245063	0	0	0	0	0
s__Malassezia_dermatis	0.000243415	0	0	0	0	0
s__Malassezia_caprae	0.000241378	0	0	0	0	0
s__Neurospora_sp..CHS.2018c	0.000236071	0	0	0	0	0
s__Botrytis_galanthina	0.000220886	0	0	0	0	0
s__Cronartium_comandrae	0.000203223	0	0	0	0	0
s__Malassezia_japonica	0.000179995	0	0	0	0	0
s__Malassezia_equina	0.000168854	0	0	0	0	0
s__Candida_parapsilosis	0.000162829	0	0	0	0	0
s__Phycomyces_blakesleeanus	0.000148309	0	0	0	0	0
s__Taphrina_deformans	0.000145721	0	0	0	0	0
s__Exophiala_xenobiotica	0.00014053	0	0	0	0	0
s__Saccharomyces_eubayanus	0.000136668	0	0	0	0	0
s__Puccinia_striiformis	0.000132663	0	0	0	0	0
s__Kluyveromyces_marxianus	0.000126155	0	0	0	0	0
s__Morchella_septimelata	0.000124988	0	0	0	0	0
s__Morchella_eximia	0.000124407	0	0	0	0	0
s__Coniochaeta_pulveracea	0.000119689	0	0	0	0	0
s__Talaromyces_stollii	0.000118772	0	0	0	0	0
s__Blastomyces_percursus	0.00011326	0	0	0	0	0
s__Verticillium_dahliae	0.00011223	0	0	0	0	0
s__Aspergillus_sp..MA.6041	0.000109613	0	0	0	0	0
s__Aureobasidium_melanogenum	0.000103794	0	0	0	0	0
s__Myriosclerotinia_scirpicola	0.000101934	0	0	0	0	0
s__Talaromyces_marneffei	0.000101596	0	0	0	0	0
s__Purpureocillium_lilacinum	9.49044e-05	0	0	0	0	0
s__Cladosporium_sp..TM138.S3	9.33922e-05	0	0	0	0	0
s__Botryotinia_convoluta	8.99983e-05	0	0	0	0	0
s__Aspergillus_nomiae	8.69349e-05	0	0	0	0	0
s__Spraguea_lophii	8.46243e-05	0	0	0	0	0
s__Cladosporium_sphaerospermum	8.228e-05	0	0	0	0	0
s__Ophiocordyceps_sinensis	8.15501e-05	0	0	0	0	0
s__Cystofilobasidium_capitatum	7.86603e-05	0	0	0	0	0
s__Lachnellula_occidentalis	7.65384e-05	0	0	0	0	0
s__Aspergillus_welwitschiae	7.51127e-05	0	0	0	0	0
s___Candida..auris	7.42015e-05	0	0	0	0	0
s__Chrysosporium_queenslandicum	7.27762e-05	0	0	0	0	0
s__Fusarium_proliferatum	7.24119e-05	0	0	0	0	0
s__Penicillium_rolfsii	7.12644e-05	0	0	0	0	0
s__Calonectria_henricotiae	6.97464e-05	0	0	0	0	0
s__Colletotrichum_siamense	6.7043e-05	0	0	0	0	0
s__Chaetosphaerella_phaeostroma	6.62539e-05	0	0	0	0	0
s__Simplicillium_aogashimaense	6.08344e-05	0	0	0	0	0
s__Pleurotus_ostreatoroseus	5.14141e-05	0	0	0	0	0
s__Microcyclospora_tardicrescens	4.94974e-05	0	0	0	0	0
s__Bertia_moriformis	4.78726e-05	0	0	0	0	0
s__Apiotrichum_laibachii	4.67156e-05	0	0	0	0	0
s__Armillaria_borealis	4.6248e-05	0	0	0	0	0
s__Cenococcum_geophilum	4.52018e-05	0	0	0	0	0
s__Wallemia_mellicola	4.51085e-05	0	0	0	0	0
s__Parastagonospora_avenae	4.48049e-05	0	0	0	0	0
s__Pleurotus_tuoliensis	4.10274e-05	0	0	0	0	0
s__Glomus_cerebriforme	4.10099e-05	0	0	0	0	0
s__Jimgerdemannia_flammicorona	4.0664e-05	0	0	0	0	0
s__Aspergillus_fumigatiaffinis	3.9702e-05	0	0	0	0	0
s__Conidiobolus_incongruus	3.8787e-05	0	0	0	0	0
s__Penicillium_steckii	3.70018e-05	0	0	0	0	0
s__Kazachstania_viticola	3.59985e-05	0	0	0	0	0
s__Fusarium_sp..NRRL.66182	3.54653e-05	0	0	0	0	0
s__Taxomyces_andreanae	3.30526e-05	0	0	0	0	0
s__Zasmidium_angulare	3.151e-05	0	0	0	0	0
s__Aspergillus_awamori	3.07361e-05	0	0	0	0	0
s__Aspergillus_ruber	2.93192e-05	0	0	0	0	0
s__Oidium_heveae	2.6212e-05	0	0	0	0	0
s__Pseudogymnoascus_sp..VKM.F.4518..FW.2643.	2.61792e-05	0	0	0	0	0
s__Hypoxylon_rickii	2.56193e-05	0	0	0	0	0
s__Entomophthora_muscae	2.43561e-05	0	0	0	0	0
s__Trametes_sp..AH28.2	2.4079e-05	0	0	0	0	0
s__Morchella_sp..a71	2.37795e-05	0	0	0	0	0
s__Amauroascus_niger	2.37223e-05	0	0	0	0	0
s__Ascochyta_viciae	2.32659e-05	0	0	0	0	0
s__Hamiltosporidium_tvaerminnensis	2.21195e-05	0	0	0	0	0
s__Erysiphe_pisi	2.15717e-05	0	0	0	0	0
s__Fusarium_beomiforme	2.13488e-05	0	0	0	0	0
s__Preussia_sp..BSL10	2.0735e-05	0	0	0	0	0
s__Huntiella_omanensis	2.0608e-05	0	0	0	0	0
s__Penicillium_citrinum	2.05471e-05	0	0	0	0	0
s__Aspergillus_luchuensis	1.95594e-05	0	0	0	0	0
s__Colletotrichum_shisoi	1.91405e-05	0	0	0	0	0
s__Wickerhamiella_versatilis	1.78561e-05	0	0	0	0	0
s__Candida_metapsilosis	1.76239e-05	0	0	0	0	0
s__Trichoderma_sp..TW21990	1.75616e-05	0	0	0	0	0
s__Tilletiopsis_washingtonensis	1.73628e-05	0	0	0	0	0
s__Trichophyton_mentagrophytes	1.73137e-05	0	0	0	0	0
s__Yarrowia_lipolytica	1.57898e-05	0	0	0	0	0
s__Monosporascus_sp..MG133	1.56726e-05	0	0	0	0	0
s__Penicillium_expansum	1.49656e-05	0	0	0	0	0
s__Smittium_culicis	1.4853e-05	0	0	0	0	0
s__Diversispora_epigaea	1.42817e-05	0	0	0	0	0
s__Epichloe_sp..AL9924	1.42502e-05	0	0	0	0	0
s__Yamadazyma_philogaea	1.41684e-05	0	0	0	0	0
s__Malassezia_yamatoensis	1.35309e-05	0	0	0	0	0
s__Sclerotium_cepivorum	1.25717e-05	0	0	0	0	0
s__Byssochlamys_spectabilis	1.2393e-05	0	0	0	0	0
s___Candida..boidinii	1.2327e-05	0	0	0	0	0
s__Leucoagaricus_sp..SymC.cos	1.22778e-05	0	0	0	0	0
s__Nosema_ceranae	1.21844e-05	0	0	0	0	0
s__Lentinula_edodes	1.21082e-05	0	0	0	0	0
s__Colletotrichum_spinosum	1.19295e-05	0	0	0	0	0
s__Neurospora_sp..CHS.2018b	1.19054e-05	0	0	0	0	0
s__Mucor_indicus	1.18912e-05	0	0	0	0	0
s__Neocallimastix_californiae	1.1488e-05	0	0	0	0	0
s__Rhizophagus_clarus	1.13062e-05	0	0	0	0	0
s__Pneumocystis_jirovecii	1.09706e-05	0	0	0	0	0
s__Oidium_neolycopersici	1.05445e-05	0	0	0	0	0
s__Malassezia_vespertilionis	1.03673e-05	0	0	0	0	0
s__Fusarium_bactridioides	1.01568e-05	0	0	0	0	0
s__Anaeromyces_robustus	1.01365e-05	0	0	0	0	0
s__Edhazardia_aedis	9.74094e-06	0	0	0	0	0
s__Aspergillus_tanneri	9.71286e-06	0	0	0	0	0
s__Colletotrichum_truncatum	9.64031e-06	0	0	0	0	0
s__Saturnispora_zaruensis	9.23819e-06	0	0	0	0	0
s__Epichloe_festucae	9.19531e-06	0	0	0	0	0
s__Xeromyces_bisporus	8.93415e-06	0	0	0	0	0
s__Grammothele_lineata	8.8559e-06	0	0	0	0	0
s__Venturia_effusa	8.76674e-06	0	0	0	0	0
s__Colletotrichum_sidae	8.72995e-06	0	0	0	0	0
s__Kodamaea_ohmeri	8.69788e-06	0	0	0	0	0
s__Debaryomyces_hansenii	8.65935e-06	0	0	0	0	0
s__Naumovozyma_castellii	8.5949e-06	0	0	0	0	0
s__Thermoascaceae_sp..COH1141	8.50164e-06	0	0	0	0	0
s__Fusarium_sp..flavolapis	7.99832e-06	0	0	0	0	0
s__Oehlia_diaphana	7.7263e-06	0	0	0	0	0
s__Penicillium_rubens	7.56472e-06	0	0	0	0	0
s__Cercospora_cf..flagellaris	7.51875e-06	0	0	0	0	0
s__Zopfia_rhizophila	7.5185e-06	0	0	0	0	0
s__Pecoramyces_ruminatium	7.49446e-06	0	0	0	0	0
s__Trametes_pubescens	7.44671e-06	0	0	0	0	0
s__Melampsora_aecidioides	7.28076e-06	0	0	0	0	0
s__Davidsoniella_neocaledoniae	7.23459e-06	0	0	0	0	0
s__Neurospora_discreta	6.85557e-06	0	0	0	0	0
s__Beauveria_bassiana	6.8035e-06	0	0	0	0	0
s__Colletotrichum_lindemuthianum	6.78973e-06	0	0	0	0	0
s__Neurospora_sp..CHS.2018a	6.72892e-06	0	0	0	0	0
s__Aspergillus_hiratsukae	6.63408e-06	0	0	0	0	0
s__Fomitopsis_palustris	6.30784e-06	0	0	0	0	0
s__Aspergillus_sydowii	6.28763e-06	0	0	0	0	0
s__Schizopora_paradoxa	6.27612e-06	0	0	0	0	0
s__Phyllachora_maydis	6.24364e-06	0	0	0	0	0
s__Morchella_importuna	6.2281e-06	0	0	0	0	0
s__Komagataella_phaffii	6.05723e-06	0	0	0	0	0
s__Aspergillus_glaucus	5.92103e-06	0	0	0	0	0
s__Diaporthe_aspalathi	5.72561e-06	0	0	0	0	0
s__Uromyces_viciae.fabae	5.65989e-06	0	0	0	0	0
s__Arachnopeziza_araneosa	5.38659e-06	0	0	0	0	0
s__Cladophialophora_immunda	5.38297e-06	0	0	0	0	0
s__Termitomyces_sp..JCM.13351	5.34966e-06	0	0	0	0	0
s___Candida..intermedia	5.28842e-06	0	0	0	0	0
s__Piromyces_finnis	5.28147e-06	0	0	0	0	0
s__Puccinia_graminis	5.22535e-06	0	0	0	0	0
s__Aspergillus_terreus	5.17297e-06	0	0	0	0	0
s__Aspergillus_lentulus	5.13301e-06	0	0	0	0	0
s__Piromyces_sp..E2	5.1175e-06	0	0	0	0	0
s__Ustilago_cynodontis	4.9839e-06	0	0	0	0	0
s__Fusarium_floridanum	4.89423e-06	0	0	0	0	0
s__Candida_tropicalis	4.88851e-06	0	0	0	0	0
s__Fusarium_fujikuroi	4.88832e-06	0	0	0	0	0
s__Aspergillus_chevalieri	4.82187e-06	0	0	0	0	0
s__Macrophomina_phaseolina	4.65544e-06	0	0	0	0	0
s__Blastomyces_emzantsi	4.61613e-06	0	0	0	0	0
s__Rusavskia_elegans	4.58773e-06	0	0	0	0	0
s__Colletotrichum_tofieldiae	4.5788e-06	0	0	0	0	0
s__Monosporascus_cannonballus	4.54876e-06	0	0	0	0	0
s__Rhodotorula_mucilaginosa	4.53288e-06	0	0	0	0	0
s__Lineolata_rhizophorae	4.45268e-06	0	0	0	0	0
s__Choiromyces_venosus	4.37257e-06	0	0	0	0	0
s__Talaromyces_amestolkiae	4.37132e-06	0	0	0	0	0
s__Galactomyces_reessii	4.37082e-06	0	0	0	0	0
s__Nosema_bombycis	4.33072e-06	0	0	0	0	0
s__Chaetomium_globosum	4.31475e-06	0	0	0	0	0
s__Fusarium_incarnatum	4.26555e-06	0	0	0	0	0
s__Botryosphaeria_dothidea	4.22024e-06	0	0	0	0	0
s__Arthonia_radiata	4.17697e-06	0	0	0	0	0
s__Penicillium_chrysogenum	4.17447e-06	0	0	0	0	0
s__Apiotrichum_mycotoxinovorans	4.13514e-06	0	0	0	0	0
s__Tinctoporellus_epimiltinus	4.12857e-06	0	0	0	0	0
s__Corynespora_cassiicola	4.07532e-06	0	0	0	0	0
s__Fusarium_circinatum	4.06875e-06	0	0	0	0	0
s__Moesziomyces_aphidis	4.06466e-06	0	0	0	0	0
s__Fusarium_cuneirostrum	4.05228e-06	0	0	0	0	0
s__Colletotrichum_trifolii	4.02976e-06	0	0	0	0	0
s__Colletotrichum_orbiculare	3.91815e-06	0	0	0	0	0
s__Aspergillus_heteromorphus	3.88928e-06	0	0	0	0	0
s__Termitomyces_sp..MG145	3.86015e-06	0	0	0	0	0
s__Tuber_borchii	3.83438e-06	0	0	0	0	0
s__Leucoagaricus_gongylophorus	3.79063e-06	0	0	0	0	0
s__Lentinus_polychrous	3.78946e-06	0	0	0	0	0
s__Anncaliia_algerae	3.75844e-06	0	0	0	0	0
s__Acaromyces_ingoldii	3.65028e-06	0	0	0	0	0
s__Tuber_magnatum	3.61078e-06	0	0	0	0	0
s__Scheffersomyces_stambukii	3.60988e-06	0	0	0	0	0
s__Tuber_indicum	3.6071e-06	0	0	0	0	0
s__Curvularia_kusanoi	3.59022e-06	0	0	0	0	0
s__Aspergillus_tamarii	3.5764e-06	0	0	0	0	0
s__Akanthomyces_lecanii	3.51512e-06	0	0	0	0	0
s__Conidiobolus_coronatus	3.49311e-06	0	0	0	0	0
s__Hanseniaspora_opuntiae	3.45193e-06	0	0	0	0	0
s__Cantharellus_appalachiensis	3.43724e-06	0	0	0	0	0
s___Candida..sake	3.43503e-06	0	0	0	0	0
s__Wallemia_ichthyophaga	3.41304e-06	0	0	0	0	0
s__Fusarium_sambucinum	3.37341e-06	0	0	0	0	0
s___Candida..gorgasii	3.36039e-06	0	0	0	0	0
s__Tuber_calosporum	3.2885e-06	0	0	0	0	0
s__Cryphonectria_naterciae	3.26526e-06	0	0	0	0	0
s__Rhytidhysteron_rufulum	3.24039e-06	0	0	0	0	0
s__Lodderomyces_elongisporus	3.2331e-06	0	0	0	0	0
s__Candida_maltosa	3.21596e-06	0	0	0	0	0
s__Solicoccozyma_terricola	3.21017e-06	0	0	0	0	0
s__Tilletia_indica	3.16535e-06	0	0	0	0	0
s__Penicillium_paxilli	3.15138e-06	0	0	0	0	0
s__Botrytis_elliptica	3.14111e-06	0	0	0	0	0
s__Fusarium_sp..NRRL.66088	3.13996e-06	0	0	0	0	0
s__Rhizophagus_sp..MUCL.43196	3.12942e-06	0	0	0	0	0
s__Cryphonectria_parasitica	3.11812e-06	0	0	0	0	0
s__Neurospora_sp..FGSC.26637	3.09868e-06	0	0	0	0	0
s__Hypomontagnella_monticulosa	3.07817e-06	0	0	0	0	0
s__Botrytis_aclada	3.07227e-06	0	0	0	0	0
s__Hyaloscypha_bicolor	2.97462e-06	0	0	0	0	0
s__Saccharomycopsis_fermentans	2.96154e-06	0	0	0	0	0
s__Dendrothele_bispora	2.94752e-06	0	0	0	0	0
s__Monosporascus_sp..CRB.9.2	2.92616e-06	0	0	0	0	0
s__Cordyceps_fumosorosea	2.89256e-06	0	0	0	0	0
s__Mycena_venus	2.88002e-06	0	0	0	0	0
s__Monosporascus_sp..5C6A	2.87066e-06	0	0	0	0	0
s__Byssoonygena_ceratinophila	2.83974e-06	0	0	0	0	0
s__Tuber_melanosporum	2.83691e-06	0	0	0	0	0
s__Diaporthe_sp..HANT25	2.82032e-06	0	0	0	0	0
s__Aspergillus_tubingensis	2.81066e-06	0	0	0	0	0
s__Aspergillus_amoenus	2.81029e-06	0	0	0	0	0
s__Jimgerdemannia_lactiflua	2.78282e-06	0	0	0	0	0
s__Clarireedia_sp..CPB17	2.76994e-06	0	0	0	0	0
s__Pochonia_chlamydosporia	2.76155e-06	0	0	0	0	0
s__Cladonia_uncialis	2.65322e-06	0	0	0	0	0
s__Fusarium_xyrophilum	2.60067e-06	0	0	0	0	0
s__Wolfiporia_cocos	2.55369e-06	0	0	0	0	0
s__Byssochlamys_sp..IMV.00045	2.54518e-06	0	0	0	0	0
s__Hyphopichia_heimii	2.53646e-06	0	0	0	0	0
s__Monosporascus_sp..mg162	2.52538e-06	0	0	0	0	0
s__Fusarium_longipes	2.51053e-06	0	0	0	0	0
s__Metschnikowia_matae	2.507e-06	0	0	0	0	0
s__Diaporthe_ampelina	2.4976e-06	0	0	0	0	0
s__Letharia_columbiana	2.44553e-06	0	0	0	0	0
s__Morchella_conica	2.44099e-06	0	0	0	0	0
s__Diaporthe_helianthi	2.44019e-06	0	0	0	0	0
s__Smittium_simulii	2.43578e-06	0	0	0	0	0
s__Eurotiomycetes_sp..MA.6038	2.41985e-06	0	0	0	0	0
s__Fusarium_sacchari	2.39207e-06	0	0	0	0	0
s__Cladophialophora_carrionii	2.38988e-06	0	0	0	0	0
s__Hymenoscyphus_infarciens	2.37528e-06	0	0	0	0	0
s__Calonectria_pseudonaviculata	2.35987e-06	0	0	0	0	0
s__Melampsora_allii.populina	2.32367e-06	0	0	0	0	0
s__Moesziomyces_antarcticus	2.29725e-06	0	0	0	0	0
s__Ascochyta_fabae	2.28311e-06	0	0	0	0	0
s__Sclerotinia_glacialis	2.27423e-06	0	0	0	0	0
s__Penicillium_oxalicum	2.27054e-06	0	0	0	0	0
s__Botrytis_deweyae	2.25733e-06	0	0	0	0	0
s__Auricularia_cornea	2.24495e-06	0	0	0	0	0
s__Xylaria_longipes	2.22777e-06	0	0	0	0	0
s__Psilocybe_cf..subviscida	2.21529e-06	0	0	0	0	0
s__Ogataea_methylovora	2.18973e-06	0	0	0	0	0
s__Fusarium_verticillioides	2.18559e-06	0	0	0	0	0
s__Cryptococcus_gattii.VGII	2.17485e-06	0	0	0	0	0
s__Hyphopichia_burtonii	2.16842e-06	0	0	0	0	0
s__Ceratobasidium_theobromae	2.16486e-06	0	0	0	0	0
s__Lachnellula_willkommii	2.12896e-06	0	0	0	0	0
s__Amanita_muscaria	2.1219e-06	0	0	0	0	0
s__Thecaphora_thlaspeos	2.08959e-06	0	0	0	0	0
s__Tricholoma_matsutake	2.08332e-06	0	0	0	0	0
s__Tricholoma_terreum	2.08102e-06	0	0	0	0	0
s__Puccinia_coronata	2.06417e-06	0	0	0	0	0
s__Alternaria_solani	2.05059e-06	0	0	0	0	0
s__Ganoderma_multipileum	2.04229e-06	0	0	0	0	0
s___Candida..mycetangii	2.02688e-06	0	0	0	0	0
s__Monosporascus_ibericus	2.01858e-06	0	0	0	0	0
s__Hyaloscypha_hepaticicola	2.01794e-06	0	0	0	0	0
s__Ramularia_coccinea	1.99966e-06	0	0	0	0	0
s__Ampelomyces_quisqualis	1.99932e-06	0	0	0	0	0
s__Talaromyces_verruculosus	1.99114e-06	0	0	0	0	0
s__Aspergillus_brasiliensis	1.98416e-06	0	0	0	0	0
s__Myriosclerotinia_duriaeana	1.97182e-06	0	0	0	0	0
s__Ascoidea_asiatica	1.96116e-06	0	0	0	0	0
s__Periglandula_ipomoeae	1.94836e-06	0	0	0	0	0
s__Barnettozyma_hawaiiensis	1.93837e-06	0	0	0	0	0
s__Peltaster_fructicola	1.88998e-06	0	0	0	0	0
s__Rhizoctonia_solani	1.88664e-06	0	0	0	0	0
s__Ophiognomonia_clavigignenti.juglandacearum	1.88259e-06	0	0	0	0	0
s__Stachybotrys_chartarum	1.87969e-06	0	0	0	0	0
s__Talaromyces_adpressus	1.87073e-06	0	0	0	0	0
s__Neonothopanus_nambi	1.85064e-06	0	0	0	0	0
s__Ogataea_ramenticola	1.83771e-06	0	0	0	0	0
s__Synchytrium_microbalum	1.82602e-06	0	0	0	0	0
s__Rickenella_mellea	1.81909e-06	0	0	0	0	0
s__Sporidiobolus_salmonicolor	1.80891e-06	0	0	0	0	0
s___Candida..gotoi	1.804e-06	0	0	0	0	0
s__Erysiphe_necator	1.77789e-06	0	0	0	0	0
s__Puccinia_horiana	1.74889e-06	0	0	0	0	0
s__Dichomitus_squalens	1.73854e-06	0	0	0	0	0
s__Emergomyces_pasteurianus	1.7344e-06	0	0	0	0	0
s__Saccharomyces_cerevisiae.x.Saccharomyces.kudriavzevii.x.Saccharomyces.uvarum	1.73373e-06	0	0	0	0	0
s__Verruconis_sp.	1.71762e-06	0	0	0	0	0
s__Russula_aff..compacta	1.70956e-06	0	0	0	0	0
s__Fusarium_concolor	1.70819e-06	0	0	0	0	0
s__Kurtzmaniella_cleridarum	1.68887e-06	0	0	0	0	0
s__Chrysoporthe_cubensis	1.66817e-06	0	0	0	0	0
s__Hamiltosporidium_magnivora	1.6661e-06	0	0	0	0	0
s__Epichloe_sylvatica	1.65219e-06	0	0	0	0	0
s__Monosporascus_sp..CRB.8.3	1.64316e-06	0	0	0	0	0
s__Trichoderma_hamatum	1.63113e-06	0	0	0	0	0
s__Sarocladium_strictum	1.62007e-06	0	0	0	0	0
s__Huntiella_decipiens	1.61228e-06	0	0	0	0	0
s__Fusarium_nelsonii	1.60942e-06	0	0	0	0	0
s__Lachnellula_arida	1.60425e-06	0	0	0	0	0
s__Aspergillus_olivimuriae	1.59421e-06	0	0	0	0	0
s__Fibularhizoctonia_sp..CBS.109695	1.59366e-06	0	0	0	0	0
s__Fusarium_zealandicum	1.58783e-06	0	0	0	0	0
s__Mycena_galopus	1.5811e-06	0	0	0	0	0
s__Cantharellus_lutescens	1.58028e-06	0	0	0	0	0
s__Puccinia_hordei	1.55415e-06	0	0	0	0	0
s___Candida..rhagii	1.55174e-06	0	0	0	0	0
s__Grosmannia_clavigera	1.55112e-06	0	0	0	0	0
s__Vanderwaltozyma_polyspora	1.54934e-06	0	0	0	0	0
s__Saccharomyces_cerevisiae.x.Saccharomyces.kudriavzevii	1.5446e-06	0	0	0	0	0
s__Fusarium_aywerte	1.53985e-06	0	0	0	0	0
s__Yarrowia_alimentaria	1.52843e-06	0	0	0	0	0
s__Cronartium_ribicola	1.51915e-06	0	0	0	0	0
s__Monosporascus_sp..GIB2	1.51915e-06	0	0	0	0	0
s__Exophiala_sp.	1.50652e-06	0	0	0	0	0
s__Brettanomyces_bruxellensis	1.49224e-06	0	0	0	0	0
s__Trichoderma_longibrachiatum	1.46851e-06	0	0	0	0	0
s__Claviceps_aff..purpurea	1.44135e-06	0	0	0	0	0
s__Talaromyces_funiculosus	1.43609e-06	0	0	0	0	0
s__Fusarium_flagelliforme	1.42401e-06	0	0	0	0	0
s__Trichoderma_sp..IMV.00454	1.4074e-06	0	0	0	0	0
s__Starmera_amethionina	1.40739e-06	0	0	0	0	0
s___Candida..ethanolica	1.39055e-06	0	0	0	0	0
s__Alectoria_sarmentosa	1.38622e-06	0	0	0	0	0
s__Blastomyces_dermatitidis	1.38462e-06	0	0	0	0	0
s__Hirsutella_rhossiliensis	1.37722e-06	0	0	0	0	0
s__Fonsecaea_erecta	1.37654e-06	0	0	0	0	0
s__Cronartium_quercuum	1.37366e-06	0	0	0	0	0
s__Calonectria_ilicicola	1.36806e-06	0	0	0	0	0
s__Golubevia_sp..BC0902	1.36409e-06	0	0	0	0	0
s__Claviceps_fusiformis	1.35978e-06	0	0	0	0	0
s__Coprinellus_angulatus	1.35564e-06	0	0	0	0	0
s__Pyricularia_grisea	1.34236e-06	0	0	0	0	0
s___Candida..succiphila	1.34003e-06	0	0	0	0	0
s__Fusarium_temperatum	1.33451e-06	0	0	0	0	0
s__Ascochyta_koolunga	1.33288e-06	0	0	0	0	0
s__Exophiala_spinifera	1.32874e-06	0	0	0	0	0
s__Clonostachys_rosea	1.32253e-06	0	0	0	0	0
s__Rutstroemia_sp..NJR.2017a.WRK4	1.31838e-06	0	0	0	0	0
s__Hebeloma_cylindrosporum	1.30804e-06	0	0	0	0	0
s__Mycena_sanguinolenta	1.29355e-06	0	0	0	0	0
s__Leptographium_lundbergii	1.28528e-06	0	0	0	0	0
s__Aspergillus_udagawae	1.28114e-06	0	0	0	0	0
s__Candida_orthopsilosis	1.26442e-06	0	0	0	0	0
s__Erysiphe_pulchra	1.26064e-06	0	0	0	0	0
s__Hypoxylon_sp..EC38	1.26044e-06	0	0	0	0	0
s__Kwoniella_mangrovensis	1.25824e-06	0	0	0	0	0
s__Aspergillus_cristatus	1.2563e-06	0	0	0	0	0
s__Penicillium_sp..CF05	1.25583e-06	0	0	0	0	0
s__Gymnopus_androsaceus	1.25216e-06	0	0	0	0	0
s__Lactarius_indigo	1.24789e-06	0	0	0	0	0
s__Botryotinia_globosa	1.24124e-06	0	0	0	0	0
s__Cordyceps_javanica	1.23974e-06	0	0	0	0	0
s__Colletotrichum_acutatum	1.23146e-06	0	0	0	0	0
s__Piloderma_croceum	1.23146e-06	0	0	0	0	0
s__Macrocystidia_cucumis	1.22732e-06	0	0	0	0	0
s__Meira_nashicola	1.21974e-06	0	0	0	0	0
s__Enterocytozoon_bieneusi	1.21349e-06	0	0	0	0	0
s__Phaeoacremonium_minimum	1.21077e-06	0	0	0	0	0
s__Ophiostoma_piceae	1.20485e-06	0	0	0	0	0
s__Groenewaldozyma_salmanticensis	1.20456e-06	0	0	0	0	0
s__Phialocephala_subalpina	1.19835e-06	0	0	0	0	0
s__Parasitella_parasitica	1.19007e-06	0	0	0	0	0
s__Hymenoscyphus_herbarum	1.18593e-06	0	0	0	0	0
s__Basidiobolus_meristosporus	1.17558e-06	0	0	0	0	0
s__Epichloe_aotearoae	1.17351e-06	0	0	0	0	0
s__Melampsora_occidentalis	1.16523e-06	0	0	0	0	0
s__Hanseniaspora_thailandica	1.16137e-06	0	0	0	0	0
s__Fonsecaea_pedrosoi	1.14661e-06	0	0	0	0	0
s__Cucumispora_dikerogammari	1.1211e-06	0	0	0	0	0
s__Aspergillus_fumigatus	1.11625e-06	0	0	0	0	0
s__Amauroascus_mutatus	1.111e-06	0	0	0	0	0
s__Usnea_hakonensis	1.10358e-06	0	0	0	0	0
s__Aspergillus_vadensis	1.09919e-06	0	0	0	0	0
s__Chaetomium_thermophilum	1.0978e-06	0	0	0	0	0
s__Gymnopus_luxurians	1.09309e-06	0	0	0	0	0
s__Phialemoniopsis_curvata	1.09074e-06	0	0	0	0	0
s__Scytalidium_lignicola	1.08742e-06	0	0	0	0	0
s__Crassisporium_funariophilum	1.0778e-06	0	0	0	0	0
s__Trichophyton_yaoundei	1.07365e-06	0	0	0	0	0
s__Elsinoe_fawcettii	1.0709e-06	0	0	0	0	0
s__Agaricus_bisporus	1.05972e-06	0	0	0	0	0
s__Gamarada_debralockiae	1.05855e-06	0	0	0	0	0
s__Phaffia_tasmanica	1.05681e-06	0	0	0	0	0
s__Morchella_crassipes	1.05375e-06	0	0	0	0	0
s__Lecanicillium_sp..LEC01	1.05134e-06	0	0	0	0	0
s__Anthracocystis_flocculosa	1.04952e-06	0	0	0	0	0
s__Armillaria_gallica	1.04501e-06	0	0	0	0	0
s__Wickerhamomyces_canadensis	1.03942e-06	0	0	0	0	0
s__Beauveria_brongniartii	1.0254e-06	0	0	0	0	0
s__Cunninghamella_bertholletiae	1.02487e-06	0	0	0	0	0
s__Pseudophaeomoniella_oleicola	1.02428e-06	0	0	0	0	0
s__Nakataea_oryzae	1.01697e-06	0	0	0	0	0
s__Meyerozyma_sp..JA9	1.01293e-06	0	0	0	0	0
s__Gliomastix_tumulicola	1.01284e-06	0	0	0	0	0
s__Apiotrichum_porosum	1.00824e-06	0	0	0	0	0
s__Penicillium_sp..MA.6040	1.00734e-06	0	0	0	0	0
s__Bimuria_novae.zelandiae	1.00553e-06	0	0	0	0	0
s__Pseudozyma_hubeiensis	9.90271e-07	0	0	0	0	0
s__Aciculosporium_take	9.80956e-07	0	0	0	0	0
s__Microbotryum_lychnidis.dioicae	9.77329e-07	0	0	0	0	0
s__Trichosporon_faecale	9.69848e-07	0	0	0	0	0
s__Pallidocercospora_crystallina	9.68318e-07	0	0	0	0	0
s__Monilinia_laxa	9.63964e-07	0	0	0	0	0
s__Spathaspora_xylofermentans	9.62688e-07	0	0	0	0	0
s__Pichia_fermentans	9.49471e-07	0	0	0	0	0
s__Pseudevernia_furfuracea	9.44248e-07	0	0	0	0	0
s__Pseudozyma_tsukubaensis	9.25761e-07	0	0	0	0	0
s__Aspergillus_ochraceus	9.23934e-07	0	0	0	0	0
s__Tricholoma_sp..MG99	9.22685e-07	0	0	0	0	0
s__Pseudopyrenochaeta_lycopersici	9.2194e-07	0	0	0	0	0
s__Aspergillus_sclerotialis	9.21888e-07	0	0	0	0	0
s___Candida..glabrata	9.15409e-07	0	0	0	0	0
s__Aspergillus_sojae	9.03862e-07	0	0	0	0	0
s__Hypocrella_siamensis	9.0135e-07	0	0	0	0	0
s__Tilletia_horrida	8.8921e-07	0	0	0	0	0
s__Epichloe_inebrians	8.8707e-07	0	0	0	0	0
s__Fusarium_verrucosum	8.86513e-07	0	0	0	0	0
s__Schizosaccharomyces_octosporus	8.79713e-07	0	0	0	0	0
s__Huntiella_savannae	8.55283e-07	0	0	0	0	0
s__Trametes_villosa	8.51392e-07	0	0	0	0	0
s__Scedosporium_boydii	8.4527e-07	0	0	0	0	0
s__Diaporthe_citrichinensis	8.35093e-07	0	0	0	0	0
s__Cystofilobasidium_macerans	8.31071e-07	0	0	0	0	0
s__Metarhizium_brunneum	8.28076e-07	0	0	0	0	0
s__Ophiostoma_novo.ulmi	8.27416e-07	0	0	0	0	0
s__Epichloe_brachyelytri	8.22561e-07	0	0	0	0	0
s__Exophiala_alcalophila	8.20286e-07	0	0	0	0	0
s__Aspergillus_sp..MA.6037	8.18242e-07	0	0	0	0	0
s__Melampsora_medusae	8.15819e-07	0	0	0	0	0
s__Evernia_prunastri	8.07261e-07	0	0	0	0	0
s__Lophium_mytilinum	8.00667e-07	0	0	0	0	0
s__Pyrenophora_tritici.repentis	8.00612e-07	0	0	0	0	0
s__Exophiala_phaeomuriformis	7.99071e-07	0	0	0	0	0
s__Rhodotorula_sp..CCFEE.5036	7.9698e-07	0	0	0	0	0
s__Termitomyces_eurrhizus	7.96455e-07	0	0	0	0	0
s__Periconia_macrospinosa	7.8861e-07	0	0	0	0	0
s__Pseudocercospora_pini.densiflorae	7.85056e-07	0	0	0	0	0
s__Batrachochytrium_dendrobatidis	7.84457e-07	0	0	0	0	0
s__Aspergillus_neoniger	7.75368e-07	0	0	0	0	0
s__Cercospora_zeina	7.61755e-07	0	0	0	0	0
s__Tricholoma_bakamatsutake	7.60792e-07	0	0	0	0	0
s__Yarrowia_sp..JCM.30694	7.5804e-07	0	0	0	0	0
s__Penicillium_sp..HKF2	7.57276e-07	0	0	0	0	0
s__Paracoccidioides_brasiliensis	7.50574e-07	0	0	0	0	0
s__Escovopsis_sp..Ae733	7.4752e-07	0	0	0	0	0
s__Colletotrichum_nymphaeae	7.4279e-07	0	0	0	0	0
s__Neofusicoccum_parvum	7.35756e-07	0	0	0	0	0
s__Diplodia_sapinea	7.35595e-07	0	0	0	0	0
s__Aureobasidium_sp..P6	7.3072e-07	0	0	0	0	0
s__Fusarium_sp..NRRL.47473	7.27796e-07	0	0	0	0	0
s__Sporidiobolus_pararoseus	7.1755e-07	0	0	0	0	0
s__Aspergillus_eucalypticola	6.63814e-07	0	0	0	0	0

## Sheet: 4d.fungi_genus_stats
Supplementary Table 4d. Abundance cutoff information for genus level of fungi in 1593 samples
Name	Mean Abundance	Abundance_cut_0.5	Abundance_cut_0.4	Abundance_cut_0.3	Abundance_cut_0.2	Abundance_cut_0.1
g__Aspergillus	0.369033	190	762	1178	1397	1531
g__UnclassifiedMalasseziaceae	0.1181	99	146	216	325	508
g__Saccharomyces	0.0904126	3	4	4	39	392
g__Phyllosticta	0.0126643	0	0	0	2	51
g__Scedosporium	0.00852105	0	0	1	2	16
g__Fusarium	0.0253134	1	3	3	3	13
g__Botrytis	0.0240128	0	3	3	5	6
g__Malassezia	0.00670889	0	0	0	1	4
g__Balansia	0.00396387	0	0	0	0	4
g__Cyberlindnera	0.00133357	1	2	2	3	4
g__Schizophyllum	0.00189107	0	0	0	1	3
g__Hortaea	0.000824801	1	1	1	1	3
g__Aureobasidium	0.000537949	0	0	0	0	3
g__Trichophyton	0.000927512	0	0	0	1	2
g__Rhizopus	0.0191367	0	0	0	1	1
g__Trichosporon	0.00304102	0	0	0	0	1
g__Hemileia	0.00125685	0	0	0	0	1
g__Puccinia	0.000831852	1	1	1	1	1
g__Venturia	0.000720378	0	0	0	0	1
g__Exophiala	0.000349864	0	0	0	0	1
g__Komagataella	0.000115669	0	0	0	0	1
g__Histoplasma	7.97214e-05	0	0	0	0	1
g__Monilinia	0.0293911	0	0	0	0	0
g__Scortechinia	0.0251409	0	0	0	0	0
g__Geoglossum	0.0248402	0	0	0	0	0
g__Dothistroma	0.0164436	0	0	0	0	0
g__Friedmanniomyces	0.0155279	0	0	0	0	0
g__Hyphodiscus	0.0141886	0	0	0	0	0
g__Rutstroemia	0.00988953	0	0	0	0	0
g__Melampsora	0.00875377	0	0	0	0	0
g__Tuber	0.00832401	0	0	0	0	0
g__Lachnellula	0.00829427	0	0	0	0	0
g__Arthrobotrys	0.00716051	0	0	0	0	0
g__Massospora	0.00690783	0	0	0	0	0
g__Botryotinia	0.00689043	0	0	0	0	0
g__Marssonina	0.00676519	0	0	0	0	0
g__Ciborinia	0.00616511	0	0	0	0	0
g__Golovinomyces	0.0060418	0	0	0	0	0
g__UnclassifiedHelotiales	0.00569021	0	0	0	0	0
g__Smittium	0.00554023	0	0	0	0	0
g__Diaporthe	0.00545965	0	0	0	0	0
g__Kazachstania	0.00440164	0	0	0	0	0
g__Blumeria	0.00398922	0	0	0	0	0
g__Escovopsis	0.00398511	0	0	0	0	0
g__Ogataea	0.00395328	0	0	0	0	0
g__Podosphaera	0.00368734	0	0	0	0	0
g__Sclerotinia	0.00349919	0	0	0	0	0
g__Exserohilum	0.00349042	0	0	0	0	0
g__Byssothecium	0.00337005	0	0	0	0	0
g__Rosellinia	0.00323715	0	0	0	0	0
g__Rhizophagus	0.00289765	0	0	0	0	0
g__Chroogomphus	0.00257975	0	0	0	0	0
g__Massarina	0.00241164	0	0	0	0	0
g__Gigaspora	0.00231379	0	0	0	0	0
g__Clarireedia	0.00229831	0	0	0	0	0
g__Botryozyma	0.00228193	0	0	0	0	0
g__Hyphopichia	0.00215168	0	0	0	0	0
g__Pleurotus	0.00206853	0	0	0	0	0
g__Saitozyma	0.00205233	0	0	0	0	0
g__Lanzia	0.00203149	0	0	0	0	0
g__Pichia	0.00187641	0	0	0	0	0
g__Quambalaria	0.00184454	0	0	0	0	0
g__Emmonsia	0.00182839	0	0	0	0	0
g__Lizonia	0.00176074	0	0	0	0	0
g__Ascochyta	0.0017386	0	0	0	0	0
g__Lasallia	0.00160937	0	0	0	0	0
g__Myriosclerotinia	0.00154316	0	0	0	0	0
g__Stagonosporopsis	0.00152509	0	0	0	0	0
g__Amorphotheca	0.00133837	0	0	0	0	0
g__Vanrija	0.00112201	0	0	0	0	0
g__Austropuccinia	0.001121	0	0	0	0	0
g__Byssochlamys	0.00107713	0	0	0	0	0
g__Capronia	0.000972566	0	0	0	0	0
g__Blumeriella	0.000946756	0	0	0	0	0
g__Penicillium	0.000879562	0	0	0	0	0
g__Kwoniella	0.000703126	0	0	0	0	0
g__Clohesyomyces	0.000676445	0	0	0	0	0
g__Colletotrichum	0.000655702	0	0	0	0	0
g__Parastagonospora	0.000644097	0	0	0	0	0
g__Nigrograna	0.000579316	0	0	0	0	0
g__Irpex	0.000556977	0	0	0	0	0
g__Cladophialophora	0.000553471	0	0	0	0	0
g__Sphaerosporella	0.000530735	0	0	0	0	0
g__Meyerozyma	0.000509393	0	0	0	0	0
g__Uromyces	0.000485228	0	0	0	0	0
g__Huntiella	0.000473856	0	0	0	0	0
g__Tympanopsis	0.000426083	0	0	0	0	0
g__Echinosphaeria	0.000419199	0	0	0	0	0
g__Tubaria	0.000411848	0	0	0	0	0
g__Trichocladium	0.000401622	0	0	0	0	0
g__Ceratocystis	0.00037868	0	0	0	0	0
g__Sparassis	0.000350285	0	0	0	0	0
g__Moniliophthora	0.000330989	0	0	0	0	0
g__Morchella	0.000282897	0	0	0	0	0
g__Hymenoscyphus	0.000279077	0	0	0	0	0
g__Annulohypoxylon	0.000279044	0	0	0	0	0
g__Neurospora	0.000264659	0	0	0	0	0
g__Golubevia	0.000264453	0	0	0	0	0
g__Hanseniaspora	0.000255334	0	0	0	0	0
g__Basidiobolus	0.000251836	0	0	0	0	0
g__Coriolopsis	0.000249072	0	0	0	0	0
g__Talaromyces	0.000230038	0	0	0	0	0
g__Cronartium	0.000206116	0	0	0	0	0
g__CandidaDebaryomycetaceae	0.000189822	0	0	0	0	0
g__Cladosporium	0.000175672	0	0	0	0	0
g__Phycomyces	0.000148309	0	0	0	0	0
g__Taphrina	0.000145721	0	0	0	0	0
g__Kluyveromyces	0.000126155	0	0	0	0	0
g__Coniochaeta	0.000119689	0	0	0	0	0
g__Blastomyces	0.000119261	0	0	0	0	0
g__Verticillium	0.00011223	0	0	0	0	0
g__Purpureocillium	9.49044e-05	0	0	0	0	0
g__Spraguea	8.46243e-05	0	0	0	0	0
g__Ophiocordyceps	8.15501e-05	0	0	0	0	0
g__Cystofilobasidium	7.94914e-05	0	0	0	0	0
g__Clavispora	7.94899e-05	0	0	0	0	0
g__Calonectria	7.34743e-05	0	0	0	0	0
g__Chrysosporium	7.27762e-05	0	0	0	0	0
g__Chaetosphaerella	6.62539e-05	0	0	0	0	0
g__Simplicillium	6.08344e-05	0	0	0	0	0
g__Apiotrichum	5.1859e-05	0	0	0	0	0
g__Microcyclospora	4.94974e-05	0	0	0	0	0
g__Wallemia	4.85216e-05	0	0	0	0	0
g__Bertia	4.78726e-05	0	0	0	0	0
g__Armillaria	4.72931e-05	0	0	0	0	0
g__Cenococcum	4.52018e-05	0	0	0	0	0
g__Jimgerdemannia	4.34469e-05	0	0	0	0	0
g__Conidiobolus	4.22801e-05	0	0	0	0	0
g__Glomus	4.10099e-05	0	0	0	0	0
g__Oidium	3.67565e-05	0	0	0	0	0
g__Monosporascus	3.37245e-05	0	0	0	0	0
g__Taxomyces	3.30526e-05	0	0	0	0	0
g__Trametes	3.23771e-05	0	0	0	0	0
g__Zasmidium	3.151e-05	0	0	0	0	0
g__Epichloe	2.79808e-05	0	0	0	0	0
g__Hypoxylon	2.68798e-05	0	0	0	0	0
g__Pseudogymnoascus	2.61792e-05	0	0	0	0	0
g__Amauroascus	2.48333e-05	0	0	0	0	0
g__Erysiphe	2.46102e-05	0	0	0	0	0
g__Entomophthora	2.43561e-05	0	0	0	0	0
g__Hamiltosporidium	2.37856e-05	0	0	0	0	0
g__Trichoderma	2.20686e-05	0	0	0	0	0
g__Preussia	2.0735e-05	0	0	0	0	0
g__Yarrowia	1.80762e-05	0	0	0	0	0
g__Wickerhamiella	1.78561e-05	0	0	0	0	0
g__Yamadazyma	1.75288e-05	0	0	0	0	0
g__Tilletiopsis	1.73628e-05	0	0	0	0	0
g__Nosema	1.65151e-05	0	0	0	0	0
g__Leucoagaricus	1.60684e-05	0	0	0	0	0
g__Diversispora	1.42817e-05	0	0	0	0	0
g__Sclerotium	1.25717e-05	0	0	0	0	0
g__Lentinula	1.21082e-05	0	0	0	0	0
g__Mucor	1.18912e-05	0	0	0	0	0
g__Neocallimastix	1.1488e-05	0	0	0	0	0
g__Pneumocystis	1.09706e-05	0	0	0	0	0
g__Piromyces	1.0399e-05	0	0	0	0	0
g__Anaeromyces	1.01365e-05	0	0	0	0	0
g__Termitomyces	1.00063e-05	0	0	0	0	0
g__Edhazardia	9.74094e-06	0	0	0	0	0
g__Saturnispora	9.23819e-06	0	0	0	0	0
g__Xeromyces	8.93415e-06	0	0	0	0	0
g__Grammothele	8.8559e-06	0	0	0	0	0
g__Kodamaea	8.69788e-06	0	0	0	0	0
g__Debaryomyces	8.65935e-06	0	0	0	0	0
g__Naumovozyma	8.5949e-06	0	0	0	0	0
g__UnclassifiedThermoascaceae	8.50164e-06	0	0	0	0	0
g__Cercospora	8.2805e-06	0	0	0	0	0
g__Beauveria	7.8289e-06	0	0	0	0	0
g__Oehlia	7.7263e-06	0	0	0	0	0
g__Zopfia	7.5185e-06	0	0	0	0	0
g__Pecoramyces	7.49446e-06	0	0	0	0	0
g__Davidsoniella	7.23459e-06	0	0	0	0	0
g__Cryphonectria	6.38338e-06	0	0	0	0	0
g__Moesziomyces	6.36192e-06	0	0	0	0	0
g__Fomitopsis	6.30784e-06	0	0	0	0	0
g__Schizopora	6.27612e-06	0	0	0	0	0
g__Phyllachora	6.24364e-06	0	0	0	0	0
g__Tricholoma	5.84782e-06	0	0	0	0	0
g__Mycena	5.75467e-06	0	0	0	0	0
g__Chaetomium	5.41255e-06	0	0	0	0	0
g__Arachnopeziza	5.38659e-06	0	0	0	0	0
g__Rhodotorula	5.32986e-06	0	0	0	0	0
g__Cantharellus	5.01752e-06	0	0	0	0	0
g__Hyaloscypha	4.99257e-06	0	0	0	0	0
g__Ustilago	4.9839e-06	0	0	0	0	0
g__Macrophomina	4.65544e-06	0	0	0	0	0
g__Rusavskia	4.58773e-06	0	0	0	0	0
g__Lineolata	4.45268e-06	0	0	0	0	0
g__Choiromyces	4.37257e-06	0	0	0	0	0
g__Galactomyces	4.37082e-06	0	0	0	0	0
g__Botryosphaeria	4.22024e-06	0	0	0	0	0
g__Arthonia	4.17697e-06	0	0	0	0	0
g__Cordyceps	4.1323e-06	0	0	0	0	0
g__Tinctoporellus	4.12857e-06	0	0	0	0	0
g__Corynespora	4.07532e-06	0	0	0	0	0
g__Tilletia	4.05456e-06	0	0	0	0	0
g__Lentinus	3.78946e-06	0	0	0	0	0
g__Anncaliia	3.75844e-06	0	0	0	0	0
g__Acaromyces	3.65028e-06	0	0	0	0	0
g__Scheffersomyces	3.60988e-06	0	0	0	0	0
g__Curvularia	3.59022e-06	0	0	0	0	0
g__Akanthomyces	3.51512e-06	0	0	0	0	0
g__Teunomyces	3.43503e-06	0	0	0	0	0
g__Rhytidhysteron	3.24039e-06	0	0	0	0	0
g__Lodderomyces	3.2331e-06	0	0	0	0	0
g__Solicoccozyma	3.21017e-06	0	0	0	0	0
g__Hypomontagnella	3.07817e-06	0	0	0	0	0
g__Saccharomycopsis	2.96154e-06	0	0	0	0	0
g__Dendrothele	2.94752e-06	0	0	0	0	0
g__Byssoonygena	2.83974e-06	0	0	0	0	0
g__Claviceps	2.80113e-06	0	0	0	0	0
g__Pochonia	2.76155e-06	0	0	0	0	0
g__Cladonia	2.65322e-06	0	0	0	0	0
g__Wolfiporia	2.55369e-06	0	0	0	0	0
g__Sporidiobolus	2.52646e-06	0	0	0	0	0
g__Fonsecaea	2.52315e-06	0	0	0	0	0
g__Metschnikowia	2.507e-06	0	0	0	0	0
g__Letharia	2.44553e-06	0	0	0	0	0
g__UnclassifiedEurotiomycetes	2.41985e-06	0	0	0	0	0
g__Gymnopus	2.34525e-06	0	0	0	0	0
g__Auricularia	2.24495e-06	0	0	0	0	0
g__Xylaria	2.22777e-06	0	0	0	0	0
g__Psilocybe	2.21529e-06	0	0	0	0	0
g__Cryptococcus	2.17485e-06	0	0	0	0	0
g__Ceratobasidium	2.16486e-06	0	0	0	0	0
g__Amanita	2.1219e-06	0	0	0	0	0
g__Thecaphora	2.08959e-06	0	0	0	0	0
g__Alternaria	2.05059e-06	0	0	0	0	0
g__Ganoderma	2.04229e-06	0	0	0	0	0
g__Ophiostoma	2.03226e-06	0	0	0	0	0
g__Ramularia	1.99966e-06	0	0	0	0	0
g__Ampelomyces	1.99932e-06	0	0	0	0	0
g__Ascoidea	1.96116e-06	0	0	0	0	0
g__Periglandula	1.94836e-06	0	0	0	0	0
g__Barnettozyma	1.93837e-06	0	0	0	0	0
g__Pseudozyma	1.91603e-06	0	0	0	0	0
g__Peltaster	1.88998e-06	0	0	0	0	0
g__Rhizoctonia	1.88664e-06	0	0	0	0	0
g__Ophiognomonia	1.88259e-06	0	0	0	0	0
g__Stachybotrys	1.87969e-06	0	0	0	0	0
g__Neonothopanus	1.85064e-06	0	0	0	0	0
g__Synchytrium	1.82602e-06	0	0	0	0	0
g__Rickenella	1.81909e-06	0	0	0	0	0
g__Dichomitus	1.73854e-06	0	0	0	0	0
g__Emergomyces	1.7344e-06	0	0	0	0	0
g__Verruconis	1.71762e-06	0	0	0	0	0
g__Russula	1.70956e-06	0	0	0	0	0
g__Kurtzmaniella	1.68887e-06	0	0	0	0	0
g__Chrysoporthe	1.66817e-06	0	0	0	0	0
g__Sarocladium	1.62007e-06	0	0	0	0	0
g__Fibularhizoctonia	1.59366e-06	0	0	0	0	0
g__Grosmannia	1.55112e-06	0	0	0	0	0
g__Vanderwaltozyma	1.54934e-06	0	0	0	0	0
g__Brettanomyces	1.49224e-06	0	0	0	0	0
g__Starmera	1.40739e-06	0	0	0	0	0
g__Alectoria	1.38622e-06	0	0	0	0	0
g__Hirsutella	1.37722e-06	0	0	0	0	0
g__Coprinellus	1.35564e-06	0	0	0	0	0
g__Pyricularia	1.34236e-06	0	0	0	0	0
g__Clonostachys	1.32253e-06	0	0	0	0	0
g__Hebeloma	1.30804e-06	0	0	0	0	0
g__Leptographium	1.28528e-06	0	0	0	0	0
g__Lactarius	1.24789e-06	0	0	0	0	0
g__Piloderma	1.23146e-06	0	0	0	0	0
g__Macrocystidia	1.22732e-06	0	0	0	0	0
g__Meira	1.21974e-06	0	0	0	0	0
g__Enterocytozoon	1.21349e-06	0	0	0	0	0
g__Phaeoacremonium	1.21077e-06	0	0	0	0	0
g__Groenewaldozyma	1.20456e-06	0	0	0	0	0
g__Phialocephala	1.19835e-06	0	0	0	0	0
g__Parasitella	1.19007e-06	0	0	0	0	0
g__Cucumispora	1.1211e-06	0	0	0	0	0
g__Usnea	1.10358e-06	0	0	0	0	0
g__Phialemoniopsis	1.09074e-06	0	0	0	0	0
g__Scytalidium	1.08742e-06	0	0	0	0	0
g__Crassisporium	1.0778e-06	0	0	0	0	0
g__Elsinoe	1.0709e-06	0	0	0	0	0
g__Agaricus	1.05972e-06	0	0	0	0	0
g__Gamarada	1.05855e-06	0	0	0	0	0
g__Phaffia	1.05681e-06	0	0	0	0	0
g__Lecanicillium	1.05134e-06	0	0	0	0	0
g__Anthracocystis	1.04952e-06	0	0	0	0	0
g__Wickerhamomyces	1.03942e-06	0	0	0	0	0
g__Cunninghamella	1.02487e-06	0	0	0	0	0
g__Pseudophaeomoniella	1.02428e-06	0	0	0	0	0
g__Nakataea	1.01697e-06	0	0	0	0	0
g__Gliomastix	1.01284e-06	0	0	0	0	0
g__Bimuria	1.00553e-06	0	0	0	0	0
g__Aciculosporium	9.80956e-07	0	0	0	0	0
g__Microbotryum	9.77329e-07	0	0	0	0	0
g__Pallidocercospora	9.68318e-07	0	0	0	0	0
g__Spathaspora	9.62688e-07	0	0	0	0	0
g__Pseudevernia	9.44248e-07	0	0	0	0	0
g__Pseudopyrenochaeta	9.2194e-07	0	0	0	0	0
g__Nakaseomyces	9.15409e-07	0	0	0	0	0
g__Hypocrella	9.0135e-07	0	0	0	0	0
g__Schizosaccharomyces	8.79713e-07	0	0	0	0	0
g__Metarhizium	8.28076e-07	0	0	0	0	0
g__Evernia	8.07261e-07	0	0	0	0	0
g__Lophium	8.00667e-07	0	0	0	0	0
g__Pyrenophora	8.00612e-07	0	0	0	0	0
g__Periconia	7.8861e-07	0	0	0	0	0
g__Pseudocercospora	7.85056e-07	0	0	0	0	0
g__Batrachochytrium	7.84457e-07	0	0	0	0	0
g__Paracoccidioides	7.50574e-07	0	0	0	0	0
g__Neofusicoccum	7.35756e-07	0	0	0	0	0
g__Diplodia	7.35595e-07	0	0	0	0	0

## Sheet: 4e.bacteria_profile
Supplementary Table 4e. Bacteria profile for 1593 samples
	g__Anaerococcus_s1	g__Campylobacter_B_s1	g__Capnocytophaga_s1	g__Corynebacterium_s1	g__Corynebacterium_s2	g__Corynebacterium_s3	g__Corynebacterium_s4	g__Corynebacterium_s5	g__Corynebacterium_s6	g__Corynebacterium_s7	g__F0040_s1	g__Finegoldia_s1	g__GCA-2749205_s1	g__Lawsonella_s1	g__Peptoanaerobacter_s1	g__Peptostreptococcus_s1	g__Prevotella_s1	g__Prevotella_s2	g__QFNR01_s1	g__RUG343_s1	s__Acinetobacter_towneri_A	s__Actinomyces_graevenitzii	s__Actinomyces_oris_A	s__Actinomyces_sp000220835	s__Aerococcus_christensenii	s__Anaerococcus_nagyae	s__Anaerococcus_octavius	s__Anaerococcus_provencensis	s__Anaeroglobus_micronuciformis	s__Ancrocorticia_sp000466165	s__Aquabacterium_sp001770725	s__Bacteroides_heparinolyticus	s__Bergeyella_A_cardium	s__Bifidobacterium_vaginale_G	s__Blastomonas_sp001556365	s__Campylobacter_A_rectus	s__Campylobacter_B_hominis	s__Campylobacter_B_ureolyticus	s__Campylobacter_B_ureolyticus_A	s__Capnocytophaga_gingivalis	s__Capnocytophaga_leadbetteri	s__Chryseobacterium_arthrosphaerae	s__Citrobacter_B_koseri	s__Citrobacter_braakii	s__Comamonas_testosteroni_B	s__Corynebacterium_accolens	s__Corynebacterium_aurimucosum_E	s__Corynebacterium_kefirresidentii	s__Corynebacterium_kroppenstedtii
RDPYD19050376_A	0	0	0	0.164999	0.000145304	0.00033785	0	0.000428901	0.00314066	0.000122542	0.000300309	0	0	0	0	0.000101067	0	0	0.0237895	0.000259879	0	0	0	0	0	0	0.00510585	0.000267645	0	0	0	0	0	0	0.000162405	0	0	0.000156563	0	0	0	0	0	0	0	0.243103	0	0.0561232	0
RDPYD19050378_A	0	0	0	0.123615	0.000725643	0.000326781	0	0.000332382	0.00374547	0.000149296	0	0	0	0	0	0	0	0	0.0299763	0	0	0	0	0	0	0	0.00480982	0.000173167	0	0	0	0	0	0	0	0	0	0.000146366	0	0.000133524	0	0	0	0	0	0.227106	0	0.0701593	0
RDPYD19050379_A	0	0	0	0.165585	0.000429512	0.00071379	0	0.00073176	0.00692106	0.000255163	0	0	0	0	0	0	0	0	0.0183964	0	0	0	0.000122838	0	0.00013678	0.000448739	0.0063612	0.000194594	0	0	0	0	0	0	0	0	0	0.000173296	0	0	0	0	0	0	0	0.21667	0.000210859	0.059706	0
RDPYD19050380_A	0	0	0	0.181595	0	0	0	0	0.00193823	0.00010392	0	0	0	0	0	0	0	0	0.0285582	0	0	0	0	0	0.000150437	0	0.00517638	0.000385393	0	0	0	0	0	0	0	0	0	0.000153881	0	0	0	0	0	0	0	0.22681	0	0.0672919	0
RDPYD19050381_A	0	0	0	0.243802	0	0	0	0	0.00220959	0	0	0	0	0	0	0	0	0	0.0233199	0	0	0	0	0	0.000150119	0	0.0051173	0.000275666	0	0	0	0	0	0	0	0	0	0.000193141	0	0	0	0	0	0	0	0.22249	0	0.0562975	0
RDPYD19050382_A	0.00436999	0	0	0.0585279	0.000125924	0.000306953	0	0.000310046	0.0226005	0.000281598	0	0	0	0	0	0	0	0	0.0330358	0	0	0	0.00016485	0	0	0.000456295	0.00710725	0.000374849	0	0	0	0	0	0	0.000168692	0	0	0.000297426	0	0	0	0	0	0	0	0.191758	0.000380775	0.114465	0
RDPYD19050383_A	0	0	0	0.0742717	0.000250439	0.000395509	0	0.000551398	0.0362437	0.000661361	0	0	0	0	0	0	0	0	0.0245412	0	0	0	0	0	0	0.000261733	0.00599001	0.000411472	0	0	0	0	0	0	0.000396952	0	0	0	0	0	0	0	0	0	0	0.25901	0	0.0669883	0
RDPYD19050384_A	0	0	0	0.0775208	0	0.000479531	0	0.000512303	0.00625841	0.000137405	0	0.00316203	0	0.00188437	0	0	0	0	0.0172036	0	0	0	0	0	0.000104346	0	0.00225805	0.000248584	0	0	0.00012579	0	0	0	0.00117674	0	0	0.0611926	0	0	0	0	0	0	0	0.279548	0	0.0614887	0
RDPYD19050385_A	0	0	0	0.0796826	0	0	0	0	0.00193753	0	0	0	0	0	0	0	0	0	0.0406944	0	0	0	0	0	0	0	0.00459881	0.000239024	0	0	0	0	0	0	0	0	0	0	0	0	0	0	0	0	0	0.25714	0	0.0917922	0
RDPYD19050386_A	0.000156485	0	0	0.178493	0.000819319	0.0405665	0	0.00271517	0.00508171	0	0	0	0	0	0	0	0	0	0.0166282	0	0	0	0	0	0	0	0.00166261	0.000110656	0	0	0	0	0	0	0.000604466	0	0	0	0	0	0	0	0	0	0	0.227054	0	0.0605607	0
RDPYD19050388_A	0.000497355	0	0	0.0586325	0.000626051	0.000492033	0.000139815	0.0010431	0.00940574	0.00026171	0	0	0	0.000198785	0	0	0	0	0.0192298	0	0	0	0	0	0	0.000141167	0.0028243	0.000120344	0	0	0.000137646	0	0	0	0.000927419	0	0	0.00015994	0	0	0	0	0	0	0	0.178823	0	0.0915588	0
RDPYD19050390_A	0	0	0	0.0691137	0.000136136	0.000444789	0	0.000332341	0.0057486	0.0184338	0	0	0	0	0	0	0	0	0.0272361	0	0	0	0	0	0	0	0.00434189	0.000128633	0	0	0	0	0	0	0	0	0	0	0	0	0	0	0	0	0	0.285652	0	0.0662234	0.000100867
RDPYD19050391_A	0	0	0	0.0868924	0.000162031	0.000286652	0	0.000707618	0.00418451	0.000257666	0	0	0	0	0	0	0	0	0.0283231	0	0	0	0.000158213	0	0.000118122	0	0.00367731	0.000183616	0	0	0.000114865	0	0	0	0.00049652	0	0	0	0	0	0	0	0	0	0	0.239003	0	0.0724643	0
RDPYD19050393_A	0	0	0.000105225	0.0230156	0	0	0	0.000186826	0.000740643	0.000248915	0	0.000130704	0	0.000273832	0	0	0	0	0.0102113	0	0	0	0.00246657	0	0	0.000417641	0.00254676	0.000321103	0	0	0	0	0	0	0	0	0	0.000132671	0	0.000598789	0.000163581	0	0	0	0	0.0767035	0	0.0227038	0
RDPYD19050394_A	0	0	0	0.0498757	0	0.000167739	0.000520453	0.00256382	0.00230481	0.000648535	0	0	0	0.000242072	0	0	0	0	0.0219002	0	0	0	0	0	0	0	0.00219083	0.000136604	0	0	0	0	0	0	0.000470479	0	0	0	0	0	0	0	0	0	0	0.164414	0	0.063626	0
RDPYD19050395_A	0	0	0	0.0853758	0.000408946	0.000445374	0.000222226	0.00168895	0.00545094	0.000966138	0	0	0	0.000214693	0	0.000247517	0	0	0.0155272	0	0	0.000213462	0	0	0	0	0.00528051	0.000167766	0	0	0	0	0	0	0.000418115	0	0	0.000104622	0	0	0	0	0	0	0	0.124335	0.000281057	0.135797	0
RDPYD19050396_A	0	0	0	0.0854189	0	0	0	0	0.00256524	0	0	0	0	0.000278082	0	0	0	0	0.0303152	0	0	0	0	0	0.000184866	0	0.00692066	0.000346292	0	0	0	0	0	0	0	0	0	0	0	0	0	0	0	0	0	0.273518	0.000111398	0.0812745	0
RDPYD19050398_A	0	0	0	0.103186	0.000313892	0.00179022	0.00607113	0.00541278	0.0050302	0.00152595	0	0	0	0.000654912	0	0	0	0	0.002888	0	0	0	0.000484311	0	0	0	0.00081371	0	0	0	0	0	0	0	0.000510471	0	0	0	0	0	0	0	0	0	0	0.11595	0.000234804	0.0204432	0
RDPYD19050399_A	0	0	0	0.138443	0.000109099	0.000865649	0	0.000596623	0.00519106	0	0	0	0	0	0	0	0	0	0.0298615	0	0	0	0.000291497	0	0	0	0.0062314	0.000244032	0	0	0	0	0	0	0	0	0	0.000126352	0	0	0	0	0	0	0	0.212783	0	0.0694163	0
RDPYD19050400_A	0	0	0	0.0776186	0	0	0	0	0.00246215	0	0	0	0	0	0	0	0	0	0.0397331	0	0	0	0	0	0.000167223	0	0.00491367	0.000344333	0	0	0	0	0	0	0	0	0	0	0	0	0	0	0	0	0	0.249769	0	0.0882641	0
RDPYD19050401_A	0	0	0	0.0574454	0.000145885	0.00166716	0	0.000904737	0.00273966	0.000163904	0	0	0	0	0	0	0	0	0.023667	0	0	0	0.000203379	0	0.000114223	0	0.00377904	0.000193138	0	0	0	0	0	0	0.00010715	0	0	0	0	0	0.000164904	0	0	0	0	0.198486	0	0.0577716	0
RDPYD19050402_A	0.000780096	0	0	0.134334	0	0.00021313	0	0.0182245	0.00348724	0.000105467	0	0.000426816	0	0	0	0	0.000991008	0	0.0210637	0	0	0	0	0	0	0.000118145	0.0112142	0.00668072	0	0	0	0	0	0	0.000139398	0	0	0.00402181	0.000178509	0	0	0	0	0	0	0.210792	0	0.0574498	0
RDPYD19050403_A	0	0	0	0.172175	0	0	0	0	0.0048805	0	0	0	0	0	0	0	0	0	0.026072	0	0	0	0	0	0	0	0.00489951	0.000188804	0	0	0	0	0	0	0.000308896	0	0	0	0	0	0	0	0	0	0	0.242339	0	0.0777118	0
RDPYD19050405_A	0	0	0	0.0789974	0	0	0	0	0.00252249	0	0	0	0	0	0	0	0	0	0.03569	0	0	0	0.000418467	0	0.000158661	0	0.00593143	0.000306394	0	0	0	0	0	0	0.000300599	0	0	0.000317049	0	0	0	0	0	0	0	0.268138	0	0.0835926	0
RDPYD19050406_A	0	0	0	0.0356265	0.000455342	0.0012432	0.000298595	0.00285927	0.00744374	0.00159011	0	0	0	0.00054973	0	0	0	0	0.00860209	0	0	0	0	0	0	0	0.00159014	0	0	0	0	0	0	0	0.000363631	0	0	0.000133432	0	0	0	0	0	0	0	0.142712	0.000135166	0.0983161	0
RDPYD19050407_A	0	0	0	0.0419093	0.000110544	0.000806992	0.000166683	0.00133575	0.00239265	0.000714314	0	0.000301433	0	0.00159672	0	0	0.000225951	0	0.0156708	0	0	0	0	0	0.000113951	0.000200053	0.00214507	0.000333261	0	0	0	0	0	0.00137698	0.000329009	0	0	0.000219332	0	0	0	0	0	0	0	0.165391	0.00304714	0.123501	0
RDPYD19050408_A	0	0	0	0.0452847	0	0.000692714	0	0.000646514	0.00513231	0.000636537	0	0.000347583	0	0.000243511	0	0	0	0	0.0157616	0	0	0	0	0	0	0	0.0119037	0.000211377	0	0	0.000110588	0	0	0	0.000650133	0	0	0.000479168	0	0	0	0	0	0	0	0.153534	0	0.0453143	0
RDPYD19050409_A	0	0	0	0.0611582	0	0.000181359	0.00013215	0.00093363	0.00434157	0.000570533	0	0.000134604	0	0.000347824	0	0	0	0	0.0224518	0	0	0	0	0	0	0	0.00386576	0.000257851	0	0	0	0	0	0	0.000348236	0	0	0.000154463	0	0	0	0	0.000404928	0	0	0.209099	0	0.0625899	0
RDPYD19050410_A	0	0	0	0.157979	0.000176585	0.00515634	0.000384072	0.00206805	0.00484988	0.000430705	0	0	0	0.000231753	0	0	0	0	0.0145217	0	0	0	0	0	0	0	0.00288315	0.000151712	0	0	0	0	0	0	0.000141371	0	0	0.000107586	0	0	0	0	0	0	0	0.151903	0	0.0396053	0
RDPYD19050411_A	0.00661251	0	0	0.0431563	0.000633397	0.000475048	0	0.00269532	0.197097	0.000497869	0	0	0	0	0	0.000179892	0	0	0.0152832	0	0	0	0	0	0	0.000153055	0.00328517	0.000173998	0	0	0.000143866	0	0	0	0.000253503	0	0	0	0	0	0	0	0	0	0	0.210538	0	0.0343147	0
RDPYD19050412_A	0.000608247	0	0	0.0551073	0.000582798	0.0030492	0	0.00241074	0.00604611	0.000255606	0	0.000336008	0	0.00352023	0	0	0.0145018	0	0.00786979	0	0.000631001	0	0.000642387	0	0	0	0.00847968	0.0077592	0	0	0.0173134	0	0	0	0.0018987	0	0	0.00953909	0.000109397	0	0	0.000254551	0	0	0.000634229	0.231073	0.000142204	0.0297627	0
RDPYD19050413_A	0	0	0	0.0488442	0.000779861	0.000991386	0	0.0316494	0.00734155	0.00035553	0	0	0	0	0	0	0	0	0.0147791	0	0	0	0	0	0	0	0.00389168	0.000214255	0	0	0	0	0	0	0	0	0	0	0	0	0	0	0	0	0	0.422079	0	0.045247	0
RDPYD19050414_A	0	0	0	0.0555203	0.00133705	0.000777131	0	0.000583187	0.00450003	0.000173278	0	0.000178884	0	0.000230655	0	0	0	0	0.0225809	0	0	0	0	0	0	0.000884955	0.00423998	0.000283595	0	0	0	0	0	0	0	0	0	0	0	0	0	0	0	0	0	0.407355	0	0.0534816	0
RDPYD19050415_A	0.000270657	0	0	0.196645	0	0.000424246	0	0.000254013	0.00235175	0	0	0	0	0	0	0	0	0	0.0268989	0	0	0	0	0	0.000152139	0	0.00513808	0.000240578	0	0	0	0	0	0	0.000231562	0	0	0	0	0	0	0	0	0	0	0.221799	0.000106817	0.0658959	0
RDPYD19050417_A	0.00185537	0	0	0.0678262	0	0	0	0.000407149	0.00212401	0.000145492	0	0.000129135	0	0.000152263	0	0	0	0	0.0272582	0	0	0	0.00125715	0	0.00010903	0.000704986	0.0102881	0.001231	0	0	0	0	0	0	0.000100368	0	0	0.000373146	0	0	0	0	0	0	0	0.209283	0.00324551	0.0846805	0
RDPYD19050418_A	0	0	0	0.0670807	0.00101037	0.00109633	0.000116472	0.00269838	0.145102	0.000420262	0	0.000892481	0	0	0	0	0	0	0.0156104	0	0	0	0	0	0.000126023	0	0.0092089	0.000293307	0	0	0	0	0	0	0	0	0	0.000157523	0	0	0	0	0	0.000127041	0	0.221906	0	0.040103	0
RDPYD19050419_A	0.000567974	0	0	0.133354	0.0745525	0.000970793	0	0.00261719	0.00274486	0.000501053	0	0	0	0.000342187	0	0	0	0	0.0175326	0	0	0	0	0	0	0.00885028	0.00928898	0.000232533	0	0	0	0	0	0	0.0001135	0	0	0.000170177	0	0	0	0	0	0	0	0.173843	0.000202952	0.0590031	0
RDPYD19050420_A	0	0	0	0.0838958	0.000196092	0.000421365	0	0.0170785	0.0032261	0	0	0	0	0	0	0	0	0	0.031547	0	0	0	0	0	0	0	0.00514104	0.00029365	0	0	0	0	0	0	0.000490294	0	0	0	0	0	0	0	0	0	0	0.26012	0.000177228	0.0815234	0
RDPYD19050421_A	0	0	0	0.0371498	0.00042453	0.00317757	0.000189777	0.00356964	0.184769	0.000976483	0	0.000243056	0	0.000237977	0	0	0	0	0.00748086	0	0	0	0.000204579	0	0	0.000319555	0.00554405	0.000154223	0	0	0	0	0	0	0.000561395	0	0.000500188	0.000314363	0.0123065	0	0	0	0	0	0	0.103977	0.00107167	0.0567803	0
RDPYD19050422_A	0	0	0	0.0498813	0.000173484	0.000154132	0.000127283	0.000270237	0.00568094	0.000155495	0	0	0	0.00285871	0	0	0	0	0.00827353	0	0	0	0.000134552	0	0	0	0.00314611	0.000304564	0	0	0.000155511	0	0	0	0.00115822	0	0	0.0347017	0.000116383	0.000191324	0.000425776	0	0	0	0	0.112673	0.00149096	0.0603821	0
RDPYD19050423_A	0	0	0	0.0561612	0.000191347	0.000393456	0.000125127	0.000745885	0.00462188	0.000303679	0	0	0	0.000100821	0	0	0	0	0.021369	0	0	0	0	0	0	0	0.00250338	0.000153381	0	0	0	0	0	0	0.000306331	0	0	0	0	0	0	0	0	0	0	0.281617	0	0.0601972	0
RDPYD19050424_A	0.000118959	0	0	0.0235977	0.000369432	0.00140099	0	0.00166123	0.00497195	0.000398495	0	0	0	0.000290682	0	0	0	0	0.00860366	0	0	0	0	0	0	0.00122654	0.00284008	0	0	0	0	0	0	0	0.000137763	0	0	0	0	0	0	0	0	0	0	0.292339	0	0.0256631	0
RDPYD19050425_A	0	0	0	0.117035	0.00317847	0.225311	0	0.00528483	0.00259161	0	0	0	0	0	0	0	0	0	0.0139416	0	0	0	0.000862332	0.000683476	0	0	0.00203651	0.000117627	0	0	0	0	0	0	0.000497622	0	0	0.000168904	0	0	0	0	0	0	0	0.224823	0.00421749	0.0393681	0
RDPYD19050427_A	0.000129168	0	0	0.185725	0.00120115	0.00196337	0.000117646	0.00102215	0.00305292	0.00107038	0	0.000269349	0	0.000171962	0	0	0	0	0.0149164	0	0	0	0	0	0	0	0.0075575	0.000254447	0	0	0	0	0	0	0.000445413	0	0.000284704	0	0	0	0	0	0	0	0	0.154929	0.000982897	0.070135	0
RDPYD19050428_A	0.000591798	0	0	0.0537639	0.000186831	0.000258663	0	0.00132586	0.0850468	0.00209064	0	0.000410308	0	0.000126997	0	0	0	0	0.0199979	0	0	0	0	0	0	0.0079574	0.0286241	0.000546982	0	0	0	0	0	0	0.000591243	0	0	0.000258588	0	0	0	0	0	0	0	0.21314	0	0.0637805	0.00337544
RDPYD19050429_A	0	0	0	0.0587805	0	0.000212902	0	0.00041081	0.0231268	0.000347196	0	0.000202453	0	0	0	0	0	0	0.0235195	0	0	0	0	0	0	0	0.00583371	0.000643508	0	0	0	0	0	0	0	0	0	0.000103556	0	0	0	0	0	0	0	0.155304	0	0.0518367	0
RDPYD19050430_A	0.000112511	0	0	0.0404487	0.000319149	0.00121269	0.000180108	0.00413188	0.00368645	0.000345473	0	0.000147637	0	0.000217576	0	0	0	0	0.00796191	0	0	0	0	0	0.000115094	0.00125957	0.00751423	0.000227968	0	0	0	0	0	0	0	0	0	0.000478522	0	0	0	0	0	0	0	0.216549	0.000106485	0.0399515	0
RDPYD19050431_A	0.000275695	0	0	0.140355	0.000160842	0.000323913	0	0.000612673	0.00307548	0.000228669	0	0	0	0.00584711	0	0	0	0	0.0242635	0	0	0	0	0	0.000103664	0	0.00541185	0.000321247	0	0	0	0	0	0	0.000117224	0	0	0.00016026	0	0	0	0	0	0	0	0.304182	0	0.0667005	0
RDPYD19050432_A	0.00601314	0	0	0.0920201	0.000126682	0.000216256	0	0.000396784	0.00323069	0.000163436	0	0.000627954	0	0	0	0	0	0	0.0234366	0	0	0	0	0	0	0.00140027	0.0123818	0.000277621	0	0	0	0	0	0	0	0	0	0.000222462	0	0	0	0	0.00792555	0	0	0.257155	0	0.0594463	0
RDPYD19050433_A	0	0	0	0.0703585	0.000137263	0.000252954	0	0.000783486	0.0036479	0.000114477	0	0	0	0	0	0	0	0	0.0302432	0	0	0	0	0	0	0	0.00760472	0.000335432	0	0	0	0	0	0	0.000153231	0	0	0.000256693	0	0	0	0	0	0	0	0.256846	0	0.0671963	0
RDPYD19050434_A	0	0	0	0.0153994	0.00083804	0.0268006	0.000262343	0.00175699	0.0107277	0.00327863	0	0	0	0	0	0	0	0	0.00204579	0	0	0	0	0	0	0	0.000672423	0	0	0	0	0	0	0	0	0	0	0	0	0	0	0	0	0	0	0.235436	0.000919035	0.0197954	0.000474785
RDPYD19050435_A	0	0	0	0.14239	0.000102923	0.000700154	0.000102177	0.00103739	0.00232452	0.000253624	0	0	0	0	0	0	0	0	0.0222633	0	0	0	0	0	0	0	0.00304264	0.000189663	0	0	0	0	0	0	0.000340352	0	0	0	0	0	0	0	0	0	0	0.217033	0	0.0717234	0
RDPYD19050436_A	0.000105772	0	0	0.157418	0.000123786	0.000114907	0	0.000419774	0.00376856	0.000102605	0	0.000230034	0	0	0	0	0	0	0.022924	0	0	0	0	0	0	0.00091546	0.0100888	0.000355377	0	0	0	0	0	0	0	0	0	0.000264535	0	0	0	0	0	0	0	0.222947	0.000169897	0.0583265	0
RDPYD19050437_A	0.000119842	0	0	0.0837917	0	0.00041664	0	0.000399111	0.00235048	0.000239347	0	0	0	0.000144111	0	0	0	0	0.0271004	0	0	0	0	0	0.000145271	0.00100485	0.0083019	0.000428789	0	0	0.000130347	0	0	0	0.000879271	0	0	0.000157413	0	0	0	0	0	0	0	0.193544	0	0.0961015	0
RDPYD19050438_A	0	0	0	0.0745135	0	0	0	0	0.00398655	0.000643	0	0	0	0	0	0	0	0	0.0427333	0	0	0	0	0	0	0	0.00437993	0.00017783	0	0	0	0	0	0	0	0	0	0	0	0	0	0	0	0	0	0.236211	0	0.0932962	0
RDPYD19050439_A	0	0	0	0.0367035	0.000674232	0.00111729	0.000165216	0.00163292	0.00772574	0.00440271	0	0.000212146	0	0.00198077	0	0	0	0	0.00830652	0	0	0	0	0	0	0	0.00360391	0.000208655	0	0	0	0	0	0	0.00039333	0	0.000422033	0	0	0	0	0	0	0	0	0.370092	0.000470118	0.0474108	0
RDPYD19050440_A	0.000230298	0	0	0.21794	0.000500972	0.00448895	0	0.00255807	0.00301999	0.00239	0	0.000760287	0	0.000169087	0	0	0.00084397	0	0.00641492	0	0	0	0.000115493	0	0.000210415	0.000501849	0.029354	0.0119103	0	0	0	0	0	0	0.000206164	0	0	0.0344112	0.000373565	0	0	0	0.0093322	0	0	0.071705	0.000458286	0.0368119	0
RDPYD19050441_A	0	0	0	0.0753423	0.000304605	0.00156809	0	0.00135371	0.00637312	0.000799267	0	0	0	0.000353923	0	0	0.000238084	0	0.0115339	0	0	0	0	0	0	0	0.00132909	0	0	0	0	0	0	0	0.000307297	0	0.00033455	0.000130679	0	0	0	0	0	0	0	0.130307	0.0151156	0.0510125	0
RDPYD19050442_A	0	0	0	0.0850455	0.000455764	0.00263497	0.000131431	0.00191873	0.00689502	0.000681022	0	0	0	0.000199151	0	0	0	0	0.00988134	0	0	0	0	0	0	0	0.00135454	0	0	0	0	0	0	0	0.000529426	0	0	0.000155489	0.156254	0	0	0	0	0	0.000207583	0.107112	0.000349374	0.0702886	0
RDPYD19050443_A	0	0	0	0.0259968	0.000918762	0.0011198	0.0100179	0.00176914	0.00588385	0.000325667	0	0	0	0	0	0	0	0	0.00293059	0	0	0	0	0	0	0	0.00342835	0.000123373	0	0	0	0	0	0	0.000119783	0	0	0.000148296	0	0	0	0	0.00661465	0	0	0.209627	0	0.0140799	0
RDPYD19050444_A	0	0	0	0.11177	0.000911942	0.000963339	0.000106745	0.00232039	0.0118478	0.000206872	0	0	0	0.000110553	0	0	0.000108417	0	0.011138	0	0	0	0.000117796	0	0	0	0.001254	0.000588271	0	0	0	0	0	0.000126645	0.000361818	0	0	0.000418855	0	0	0	0	0	0	0	0.307066	0	0.0450828	0
RDPYD19050445_A	0	0	0	0.0826938	0.000278478	0.000871046	0	0.00142932	0.00717773	0.000316999	0	0	0	0.000187445	0	0	0	0	0.00596087	0	0.000185567	0	0	0	0	0.000203551	0.0018652	0.000202827	0	0	0.000165656	0	0	0	0.00130363	0	0	0.122457	0	0	0	0	0	0	0	0.288824	0	0.0203113	0
RDPYD19050446_A	0	0	0	0.184679	0	0.000136402	0	0.000452262	0.00203348	0.000431881	0	0	0	0.000256046	0	0	0	0	0.0216374	0	0	0	0.000264646	0	0	0	0.00327999	0.000142288	0	0	0	0	0	0	0.000269382	0	0	0	0	0	0	0	0	0	0	0.171984	0.000137178	0.0767105	0
RDPYD19050447_A	0	0	0	0.0821822	0	0	0	0.000218889	0.00305962	0.000144359	0	0	0	0	0	0	0	0	0.0319976	0	0	0	0	0	0.000325439	0	0.00599216	0.000271101	0	0	0	0	0	0	0.000277392	0	0	0	0	0	0	0	0	0	0	0.263788	0	0.0749703	0
RDPYD19050448_A	0	0	0	0.0699868	0.000133036	0.000398313	0	0.000605754	0.0055087	0.000101678	0	0	0	0	0	0	0	0	0.027986	0	0	0	0	0	0	0	0.00523074	0.000266365	0	0	0	0	0	0	0	0	0	0	0	0	0	0	0	0	0	0.309542	0	0.073107	0
RDPYD19050449_A	0.000178652	0	0	0.131021	0.000246603	0.000435541	0.000122584	0.00181946	0.00436007	0.000347131	0	0.00110541	0	0	0	0	0.000173298	0	0.0180202	0	0	0	0	0	0	0	0.0123527	0.000753398	0	0	0	0	0	0	0	0	0	0.00114101	0	0	0	0	0	0	0	0.205315	0.000734387	0.053713	0
RDPYD19050450_A	0	0	0	0.101701	0.000264542	0.000795225	0.000298769	0.00282843	0.0126367	0.000740567	0	0	0	0.000378723	0	0	0	0	0.0107822	0	0	0	0	0	0	0	0.00327685	0.00029729	0	0	0	0	0	0	0.000323795	0	0	0.00024318	0	0	0	0	0	0	0	0.144293	0	0.0418405	0
RDPYD19050451_A	0	0	0	0.0413255	0.000784777	0.00281914	0	0.00246919	0.00572207	0.000183789	0	0	0	0	0	0	0	0	0.013618	0	0	0	0	0	0	0	0.00180565	0	0	0	0	0	0	0	0	0	0	0	0	0	0	0	0	0	0	0.317818	0	0.0311465	0
RDPYD19050452_A	0.000124203	0	0	0.0772434	0.00119019	0.0046866	0.000101401	0.0028638	0.0103769	0.000158836	0	0.000283226	0	0.000148821	0	0	0.000188854	0	0.0075447	0	0	0	0	0	0.000373612	0.000168624	0.0180549	0.000578702	0	0	0	0	0	0.000104841	0.000290426	0	0	0.000231394	0	0	0	0	0	0	0	0.286831	0.000133921	0.0268052	0
RDPYD19050454_A	0.000385591	0	0	0.0109358	0	0.000314734	0.000118222	0.00138312	0.00245354	0.000653922	0	0.000962772	0	0.0107676	0	0	0.00329849	0	0.000848452	0	0	0	0	0	0.000262391	0.000222573	0.0620336	0.0262762	0	0	0	0	0	0	0.000236017	0	0	0.0133559	0.000156792	0	0	0	0.011821	0	0	0.0567108	0.000217449	0.0649255	0
RDPYD19050455_A	0	0	0	0.113301	0	0.00182229	0	0.00103386	0.00845977	0.000320872	0	0	0	0.000240029	0	0	0.000419882	0	0.0146124	0	0.000140159	0	0.000132021	0	0	0.00039979	0.00831753	0.00019492	0	0	0.000194106	0	0	0.000154272	0.000902366	0	0	0.000141214	0	0	0	0	0	0	0	0.184061	0	0.0471326	0
RDPYD19050456_A	0	0	0	0.0322884	0.00064932	0.000899567	0.00054699	0.00374931	0.0598968	0.00241785	0	0	0	0.00031586	0	0	0	0	0.0075837	0	0.00101806	0	0	0	0	0	0.00196206	0	0	0	0	0	0	0	0.00017271	0	0	0	0	0	0	0	0	0	0	0.245642	0	0.0343131	0
RDPYD19050457_A	0	0	0	0.238942	0.000379239	0.000522132	0	0.00041038	0.00726459	0.000121	0	0	0	0	0	0	0	0	0.0157505	0	0	0	0	0	0	0	0.00214417	0.000202588	0	0	0.000104003	0	0	0	0.000859326	0	0	0.000295166	0	0	0	0	0	0	0	0.184177	0	0.05162	0
RDPYD19050458_A	0	0	0	0.0626641	0.00044516	0.000871146	0	0.00125142	0.00726519	0.000825949	0	0	0	0.000455875	0	0	0.000102617	0	0.0119238	0	0	0	0	0	0	0	0.00269094	0.00018479	0	0	0	0	0	0.000247695	0.000725537	0	0	0.0002607	0	0	0	0	0	0	0	0.285883	0.000159375	0.0401724	0
RDPYD19050459_A	0.000113727	0	0	0.061159	0.00110652	0.208001	0.000253065	0.00270009	0.0115425	0.000196452	0	0.000154369	0	0.000447914	0	0	0	0	0.00836356	0	0	0	0	0	0	0.000138947	0.00583806	0.0003463	0	0	0	0	0	0	0.000811647	0	0.000181007	0.000281191	0.000493978	0	0	0	0	0	0	0.177386	0.00086844	0.0300085	0
RDPYD19050460_A	0	0	0	0.0215429	0.00199546	0.00330621	0.000287494	0.0647321	0.0149303	0.00755628	0	0	0	0.000300452	0	0	0	0	0.00140953	0	0	0	0	0	0	0	0.00208429	0.00175094	0	0	0	0	0	0	0.000110594	0	0	0.00110188	0	0	0	0	0	0	0	0.35837	0.000322263	0.0212123	0
RDPYD19050461_A	0	0	0	0.0711117	0.000125617	0.000213496	0	0.000595584	0.00429323	0.00997016	0.000293148	0.000153407	0	0.000701435	0	0.000120118	0	0	0.0299284	0.000150789	0	0	0	0	0	0	0.00624222	0.000349971	0	0	0	0	0	0	0	0	0	0.000180559	0	0	0	0	0	0	0	0.229951	0	0.0733698	0
RDPYD19050462_A	0	0.000707891	0.00132017	0.000267031	0	0	0	0	0	0	0.0198688	0	0.00217374	0	0.00124843	0.00915179	0.00174368	0.00691402	0	0.0139939	0.000135847	0	0	0	0	0	0.000766099	0	0	0	0	0	0.000238418	0	0	0.000876363	0	0	0	0.00417695	0.00262091	0	0	0	0	0.000467514	0	0.00292441	0
RDPYD19050464_A	0	0	0	0.06298	0	0.0001737	0	0.000378215	0.00301388	0.000288924	0	0	0	0	0	0	0	0	0.0219357	0	0	0	0	0	0	0	0.00557622	0.000339143	0	0	0	0	0	0	0.000110898	0	0	0.00020585	0	0	0	0	0	0	0	0.209239	0	0.057528	0
RDPYD19050465_A	0	0	0	0.151364	0	0.000338253	0	0.000380966	0.00442083	0.000120081	0	0	0	0	0	0	0	0	0.0236036	0	0	0	0	0	0.000116939	0	0.00534961	0.000269806	0	0	0.00013492	0	0	0	0.000614967	0	0	0.000146275	0	0	0	0	0	0	0	0.235156	0	0.0633128	0
RDPYD19050466_A	0	0	0	0.0310487	0.000378583	0.00106598	0	0.07974	0.00329185	0	0	0	0	0	0	0	0	0	0.010601	0	0	0	0	0.000285032	0	0	0.00477649	0	0	0	0	0	0	0	0	0	0	0.000191615	0	0	0	0	0	0	0	0.148664	0	0.0260218	0
RDPYD19050467_A	0	0	0	0.153008	0.000138875	0.00045171	0.000292391	0.00161986	0.00352219	0.00062087	0	0.000586953	0	0	0	0	0	0	0.0196109	0	0	0	0	0	0	0	0.00511726	0.000238391	0	0	0	0	0	0	0.000256892	0	0	0.000104591	0	0	0	0	0	0	0	0.179664	0	0.0783881	0
RDPYD19050468_A	0	0	0	0.0678169	0.000128867	0.000364804	0	0.000788877	0.0473453	0.000194375	0	0	0	0	0	0	0	0	0.0222376	0	0	0	0.000160581	0	0	0	0.00990001	0.000211652	0	0	0	0	0	0.00014517	0.000338671	0	0	0.000273578	0	0	0	0	0	0	0	0.192023	0	0.084375	0
RDPYD19050469_A	0	0	0	0.0650402	0.000118313	0.000354229	0.000156099	0.00108891	0.0150102	0.000603835	0	0	0	0.000146921	0	0	0	0	0.0204589	0	0	0	0.000117976	0	0	0	0.00221319	0.000138599	0	0	0.000124811	0	0	0	0.00124916	0	0	0.000133394	0	0	0	0	0	0	0	0.199066	0	0.0639771	0
RDPYD19050470_A	0	0	0	0.0572492	0.000191827	0.00120335	0	0.00110207	0.00177969	0.000338001	0	0	0	0.000122836	0	0	0	0	0.0285798	0	0	0	0	0	0	0.000117116	0.00619088	0.000414539	0	0	0	0	0	0	0.000287182	0	0	0.000244668	0	0	0	0	0	0	0	0.221058	0	0.0837753	0
RDPYD19050471_A	0	0	0	0.046165	0.000269463	0.000659962	0.000307373	0.00199307	0.00850656	0.000451563	0	0.000432304	0	0.00103768	0	0	0	0	0.0145183	0	0	0	0	0	0.000137267	0	0.00842893	0.00110273	0	0	0	0	0	0	0.000254541	0	0.0010043	0.00105518	0	0	0	0	0	0	0	0.274975	0	0.0542334	0
RDPYD19050472_A	0	0	0	0.0667912	0	0	0.000120522	0.00062652	0.00161078	0.00108277	0	0	0	0.000135969	0	0	0	0	0.0317689	0	0	0	0.000233377	0	0	0	0.00445491	0.000522964	0	0	0.000116151	0	0	0	0.000573036	0	0	0	0	0	0	0	0	0	0	0.207309	0.000613352	0.104623	0
RDPYD19050473_A	0	0	0	0.127757	0.000155146	0.000426711	0	0.000704043	0.00332572	0.000337235	0	0	0	0	0	0	0	0	0.0218898	0	0	0	0.000208822	0	0.000110098	0	0.00561167	0.000228966	0	0	0	0	0	0	0.000104949	0	0	0.000128095	0	0	0	0	0	0	0	0.281826	0	0.0510059	0
RDPYD19050474_A	0.00202117	0	0	0.0781119	0.000756956	0.00233085	0	0.00343035	0.0396027	0.0022411	0	0.000460212	0	0.000455967	0	0	0.000380757	0	0.00592622	0	0	0	0	0	0	0.000105903	0.0192247	0.00036553	0	0	0	0	0	0	0.000135781	0	0	0.000131984	0	0	0	0	0	0	0	0.313059	0	0.0262581	0
RDPYD19050475_A	0.00433135	0	0	0.179194	0	0.000247117	0	0.00024197	0.00449152	0.000206249	0	0	0	0.000131251	0	0	0.000174476	0	0.0209964	0	0	0	0	0	0	0.000227235	0.00488702	0.000271165	0	0	0	0	0	0.000188822	0.000384167	0	0	0.000164577	0	0	0	0	0	0	0	0.208843	0	0.0754834	0
RDPYD19050476_A	0.000138139	0	0	0.0320988	0	0.000251433	0.000247571	0.00202427	0.00494869	0.000584816	0	0	0	0.000513728	0	0	0	0	0.0282631	0	0.000289383	0	0.000286868	0	0.000143957	0	0.00508574	0.000211756	0	0	0.00132186	0	0	0	0.00957909	0	0	0.000129699	0	0	0	0	0	0	0.000172461	0.0979191	0.000590066	0.0993609	0
RDPYD19050477_A	0	0	0	0.0590449	0	0.000191548	0.000303133	0.00155183	0.00155952	0.00050189	0	0	0	0.000147584	0	0	0	0	0.0289974	0	0	0	0	0	0	0.000722727	0.00525649	0.000205316	0	0	0	0	0	0	0.000315737	0	0	0	0	0	0	0	0	0	0	0.178451	0	0.080676	0
RDPYD19050478_A	0	0	0.000181746	0.0492675	0.00011287	0.000945844	0.00016525	0.00141177	0.00787536	0.000660556	0.000158473	0.000115849	0	0.000276628	0	0.000104854	0	0	0.00841546	0	0	0	0.00116591	0	0	0	0.00184866	0	0	0.000159455	0	0	0.000309241	0.000179564	0.000580908	0	0	0.000391439	0.000122983	0.000803077	0.000310504	0	0	0	0.000219398	0.130181	0.000538127	0.0305221	0
RDPYD19050479_A	0	0	0	0.0220114	0	0.0406375	0	0.000471349	0.00261712	0.000617641	0	0.000291789	0	0.000145776	0	0	0	0	0.00317301	0	0	0	0.000105544	0	0	0.000209688	0.00289405	0.000123118	0	0	0	0	0	0	0.000424248	0	0	0.000776642	0.00014821	0	0.000110726	0	0	0	0	0.0428617	0.000305669	0.0092321	0
RDPYD19050480_A	0	0	0	0.0434081	0.000371338	0.000587272	0	0.00286539	0.00713489	0.00119086	0	0.000136057	0	0.00199204	0	0	0	0	0.00749497	0	0.000119353	0	0	0	0	0.000117224	0.0153667	0.000243429	0	0	0	0	0	0	0.000520399	0	0	0.00134911	0	0	0	0	0	0	0	0.129625	0.000736138	0.0614902	0
RDPYD19050481_A	0	0	0	0.0271492	0.000620226	0.00283294	0.000560386	0.00384926	0.022878	0.0135935	0	0	0	0.000253807	0	0	0	0	0.0014356	0	0	0	0.000609909	0.000169699	0	0	0.000420506	0	0	0	0.000276303	0	0	0	0.002749	0	0	0	0	0	0	0	0	0	0	0.198584	0	0.0265104	0
RDPYD19050482_A	0	0	0	0.0931916	0.000103088	0.00048856	0.000125154	0.000852252	0.00596558	0.000232714	0	0	0	0.00112198	0	0	0.000195728	0	0.0203159	0	0	0	0.000103359	0	0	0	0.00222279	0.000342404	0	0	0	0	0	0.000223807	0.000428685	0	0	0.000317401	0	0	0	0	0	0	0	0.22588	0	0.0799888	0
RDPYD19050483_A	0	0	0	0.0359799	0.000742993	0.00129019	0	0.00215102	0.00775351	0.000552603	0	0	0	0.00010617	0	0	0	0	0.012545	0	0	0	0.000301539	0	0	0	0.00275109	0	0	0	0	0	0	0	0.000198914	0	0	0	0	0	0	0	0	0	0	0.48871	0	0.0366952	0
RDPYD19050484_A	0.000270299	0	0	0.117396	0.00180082	0.0774235	0	0.00259505	0.00502845	0.000442437	0	0.000521542	0	0.00142859	0	0	0	0	0.0256913	0	0	0	0	0	0	0.00248715	0.00743711	0.000820763	0	0	0	0	0	0	0	0	0	0.000369004	0	0	0	0	0	0	0	0.412613	0	0.0187487	0
RDPYD19050485_A	0	0	0	0.128008	0.00125065	0.043017	0	0.00256578	0.00939214	0.000782437	0	0.000184995	0	0.000794566	0	0	0	0	0.0158466	0	0	0	0	0	0	0	0.00447226	0.000315938	0	0	0	0	0	0	0.000137221	0	0	0.00012995	0	0	0	0	0	0	0	0.392292	0	0.0405238	0
RDPYD19050486_A	0	0	0	0.00779379	0.000339613	0.00142722	0.000272832	0.000963176	0.00387086	0.000629675	0	0	0	0	0	0	0	0	0.000236784	0	0	0	0	0	0	0	0.000857988	0	0	0	0	0	0	0	0	0	0	0	0	0	0	0	0	0	0	0.255795	0	0.00881318	0
RDPYD19050487_A	0.00196743	0	0	0.0684978	0	0.00039128	0	0.000424325	0.00249701	0.00013573	0	0	0	0.000126586	0	0	0	0	0.0313645	0	0	0	0	0	0.000104046	0	0.00644556	0.000457983	0	0	0	0	0	0	0.000247614	0	0	0.000310642	0	0	0	0	0	0	0	0.237913	0.000147788	0.0969142	0
RDPYD19050488_A	0.000471975	0	0	0.0574198	0.000797618	0.00250259	0	0.00223014	0.00420201	0.000967512	0	0	0	0.00015059	0	0	0	0	0.00426154	0	0	0	0	0	0	0.00616284	0.0164987	0.000424429	0	0	0	0	0	0	0.000212815	0	0	0.000316535	0	0	0	0	0	0	0	0.331039	0.000518446	0.145928	0.000518068
RDPYD19050489_A	0	0	0	0.402657	0	0	0	0.000412936	0.010082	0.000753167	0	0	0	0.000139453	0	0	0	0	0.00837659	0	0.000107394	0	0	0	0	0	0.00282633	0.000279284	0	0	0.000140221	0	0	0	0.00118664	0	0	0.000612175	0	0	0	0	0	0	0	0.128555	0	0.0244404	0
RDPYD19050490_A	0.000132432	0	0	0.250613	0.00075148	0.0091592	0	0.00748093	0.00731128	0.00073347	0	0	0	0.000229557	0	0	0	0	0.0128526	0	0	0	0	0	0	0	0.0018912	0	0	0	0	0	0	0.00144351	0.000244502	0	0	0.00010161	0	0	0	0	0	0	0.00150722	0.158938	0.000201671	0.0470869	0
RDPYD19050492_A	0	0	0	0.143839	0.000226877	0.000761662	0	0.000456112	0.00422883	0.000141176	0	0.000159177	0	0	0	0	0	0	0.0265709	0	0	0	0	0	0.000139954	0	0.0056505	0.000261746	0	0	0	0	0	0	0	0	0	0	0	0	0	0	0	0	0	0.272028	0	0.0616804	0
RDPYD19050493_A	0	0	0	0.167528	0	0	0	0	0.00203998	0	0	0.000206721	0	0.000496796	0	0	0	0	0.026223	0	0	0	0	0	0.000105903	0	0.00595117	0.000446734	0	0	0	0	0	0.000100716	0	0	0	0.000283387	0	0	0	0	0	0	0	0.242358	0.00201434	0.0657318	0
RDPYD19050494_A	0.00440872	0	0	0.0404292	0.000501198	0.00121617	0.000128671	0.00145736	0.0104056	0.00048381	0	0.000138617	0	0.00013188	0	0	0.000138621	0	0.00670293	0	0	0	0	0	0.000149531	0	0.00749863	0.00159488	0	0	0	0	0	0	0.000180978	0	0	0.000828767	0	0	0	0	0	0	0	0.488112	0	0.0215144	0
RDPYD19050495_A	0	0	0	0.0798323	0.000207421	0.000239833	0	0.000589441	0.00211656	0.000187674	0	0.000117268	0	0.000123707	0	0	0	0	0.0252786	0	0	0	0	0	0	0	0.00717	0.000748459	0	0	0	0	0	0	0	0	0	0.000538125	0	0	0	0	0	0	0	0.242218	0	0.0924307	0
RDPYD19050496_A	0	0	0	0.0397894	0	0.000743709	0	0.000303764	0.0216326	0.00121706	0.000116449	0.000180063	0	0	0	0	0.00018236	0	0.0134765	0	0.00285506	0.000117953	0.00171932	0.000281193	0	0	0.00558999	0.000168117	0	0	0.000238103	0	0	0	0.000606249	0	0	0.000154843	0	0	0	0.00020544	0	0	0.264908	0.120988	0.000355973	0.0507509	0
RDPYD19050497_A	0.00204395	0	0	0.0993178	0.000564709	0.00119957	0.000229749	0.0177228	0.00582006	0.00036911	0	0.000308978	0	0.000147104	0	0	0	0	0.0135722	0	0	0	0	0	0.00035094	0	0.0133871	0.00453517	0	0	0	0	0	0	0.000229215	0	0	0.001917	0	0	0	0	0.00169408	0	0	0.290291	0	0.0464077	0
RDPYD19050498_A	0	0	0	0.0294029	0.00041529	0.00181665	0	0.00127929	0.00420779	0.000571845	0	0.000273459	0	0.000164757	0	0	0	0	0.00669575	0	0	0	0.000420518	0.000115051	0	0	0.00250338	0.00025607	0	0	0	0	0	0	0.000360438	0	0	0.000181745	0	0	0	0	0	0	0	0.25636	0	0.050827	0
RDPYD19050499_A	0	0	0	0.0590848	0.000249043	0.000851225	0	0.000692971	0.0249348	0.000316683	0	0	0	0.000110377	0	0	0.0001025	0	0.0239036	0	0	0	0	0	0	0	0.00514915	0.000164079	0	0	0	0	0	0	0.000323014	0	0	0	0	0	0	0	0	0	0	0.332923	0.000139909	0.0633743	0
RDPYD19050500_A	0	0.000427664	0	0.0651903	0	0.000929684	0	0.000675406	0.00230056	0.000442945	0	0	0	0.000261826	0	0	0	0	0.0267837	0	0	0	0	0	0.000113501	0	0.00312897	0.000203976	0	0	0.000163082	0	0	0	0.000915479	0	0	0.000101508	0	0	0	0	0	0	0	0.212044	0.000121909	0.104567	0
RDPYD19050501_A	0	0	0	0.0589972	0	0.0001898	0	0.000237257	0.00701226	0.000201277	0	0	0	0	0	0	0	0	0.0240556	0	0	0	0	0	0	0.000239891	0.00558535	0.000306271	0	0	0	0	0	0	0.000154385	0	0	0.000283974	0	0	0	0	0	0	0	0.197278	0	0.0643269	0
RDPYD19050502_A	0	0	0	0.0778914	0.000613104	0.00111391	0	0.00316194	0.0153973	0.00190923	0	0	0	0.000374	0	0	0	0	0.00327581	0	0.000116344	0	0.000102007	0	0	0.00016119	0.0140062	0.000239123	0	0	0.000110167	0	0	0	0.000555509	0	0	0.000410924	0	0	0	0	0	0	0	0.239244	0.00262846	0.0224025	0
RDPYD19050503_A	0.0002554	0	0	0.070222	0.000325783	0.000794504	0.000160945	0.00178436	0.103912	0.000544814	0	0.000374758	0	0.000154118	0	0	0	0	0.0115213	0	0	0	0.0012337	0	0	0.00396929	0.0148702	0.00261377	0	0	0	0	0	0	0.000354509	0	0	0.000195256	0	0	0.000173465	0	0	0	0	0.172785	0.00155249	0.0535709	0
RDPYD19050504_A	0	0	0	0.0521133	0.000184415	0.000159782	0	0.000437138	0.00257627	0	0	0	0	0	0	0	0	0	0.0278823	0	0	0	0	0	0	0	0.00531069	0.000191105	0	0	0	0	0	0	0.000128577	0	0	0.00022702	0	0	0	0	0	0	0	0.190925	0	0.0645078	0
RDPYD19050505_A	0.000101986	0	0	0.0397416	0.00087093	0.00167859	0	0.000888387	0.0972386	0.000398844	0	0	0	0	0	0	0	0	0.0114091	0	0	0	0	0	0	0	0.00449196	0	0	0	0	0	0	0	0.000332891	0	0	0	0	0	0	0	0	0	0	0.144493	0.000144733	0.0632388	0
RDPYD19050506_A	0	0	0.000242134	0.16816	0.000114817	0.000265965	0	0.000183067	0.0118903	0.000159477	0	0.000299576	0	0	0	0	0	0	0.0226027	0	0	0	0.000308336	0	0	0.000379396	0.0063176	0.000369368	0	0	0	0	0	0	0.000156883	0	0	0.000178239	0	0	0	0	0	0	0	0.237845	0.000113517	0.0785307	0
RDPYD19050507_A	0.00018016	0	0	0.0521054	0.000568016	0.000736466	0	0.00164376	0.00489579	0.00113072	0	0.000509359	0	0.00154757	0	0	0.000202229	0	0.0126199	0	0	0	0.000271729	0	0	0.00183247	0.00399584	0.000387779	0	0	0.000128876	0	0	0.00025523	0.000968291	0	0	0.000206802	0	0	0	0	0	0	0	0.303981	0.00129409	0.0432478	0.000395629
RDPYD19050508_A	0	0	0	0.0672531	0	0.000102184	0	0.00130379	0.0383968	0.000257693	0	0	0	0.000224623	0	0	0.00020515	0	0.0270214	0	0	0	0	0	0	0	0.00225496	0.000176025	0	0	0	0	0	0.000266792	0.000641047	0	0	0.0001589	0	0	0	0	0	0	0	0.21472	0	0.0846098	0
RDPYD19050509_A	0	0	0	0.0705856	0	0.00022332	0	0.00022766	0.00244735	0.000304821	0	0.000107194	0	0	0	0	0	0	0.0287642	0	0	0	0.00010326	0	0	0.000429441	0.00512363	0.000205658	0	0	0	0	0	0	0.000554983	0	0	0.000194677	0	0	0	0	0	0	0	0.232233	0.000158645	0.0949959	0
RDPYD19050510_A	0	0	0	0.0462755	0.000129989	0.000573994	0	0.000961998	0.00803203	0.000324513	0	0	0	0.000113639	0	0	0	0	0.0170141	0	0	0	0.000149162	0	0	0	0.00198959	0	0	0	0	0	0	0	0.000357839	0	0	0	0	0	0	0	0	0	0	0.163701	0	0.0619904	0
RDPYD19050512_A	0	0	0	0.0775158	0	0.000185328	0	0.000257771	0.00308941	0.000214118	0	0	0	0.000100489	0	0	0	0	0.0296614	0	0	0	0	0	0	0	0.00606341	0.000394032	0	0	0	0	0	0	0.000215447	0	0	0	0	0	0	0	0	0	0	0.24261	0	0.0694415	0
RDPYD19050513_A	0	0	0	0.0400611	0.000224733	0.000830657	0.000242919	0.00226702	0.00696792	0.000747494	0	0	0	0.000476333	0	0	0	0	0.0109399	0	0	0	0.000116053	0	0	0.000286924	0.00301663	0.000136383	0	0	0	0	0	0	0.000416098	0	0	0	0	0	0	0	0	0	0	0.178439	0.000125956	0.095568	0
RDPYD19050514_A	0	0	0	0.0384223	0.00014772	0.000164081	0.000149279	0.00166401	0.0285677	0.0033272	0	0	0	0.000487266	0	0	0	0	0.0158675	0	0	0	0	0	0	0	0.00213366	0	0	0	0	0	0	0	0.000255899	0	0	0.000175027	0	0	0	0	0	0	0	0.122003	0	0.0590091	0
RDPYD19050515_A	0	0	0	0.0951913	0.000214568	0.000231086	0	0.000204424	0.00327217	0	0	0	0	0	0	0	0	0	0.0331077	0	0	0	0	0	0	0	0.00478735	0.000337931	0	0	0	0	0	0	0.000182511	0	0	0	0	0	0	0	0	0	0	0.246461	0	0.0737155	0
RDPYD19050516_A	0	0	0	0.0477987	0.000666254	0.00176024	0.000149595	0.00202693	0.00764233	0.000361587	0	0	0	0.00016445	0	0	0	0	0.013856	0	0	0	0	0	0	0	0.00148385	0	0	0	0	0	0	0	0.000311948	0	0	0	0	0	0	0	0	0	0	0.542463	0.00020666	0.039923	0
RDPYD19050517_A	0	0	0	0.0949725	0.000726989	0.00135498	0.000172795	0.00183421	0.00945389	0.00114003	0	0	0	0.000235318	0	0	0	0	0.0116202	0	0	0	0	0	0	0	0.0019067	0.000137029	0	0	0	0	0	0	0.000352653	0	0	0	0	0	0	0	0	0	0	0.350564	0	0.0491735	0
RDPYD19050518_A	0	0	0	0.077202	0	0	0	0.000221373	0.00237729	0	0	0	0	0	0	0	0	0	0.0373312	0	0	0	0	0	0.000124117	0	0.00548304	0.000353524	0	0	0	0	0	0	0.000163556	0	0	0.000238899	0	0	0	0	0	0	0	0.236454	0	0.0844858	0
RDPYD19050519_A	0	0	0	0.0855909	0	0	0	0.000253692	0.00373055	0	0	0	0	0	0	0	0	0	0.0270403	0	0	0	0	0	0	0	0.00838492	0.000581569	0	0	0	0	0	0	0.000154376	0	0	0.000166745	0	0	0	0	0	0	0	0.288039	0.00015405	0.0670056	0
RDPYD19050520_A	0	0	0	0.215208	0.000106853	0.000155025	0	0.000135866	0.00192047	0	0	0	0	0	0	0	0	0	0.0245145	0	0	0	0	0	0	0	0.00513807	0.000250047	0	0	0	0	0	0	0	0	0	0.000220301	0	0	0	0	0	0	0	0.230175	0	0.0565267	0
RDPYD19050521_A	0.000138022	0	0	0.0838153	0.00108967	0.000688132	0.000152516	0.00128525	0.00535552	0.000513051	0	0.000895012	0	0.000286843	0	0	0.00083165	0	0.0137055	0	0	0	0	0	0.00022217	0.000238668	0.017122	0.000611651	0	0	0	0	0	0.000117122	0	0	0	0.000347279	0	0	0	0	0	0	0	0.103896	0.000124753	0.0697081	0
RDPYD19050522_A	0	0	0	0.164927	0.000125236	0.000754385	0	0.000353819	0.0025069	0.000136528	0	0	0	0	0	0	0.000101584	0	0.0243523	0	0	0	0	0	0	0	0.00353274	0.000138883	0	0	0	0	0	0	0.000215861	0	0	0	0	0	0	0	0	0	0	0.27112	0	0.0619579	0
RDPYD19050523_A	0.00546272	0	0	0.0921667	0.000130706	0.000665111	0	0.00124455	0.00409896	0.000238906	0	0.00106812	0	0.00369721	0	0	0.00211629	0	0.0195605	0	0	0	0	0	0.000160959	0	0.0321949	0.0217872	0	0	0	0	0	0	0.000173337	0	0	0.024094	0.000874055	0	0	0	0	0	0	0.190068	0.00022849	0.0519626	0
RDPYD19050524_A	0	0	0	0.0712068	0	0.000231263	0	0.000435641	0.0031415	0.000198731	0	0.000190398	0	0.00017775	0	0	0	0	0.0293562	0	0	0	0	0	0	0	0.0100368	0.000337618	0	0	0	0	0	0	0.000225143	0	0	0.000235523	0	0	0	0	0	0	0	0.236588	0	0.0766203	0
RDPYD19050525_A	0.00205138	0	0	0.0781367	0.000825284	0.0302708	0	0.0027129	0.0072064	0.00058441	0	0.000759424	0	0.000186329	0	0	0	0	0.0137815	0	0	0	0	0	0	0	0.00437924	0.000336577	0	0	0	0	0	0	0.000231035	0	0	0.000162695	0	0	0	0	0	0	0	0.256909	0	0.0419079	0
RDPYD19050526_B	0	0	0	0.072663	0.000355105	0.00118053	0.000114862	0.00185272	0.085584	0.000430454	0	0.000545526	0	0.000139219	0	0	0.000150991	0	0.0277237	0	0.000181207	0	0.000213688	0	0	0	0.00988518	0.000419208	0	0	0.000101095	0	0	0.000157713	0.00091194	0	0	0.000196448	0	0	0	0	0.0040279	0	0	0.191042	0.000255394	0.0610799	0
RDPYD19050527_A	0	0	0	0.0445519	0.00206674	0.00109712	0.00021412	0.0273234	0.308809	0.000447615	0	0.000156351	0	0.000145721	0	0	0	0	0.00807288	0	0	0	0	0	0	0	0.00428906	0.000157405	0	0	0	0	0	0	0.000115409	0	0	0	0	0	0	0	0.00400938	0	0	0.270121	0	0.0335241	0
RDPYD19050528_A	0.000161624	0	0	0.121852	0	0.00018339	0.000124653	0.000778545	0.0389878	0.000344414	0	0.00021632	0	0.000170645	0	0	0	0	0.0229135	0	0	0	0.00128668	0.000132311	0	0.00126326	0.00880503	0.000984502	0	0.000178927	0.000131054	0	0	0	0.000583664	0	0	0.00142028	0	0.000118733	0.00016745	0	0	0	0	0.177594	0.000132507	0.0896105	0
RDPYD19050529_A	0	0	0.000122931	0.128209	0	0.000129031	0	0.000260834	0.00171195	0.000203292	0.000143841	0	0	0.000103609	0	0.000213112	0	0	0.0280872	0	0	0	0.00200683	0.000115439	0	0	0.00318468	0.000156928	0	0.000138012	0.000153369	0	0	0	0.00081781	0.000457857	0	0	0	0.000214737	0.000161013	0	0	0	0	0.206906	0.000169857	0.0885322	0
RDPYD19050530_A	0	0	0	0.100019	0.000823447	0.000913302	0.00019322	0.0037697	0.243745	0.000726427	0	0	0	0	0	0	0.000160624	0	0.0114377	0	0	0	0	0	0	0	0.00191627	0.000199409	0	0	0.000122538	0	0	0.000169946	0.000813151	0	0	0.000187137	0	0	0	0	0	0	0	0.178266	0.000117939	0.0517178	0
RDPYD19050531_A	0	0	0	0.163529	0	0.000166649	0	0.000349389	0.00243846	0	0	0	0	0	0	0	0	0	0.02325	0	0	0	0	0	0	0	0.00390187	0.000141506	0	0	0	0	0	0	0.000398854	0	0	0	0	0	0	0	0	0	0	0.205769	0	0.0799613	0
RDPYD19050533_A	0.00222752	0	0	0.0706027	0.000112263	0.000285085	0	0.000693565	0.00460773	0.000271733	0	0	0	0.000113726	0	0	0	0	0.0236422	0	0	0	0	0	0	0	0.00511435	0.000190322	0	0	0	0	0	0	0.000440566	0	0	0.000169454	0	0	0	0	0	0	0	0.185453	0	0.0659301	0
RDPYD19050534_A	0	0	0	0.015999	0	0.000184113	0.000135084	0.00195935	0.000876223	0.00220383	0	0	0	0.0013136	0	0	0.00114421	0	0.00492812	0	0.000131157	0	0.00119676	0.00026263	0	0.000588458	0.00600436	0.00103108	0	0	0.000518715	0	0	0	0.00401821	0	0	0.000307215	0	0.000447576	0.000626978	0	0	0	0	0.05288	0.000193396	0.0663382	0
RDPYD19050535_A	0	0	0	0.0469043	0	0.000224894	0	0.000613873	0.00153301	0.000164789	0	0	0	0	0	0	0	0	0.0285774	0	0	0	0	0	0	0	0.0038757	0.000142559	0	0	0.000112771	0	0	0	0.000596097	0	0	0.000347262	0	0	0	0	0	0	0	0.146816	0.000101066	0.108103	0
RDPYD19050536_A	0	0	0	0.0176547	0	0.00185774	0	0.000709388	0.00322074	0.000471617	0.000300276	0	0	0.000124278	0	0.000545971	0.00012982	0	0.00518087	0	0.00116116	0	0.00582803	0.00131709	0	0	0.00129235	0	0.000639948	0.000466269	0.00170146	0	0	0.000229306	0.012731	0.000133458	0	0.000465919	0	0.000698217	0.00050543	0	0	0.000179411	0.000274182	0.0557978	0.00135757	0.211058	0
RDPYD19050537_A	0	0	0.00011661	0.0617561	0	0.000162514	0	0.000457467	0.00650829	0.000361148	0	0	0	0.000125355	0	0	0	0	0.00950508	0	0.000295664	0	0.0017668	0	0	0	0.00156192	0.000203738	0	0	0.000256024	0	0	0.000213508	0.00213617	0	0	0.000386168	0	0	0.000261494	0	0.000114748	0.000104619	0	0.124202	0.000153342	0.0561369	0
RDPYD19050538_A	0.000132049	0	0	0.0991508	0.000163243	0.00040038	0	0.00126722	0.00992109	0	0	0	0	0.00119622	0	0	0	0	0.00879263	0	0	0	0	0	0	0	0.00862743	0.000130337	0	0	0.0001279	0	0	0	0.00102441	0	0.000189176	0.000374857	0.000517943	0	0	0	0	0	0.000123966	0.145887	0.00149435	0.0310071	0
RDPYD19050539_A	0.000139353	0	0	0.117746	0	0.000673683	0	0.000423367	0.0046832	0.000101018	0	0.000630908	0	0.00221138	0	0	0.000159387	0	0.0261385	0	0	0	0	0	0.000203216	0	0.0201089	0.00135984	0	0	0	0	0	0	0.000155685	0	0	0.0025343	0.00018238	0	0	0	0	0	0	0.218816	0	0.0608171	0
RDPYD19050540_A	0	0	0	0.0635944	0	0.000216484	0.00014204	0.000839518	0.00233498	0.000214361	0	0.000250078	0	0.000342555	0	0	0.000375858	0	0.0226306	0	0	0	0	0	0.000127773	0	0.0079912	0.000620259	0	0	0	0	0	0	0.00018415	0	0	0.000185533	0	0	0	0	0	0	0	0.209827	0.000116186	0.0644725	0
RDPYD19050541_A	0	0	0	0.0808387	0	0	0	0	0.00247635	0	0	0	0	0	0	0	0	0	0.0270872	0	0	0	0	0	0	0	0.00475504	0.000231459	0	0	0	0	0	0	0	0	0	0.000127409	0	0	0	0	0	0	0	0.287487	0	0.0791489	0
RDPYD19050542_A	0.000611852	0	0	0.0210431	0.000904283	0.00273364	0.000350622	0.0367711	0.00852318	0.000667059	0	0.00018525	0	0.000470151	0	0	0.000287186	0	0.0141935	0	0.000139633	0	0	0	0	0	0.00457619	0	0	0	0	0	0	0	0.000205413	0	0	0	0	0	0	0	0	0	0	0.423708	0.000970366	0.0440415	0
RDPYD19050543_A	0	0	0	0.0780887	0	0	0	0.000147264	0.00232957	0	0	0	0	0	0	0	0	0	0.0301651	0	0.000150908	0	0	0	0.000124937	0	0.00515935	0.000391992	0	0	0	0	0	0	0.000173543	0	0	0.000103723	0	0	0	0	0	0	0	0.263214	0	0.0697812	0
RDPYD19050544_A	0	0	0	0.0856489	0	0	0	0	0.0027169	0	0	0	0	0	0	0.000242536	0	0.00011203	0.0365126	0	0	0	0	0	0	0	0.00655185	0.000347328	0	0	0	0	0	0	0.000385302	0.000493293	0	0.000132369	0	0	0	0	0	0	0	0.268312	0	0.0769982	0
RDPYD19050545_A	0	0	0	0.0389783	0.00061197	0.00272082	0	0.00204075	0.0107662	0.000218264	0	0	0	0.000129453	0	0	0	0	0.0110436	0	0	0	0	0	0	0	0.00203799	0	0	0	0	0	0	0	0.000182772	0	0	0	0	0	0	0	0	0	0	0.384798	0	0.035115	0
RDPYD19050547_A	0	0	0	0.03344	0.000182373	0.00213217	0.000267069	0.00202164	0.00891767	0.00114958	0	0.000297249	0	0.00379624	0	0	0	0	0.0102735	0	0	0	0	0	0.000130629	0	0.00362959	0.000286965	0	0	0	0	0	0	0.00062378	0	0	0.000388221	0	0	0	0	0	0	0	0.114507	0.000464933	0.163419	0
RDPYD19050548_A	0	0	0	0.0795417	0	0	0	0.00011752	0.00265664	0	0	0	0	0	0	0	0	0	0.0333321	0	0	0	0	0	0	0	0.00674701	0.000361761	0	0	0	0	0	0	0	0	0	0	0	0	0	0	0.000184004	0	0	0.254081	0	0.0802015	0
RDPYD19050549_A	0.00214524	0	0	0.116234	0	0.000251518	0	0.000432971	0.00706063	0.000896825	0	0	0	0.000224112	0	0	0.000261298	0	0.017853	0	0	0	0	0	0	0	0.00374464	0.000335493	0	0	0.000167441	0	0	0.000319436	0.00115471	0	0	0.000321376	0	0	0	0	0	0	0	0.219051	0.000110532	0.0773635	0
RDPYD19050550_A	0	0	0	0.11088	0.000202197	0.00140956	0	0.000887798	0.010558	0	0	0.000174499	0	0.000121488	0	0	0	0	0.0132815	0	0	0	0	0	0	0	0.00219562	0.000193884	0	0	0.000126705	0	0	0	0.00126166	0	0.000292758	0.000185906	0.00164088	0	0	0	0	0	0.000204354	0.191915	0.00209541	0.0427173	0
RDPYD19050551_A	0	0	0	0.0808303	0	0	0	0	0.00254824	0	0	0	0	0.000103081	0	0	0	0	0.0369185	0	0	0	0	0	0.000139042	0	0.00563453	0.000403113	0	0	0	0	0	0	0	0	0	0.000197191	0	0	0	0	0	0	0	0.257588	0	0.0866924	0
RDPYD19050552_A	0	0	0	0.222933	0	0.000178069	0	0.000131246	0.00225263	0	0	0	0	0	0	0	0	0	0.0210663	0	0	0	0	0	0	0	0.0056659	0.000279453	0	0	0	0	0	0	0	0	0	0.000119788	0	0	0	0	0	0	0	0.231073	0	0.0516296	0
RDPYD19050553_A	0	0	0	0.0307195	0	0.000278073	0	0.000540106	0.00363922	0.000233277	0	0	0	0.00016413	0	0	0.000126489	0	0.0085729	0	0	0	0	0	0	0	0.00209602	0	0	0	0	0	0	0.000153359	0.000331334	0	0	0.000245322	0	0	0	0	0	0	0	0.101357	0	0.0294792	0
RDPYD19050554_A	0.0076148	0	0	0.0597371	0.00107687	0.0020308	0	0.00204826	0.0614882	0.000529327	0	0.000425385	0	0.000148209	0	0	0.000128003	0	0.00533103	0	0	0	0	0	0.00027869	0.000234343	0.0189019	0.00656396	0	0	0	0	0	0	0.000278355	0	0	0.000261531	0	0	0	0	0	0	0	0.434711	0	0.023974	0
RDPYD19050555_A	0.00030501	0	0	0.196251	0.00137799	0.00202804	0.000179521	0.00189349	0.0138023	0.00131968	0	0.000180734	0	0.00015305	0	0	0.000155796	0	0.0116315	0	0.000148288	0	0	0	0	0	0.0196404	0.00350537	0	0	0	0	0	0.000145995	0.000461142	0	0	0.000419732	0	0	0	0	0	0	0	0.181232	0.000102018	0.0379471	0
RDPYD19050556_A	0	0	0	0.0589451	0.000275414	0.00222196	0	0.00166816	0.00174687	0.000295336	0	0	0	0	0	0	0	0	0.0234892	0	0	0	0	0	0	0	0.00289919	0.000257988	0	0	0.000117653	0	0	0.000863279	0.000481491	0	0	0.000164829	0	0	0	0	0	0	0	0.208065	0.000269829	0.0950105	0
RDPYD19050557_A	0	0	0	0.138749	0	0	0	0	0.00237797	0	0	0	0	0	0	0	0	0	0.0297328	0	0	0	0	0	0	0.000196958	0.00534597	0.000209195	0	0	0	0	0	0	0	0	0	0.000178418	0	0	0	0	0	0	0	0.237568	0.000498882	0.0720754	0
RDPYD19050558_A	0.00013488	0	0	0.0575184	0	0.00032753	0.000142825	0.000708901	0.00594839	0.00025254	0	0.000264044	0	0.000133217	0	0	0	0	0.0220146	0	0	0	0.0008008	0	0	0.00101677	0.00695133	0.000193894	0	0.000256902	0.00014636	0	0	0	0.000660511	0	0	0.000290105	0	0	0	0	0	0	0	0.187512	0.00018587	0.0832346	0
RDPYD19050559_A	0.00293659	0	0	0.0795445	0.000413367	0.00096511	0	0.000674482	0.00412264	0.000125258	0	0.00140988	0	0.00125678	0	0	0.000503895	0	0.0125073	0	0	0	0	0	0.0001314	0.000144175	0.0211256	0.00536695	0	0	0	0	0	0	0	0	0	0.000223476	0	0	0	0	0	0	0	0.473213	0	0.0302165	0
RDPYD19050560_A	0	0	0	0.0695033	0.000406296	0.00441921	0	0.00155788	0.00161061	0.000307614	0	0	0	0.000120385	0	0	0	0	0.0198672	0	0	0	0.000327396	0	0	0	0.00261082	0.000137259	0	0	0	0	0	0	0.000357938	0	0	0.000108404	0	0	0	0	0	0	0	0.160283	0	0.064415	0
RDPYD19050561_A	0.000643881	0	0	0.124814	0	0.000100237	0	0.000480269	0.00305913	0.000360901	0	0.00012471	0	0.00252558	0	0	0.000148231	0	0.0269512	0	0	0	0.000124507	0	0	0	0.00742726	0.00132166	0	0	0	0	0	0	0	0	0	0.00105512	0	0	0	0	0	0	0	0.200488	0	0.0712231	0
RDPYD19050562_A	0.00276399	0	0	0.0599829	0.00084806	0.000413827	0	0.00120003	0.0901685	0.00284359	0	0	0	0.000140661	0	0	0	0	0.0212706	0	0	0	0	0	0	0	0.00257665	0.00012564	0	0	0	0	0	0	0.000371438	0	0	0	0	0	0	0	0	0	0	0.230211	0	0.0582228	0
RDPYD19050563_A	0.000769528	0	0	0.0446737	0.00139211	0.004555	0.000118918	0.00404765	0.0864932	0.000342771	0	0.00018367	0	0.000279904	0	0	0	0	0.0126319	0	0	0	0	0	0	0	0.00904073	0.00113733	0	0	0	0	0	0	0.000129619	0	0	0.000223141	0	0	0	0	0	0	0	0.257797	0	0.0345884	0
RDPYD19050564_A	0	0	0	0.00873753	0	0.000112112	0	0	0.000121292	0	0	0	0	0	0	0	0	0	0.00170896	0	0	0	0	0	0	0	0.000270429	0	0	0	0	0	0	0	0	0	0	0	0	0	0	0	0	0.00022655	0	0.0165356	0	0.00559992	0
RDPYD19050565_A	0.000104033	0	0	0.0405454	0.000132505	0.000651201	0.000135186	0.0021301	0.00595463	0.00160708	0	0.000149829	0	0.000654074	0	0	0.000303838	0	0.00574167	0	0	0	0	0	0	0.000188804	0.00828039	0.00109847	0	0	0	0	0	0	0.000140434	0	0	0.000254751	0	0	0	0	0.00018275	0	0	0.0978368	0.000355286	0.107755	0
RDPYD19050566_A	0	0	0	0.116632	0	0	0	0.000100713	0.00431153	0.000185964	0	0.000286395	0	0	0	0	0.000147581	0	0.0255564	0	0	0	0	0	0	0	0.00203294	0.00033611	0	0	0	0	0	0.000123839	0.000465958	0	0	0.000159468	0	0	0	0	0.00758387	0	0	0.255953	0	0.0836832	0
RDPYD19050567_A	0.000159901	0	0	0.0266361	0.00108574	0.00293593	0.000673754	0.0028597	0.0351769	0.000361963	0	0	0	0.000109082	0	0	0	0	0.00411343	0	0	0	0.000104522	0	0	0.000769214	0.00181804	0	0	0	0	0	0	0	0.000314703	0	0	0.000481766	0	0	0	0	0	0	0	0.340185	0	0.020714	0
RDPYD19070394_B	0.000460894	0	0	0.103413	0.000301413	0.00056351	0	0.00071802	0.00685801	0.000215291	0	0.000471064	0	0.0275486	0	0	0.00101891	0	0.0112903	0	0	0	0.000935253	0	0	0.000127665	0.0212151	0.00144906	0	0	0.000308901	0	0	0	0.00224375	0	0	0.000496974	0	0	0	0	0	0.00173652	0.000337148	0.117236	0.000143059	0.0392157	0
RDPYD19070395_B	0	0	0	0.0956954	0.00254817	0.00221941	0	0.00181886	0.0443844	0.000297672	0	0	0	0	0	0	0	0	0.0187007	0	0	0	0.000102128	0	0	0	0.0051742	0.000168727	0	0	0	0	0	0	0.000116147	0	0	0	0	0	0	0	0	0	0	0.2183	0	0.0566951	0
RDPYD19070396_B	0	0	0	0.154125	0	0	0	0.000112946	0.00216729	0.000130704	0	0	0	0	0	0	0	0	0.0245667	0	0	0	0.000249598	0	0	0	0.00472046	0.00018934	0	0	0	0	0	0	0	0	0	0	0	0	0	0	0	0	0	0.241657	0	0.0696013	0
RDPYD19070397_B	0.000178218	0	0	0.0902564	0.00265749	0.0483011	0.000133975	0.00196381	0.00431066	0.000242658	0	0.000184732	0	0.00053138	0	0	0.000276924	0	0.0147262	0	0	0	0.000156341	0	0	0.000218491	0.00647016	0.00396699	0	0	0	0	0	0	0	0	0	0.00186182	0	0	0	0	0	0	0	0.204073	0.000369808	0.0657928	0
RDPYD19070399_B	0	0	0	0.0761332	0.000643161	0.00192024	0	0.00149887	0.00205667	0.000205074	0	0	0	0	0	0	0	0	0.0240239	0	0	0	0.000150291	0	0	0	0.00334249	0.000142228	0	0	0	0	0	0	0.00069936	0	0	0	0	0	0	0	0	0	0.000512818	0.231916	0	0.0733766	0
RDPYD19070400_B	0	0	0	0.0427983	0	0.000805218	0.00031049	0.00204589	0.00256662	0.00057118	0	0	0	0.000514489	0	0	0	0	0.015191	0	0.000181602	0	0.000499114	0	0	0.000430212	0.00412825	0.00021616	0	0	0.000172105	0	0	0	0.00101149	0	0	0.000171479	0	0	0	0.000115855	0	0.000107399	0.000999595	0.140842	0.000104061	0.112864	0
RDPYD19070401_A	0	0	0	0.0708809	0.000794133	0.00228188	0	0.00460804	0.0858245	0.00119218	0	0	0	0	0	0	0	0	0.0222891	0	0	0	0	0	0	0	0.00457441	0.000245139	0	0	0	0	0	0	0.000437129	0	0	0	0	0	0	0	0	0	0.000460579	0.241688	0	0.063359	0.00177814
RDPYD19070402_A	0	0	0	0.0885939	0	0	0	0.000354531	0.00331245	0.000251248	0	0	0	0.000105945	0	0	0	0	0.0219852	0	0	0	0	0	0.000189472	0	0.00383501	0.000182825	0	0	0.000100665	0	0	0	0.000570394	0	0	0.000131191	0	0	0	0	0	0	0.000438193	0.276787	0	0.0641923	0
RDPYD19070404_A	0	0	0	0.0767278	0	0	0	0.000497582	0.00363332	0.000130586	0	0	0	0	0	0	0	0	0.0268043	0	0	0	0.000112997	0	0	0	0.00154791	0.00812192	0	0	0	0	0	0	0.000593173	0	0	0	0	0	0	0	0	0	0.000554579	0.227083	0	0.0782419	0
RDPYD19070405_A	0	0	0	0.111939	0	0.00016564	0	0.00331956	0.00107355	0	0	0	0	0	0	0	0	0	0.0180854	0	0	0	0.000118874	0	0	0	0.00215463	0	0	0	0	0	0	0	0	0	0	0	0	0	0	0	0	0	0	0.12765	0	0.0459926	0
RDPYD19070406_A	0	0	0	0.0447649	0.000571785	0.00156666	0	0.00197414	0.00366052	0.000167859	0	0.000179031	0	0	0	0	0	0	0.0161804	0	0	0	0	0	0	0	0.00339082	0.000126577	0	0	0	0	0	0	0.000225284	0	0	0.000129457	0	0	0	0	0	0	0.000264533	0.193025	0.000873908	0.0436135	0
RDPYD19070407_A	0	0	0	0.0789618	0	0	0	0	0.00303502	0	0	0	0	0	0	0	0	0	0.0396141	0	0	0	0	0	0.000143726	0	0.00423533	0.000272434	0	0	0	0	0	0	0	0	0	0.000332599	0	0	0	0	0	0	0	0.248189	0	0.0971661	0
RDPYD19070408_A	0	0	0	0.0642518	0	0.000406925	0.000128374	0.000871208	0.0028191	0.000505158	0	0	0	0.000108572	0	0	0	0	0.0272514	0	0.000196626	0	0	0	0.000157154	0	0.00569963	0.000243471	0	0	0.000271485	0	0	0	0.00156085	0	0	0.0001942	0	0	0	0.000162354	0	0.000138032	0.00147921	0.201716	0	0.0763199	0
RDPYD19070409_A	0	0	0	0.0807733	0	0	0	0.000156426	0.00224591	0.000147458	0	0.000229972	0	0	0	0	0	0	0.0325022	0	0	0	0	0	0.000132858	0	0.00444601	0.000254933	0	0	0	0	0	0	0	0	0	0.000174875	0	0	0	0	0	0	0	0.24697	0.000208703	0.0895167	0
RDPYD19070410_A	0.000245358	0	0	0.091081	0.000398585	0.00181773	0.000247056	0.0016362	0.00468951	0.000333073	0	0.000588856	0	0	0	0	0.000840187	0	0.0120528	0	0.000147331	0	0	0	0.000167127	0	0.0184817	0.00107529	0	0	0.000115949	0	0	0	0.000635553	0	0	0.00181159	0	0	0	0	0.0273668	0.000108644	0.00071056	0.230617	0.000153504	0.0453541	0
RDPYD19070411_A	0	0	0	0.0823021	0	0	0	0.00019843	0.0114453	0	0	0	0	0	0	0	0	0	0.0306266	0	0	0	0	0	0.000125832	0	0.00445457	0.000144021	0	0	0	0	0	0	0.000382522	0	0	0	0	0	0	0	0	0	0.000341438	0.25273	0	0.0832847	0
RDPYD19070412_A	0	0	0	0.100166	0.000158024	0.000658391	0.000218533	0.00152693	0.00526688	0.000425095	0	0	0	0.000105899	0	0	0	0	0.0180565	0	0	0	0	0	0	0	0.00247941	0.000116902	0	0	0	0	0	0	0.000282449	0	0	0	0	0	0	0	0	0	0.000269108	0.214061	0.00013187	0.0956795	0
RDPYD19070413_A	0	0	0	0.0331513	0.00127605	0.00191834	0.00018735	0.0526979	0.0178206	0.000775047	0	0	0	0.00331816	0	0	0	0	0.00808779	0	0	0	0	0	0	0	0.00154355	0	0	0	0	0	0	0	0.000393198	0	0	0	0	0	0	0	0.00241603	0	0.000226499	0.232689	0.000111809	0.0276422	0
RDPYD19070414_A	0.000101955	0	0	0.108373	0	0.000294575	0.000560017	0.0018661	0.00245948	0.000486916	0	0.000136049	0	0	0	0	0	0	0.0141822	0	0.00011255	0	0	0	0	0.000709625	0.00497842	0.000175562	0	0	0.000151991	0	0	0	0.000593653	0	0	0.000123839	0	0	0	0	0	0	0.000490518	0.177365	0.000253903	0.0908236	0
RDPYD19070415_A	0	0	0	0.050035	0.000915529	0.00191821	0	0.00148415	0.0246077	0.000382007	0	0.000136056	0	0	0	0	0	0	0.0159592	0	0	0	0	0	0	0	0.00465129	0.000193635	0	0	0	0	0	0	0.000143518	0	0	0.000184519	0	0	0	0	0	0	0.000135687	0.282696	0	0.0462011	0
RDPYD19070416_A	0	0	0	0.0820075	0	0	0	0.000121749	0.00262309	0	0	0	0	0	0	0	0	0	0.0326586	0	0	0	0	0	0	0	0.00470628	0.000258022	0	0	0	0	0	0	0.000249435	0	0	0.000176287	0	0	0	0	0	0	0	0.260664	0	0.0822654	0
RDPYD19070417_A	0.000157471	0	0	0.0293419	0.000282124	0.00615254	0	0.00109995	0.00622722	0.000886145	0	0.000691775	0	0.00272531	0	0	0.000489658	0	0.00575934	0	0	0	0	0	0	0.000458535	0.00724753	0.00027802	0	0	0.00022285	0	0	0	0.00145523	0	0	0.000102542	0	0	0	0	0	0	0.000675347	0.170114	0	0.0339597	0
RDPYD19070418_A	0.000186984	0	0	0.0513934	0.000288071	0.0015609	0.000241703	0.00261001	0.00592365	0.000262148	0	0.000448888	0	0.000155158	0	0	0	0	0.0197779	0	0	0	0	0	0	0.00256859	0.0088707	0.000313613	0	0	0	0	0	0	0	0	0	0	0	0	0	0	0	0	0	0.260731	0	0.0470341	0
RDPYD19070419_A	0	0	0	0.0492847	0.000465247	0.0059281	0	0.00278387	0.00425704	0.000132769	0	0	0	0	0	0	0	0	0.0170959	0	0	0	0.000253303	0	0	0	0.00227958	0.000124888	0	0	0	0	0	0	0.000373304	0	0	0	0	0	0	0	0	0	0.000348353	0.208598	0	0.049488	0
RDPYD19070420_A	0.000109825	0	0	0.132855	0	0	0	0	0.0021201	0	0	0	0	0.000119935	0	0	0	0	0.0295186	0	0	0	0	0	0.000161735	0	0.00448046	0.000378955	0	0	0	0	0	0	0	0	0	0.000124621	0	0	0	0	0	0	0	0.250853	0	0.0768518	0
RDPYD19070421_A	0.000100397	0	0	0.0634876	0	0.000161031	0	0.000437371	0.00196339	0.000494087	0	0.000306804	0	0.000357268	0	0	0	0	0.019735	0	0	0	0.000658099	0.000213416	0	0	0.0141752	0.00101125	0	0	0.00010681	0	0	0	0.000584569	0	0	0.000491792	0	0.000113161	0.000156531	0	0	0	0.000350849	0.193517	0.0182403	0.0637547	0
RDPYD19070422_A	0	0	0	0.0830856	0	0.000104925	0	0.000108238	0.00228079	0	0	0	0	0	0	0	0	0	0.03152	0	0	0	0	0	0	0	0.00463928	0.000196864	0	0	0	0	0	0	0	0	0	0	0	0	0	0	0.000249897	0	0	0.259856	0.000192014	0.0840604	0
RDPYD19070423_A	0.000214279	0	0	0.0756676	0	0.000167072	0	0.000407596	0.00277879	0.000237074	0	0.000227054	0	0.00304134	0	0	0.000294882	0	0.0266316	0	0	0	0	0	0	0.000420751	0.0111744	0.00167989	0	0	0	0	0	0	0.000487241	0	0	0.00269742	0	0	0	0	0	0	0.000265619	0.231188	0	0.077186	0
RDPYD19070424_A	0	0	0	0.147487	0	0	0	0	0.0020984	0	0	0.00010436	0	0	0	0	0	0	0.0268717	0	0	0	0	0	0	0	0.00608772	0.000227713	0	0	0	0	0	0	0.000178645	0	0	0	0	0	0	0	0.00263089	0	0.000170957	0.238306	0.000253306	0.075805	0
RDPYD19070425_A	0	0	0	0.0381127	0.000613569	0.00347403	0	0.00181761	0.0014123	0.000228004	0	0	0	0	0	0	0	0	0.0127329	0	0	0	0	0	0	0	0.00211244	0	0	0	0	0	0	0	0.000306073	0	0	0.000142969	0	0	0	0	0	0	0.000199143	0.114859	0.00823836	0.0894166	0
RDPYD19070426_A	0	0	0	0.0692846	0.000194903	0.000975124	0.000151916	0.00158797	0.00724917	0.000361677	0	0.000111097	0	0.000613158	0	0	0.00117192	0	0.0170899	0	0	0	0.000409012	0	0	0	0.00370926	0.000210881	0	0	0.00011377	0	0	0.000128832	0.000325617	0	0	0.000180726	0	0	0	0	0	0	0.000208037	0.160693	0	0.0620712	0
RDPYD19070427_A	0.00016499	0	0	0.0351746	0.000640537	0.00482302	0	0.00231917	0.0052202	0.000303011	0.000111204	0.00169289	0.000142816	0	0	0.000144514	0	0	0.00847975	0	0	0	0	0	0.000218755	0	0.0256829	0.00177273	0	0	0	0	0	0	0.000549076	0	0	0.000396814	0	0	0	0	0	0	0.000290393	0.152054	0	0.026528	0
RDPYD19070428_A	0	0	0	0.0513809	0.000123517	0.000790106	0	0.000553797	0.00271855	0.0100687	0	0	0	0	0	0	0	0	0.0203673	0	0	0	0.00014163	0	0.000103737	0.000358602	0.00332593	0.000188862	0	0	0	0	0	0	0.000105047	0	0	0.000474442	0	0	0	0	0	0	0	0.165988	0.0546116	0.107858	0
RDPYD19070429_A	0	0	0	0.0509793	0	0.000386696	0	0.000901848	0.00180244	0.00136552	0	0	0	0.000410699	0	0	0	0	0.0177516	0	0	0	0	0	0	0	0.00242484	0.000123308	0	0	0	0	0	0	0.000117564	0	0	0.000158451	0	0	0	0	0	0	0	0.167224	0.000748516	0.0540387	0
RDPYD19070430_A	0	0	0	0.0724852	0.000226319	0.000662751	0	0.000278759	0.00353671	0.000454282	0	0.000241476	0	0	0	0	0	0	0.0288345	0	0	0	0.000271111	0	0	0	0.00340884	0.00016553	0	0	0.000130037	0	0	0	0.00046049	0	0	0	0	0	0	0	0	0	0.000587008	0.286695	0	0.0731542	0
RDPYD19070431_A	0	0	0	0.140194	0	0	0	0	0.00220898	0	0	0	0	0	0	0	0	0	0.0320445	0	0	0	0	0	0	0	0.00392042	0.000162239	0	0	0	0	0	0	0	0	0	0	0	0	0	0	0	0	0	0.235774	0	0.0818645	0
RDPYD19070432_A	0	0	0	0.0416783	0.000333218	0.000398149	0.000552146	0.00311658	0.00444088	0.000909254	0	0.00198368	0	0.00855929	0	0	0.000349237	0	0.0134895	0	0	0	0	0	0	0	0.00388047	0.000189372	0	0	0.000168953	0	0	0	0.000885098	0	0	0	0	0	0	0	0	0	0.000715071	0.188644	0.000204377	0.0654068	0
RDPYD19070433_A	0	0	0	0.0867479	0	0	0	0	0.00224776	0	0	0	0	0	0	0	0	0	0.0336735	0	0	0	0	0	0.000101752	0	0.00387628	0.000238735	0	0	0	0	0	0	0.00010115	0	0	0	0	0	0	0	0	0	0	0.2734	0	0.0838407	0
RDPYD19070434_A	0.000338589	0	0	0.077233	0.000867191	0.0015042	0.000137948	0.00193116	0.0137143	0.000209873	0	0.000357917	0	0	0	0	0	0	0.0255032	0	0	0	0	0	0	0.00290683	0.026346	0.000609616	0	0	0	0	0	0	0.000150675	0	0	0.000570589	0	0	0	0	0	0	0	0.14753	0	0.0744492	0
RDPYD19070435_A	0	0	0	0.0430699	0.000169359	0.00888034	0.000187923	0.00175331	0.0426171	0.00100188	0	0.000958085	0	0.000533135	0	0	0	0	0.012375	0	0.000196598	0	0	0	0	0	0.00174436	0.0336904	0	0	0.000308532	0	0	0	0.00305343	0	0	0.0001054	0	0	0	0.000101529	0.000126757	0.000146108	0.00170684	0.12468	0	0.0822323	0
RDPYD19070436_B	0	0	0	0.0657696	0.000236999	0.00139818	0	0.000826119	0.00157833	0.000125166	0	0	0	0	0	0	0	0	0.0263105	0	0.000112697	0	0	0	0	0	0.00310571	0.000187499	0	0	0.000290414	0	0	0	0.00106984	0	0	0	0	0	0	0	0	0	0.000650476	0.205562	0.0120014	0.0739326	0.000354563
RDPYD19070437_B	0	0	0	0.139295	0.000476512	0.00126589	0	0.000581237	0.00320085	0.000106545	0	0	0	0	0	0	0	0	0.0238938	0	0	0	0.000111371	0	0	0	0.00302324	0.00015745	0	0	0	0	0	0	0.000261495	0	0	0.000155009	0	0	0	0	0	0	0.000215579	0.245065	0	0.0737822	0
RDPYD19070438_B	0	0	0	0.24989	0.000727168	0.00185864	0.000181787	0.00236216	0.00690993	0.000576155	0	0	0	0.00033943	0	0	0	0	0.0025297	0	0	0	0.000171731	0	0	0.000247032	0.00060341	0	0	0	0	0	0	0	0.000482147	0	0	0	0	0	0	0	0	0	0.000290206	0.359176	0.000214281	0.013909	0
RDPYD19070439_B	0.00372715	0	0	0.0562579	0.000376943	0.0012504	0	0.00171592	0.0103826	0.000217375	0	0.000636374	0	0.0158799	0	0	0.000957429	0	0.012563	0	0	0	0	0	0	0.000232484	0.00972927	0.00595718	0	0	0	0	0	0	0.000243701	0	0	0.00300817	0.000100986	0	0	0	0	0	0.000137637	0.294749	0.000214965	0.0365537	0
RDPYD19070441_B	0.000250654	0	0	0.140096	0.000202613	0.000325701	0	0.0154536	0.00179785	0	0	0	0	0	0	0	0	0	0.0317998	0	0	0	0	0	0	0	0.00349851	0.000219778	0	0	0	0	0	0	0	0	0	0	0	0	0	0	0	0	0	0.233313	0	0.0805246	0
RDPYD19070442_B	0.00258342	0	0	0.122924	0.000113934	0.0011231	0	0.000916445	0.00583035	0.000406433	0	0.000122819	0	0.000211816	0	0	0	0	0.0218055	0	0	0	0.000219457	0	0	0	0.00510748	0.000674435	0	0	0	0	0	0	0.000364125	0	0	0	0	0	0	0	0	0	0.000476407	0.186927	0.00300173	0.0639613	0
RDPYD19070443_B	0.000333823	0	0	0.0740878	0	0.000306039	0.000137896	0.00197794	0.0389915	0.00040724	0.000144675	0.00190612	0	0.00019423	0	0.000254282	0	0	0.010681	0	0.000136257	0	0.0014858	0	0.000151572	0.000181033	0.0217538	0.000719182	0	0	0	0	0	0	0.000666511	0	0	0.000588004	0	0	0	0	0.000105205	0	0.000307587	0.134258	0.000506329	0.0591538	0
RDPYD19070444_B	0	0	0	0.0846602	0	0.000278061	0	0.000365625	0.00329262	0	0	0	0	0	0	0	0.000144344	0	0.0294826	0	0	0	0.00131824	0	0	0	0.0019067	0.000220857	0	0	0.000113243	0	0	0.000151924	0.000784969	0	0	0.000135665	0	0	0	0	0	0	0.000427961	0.258833	0	0.0937751	0
RDPYD19070445_B	0	0	0	0.198044	0.000619331	0.000690215	0.00021885	0.00166327	0.00601124	0.000260894	0	0	0	0.000181037	0	0	0	0	0.0077972	0	0	0	0	0	0	0	0.0016196	0	0	0	0	0	0	0	0.000509467	0	0	0	0	0	0	0	0	0	0.000304149	0.377726	0	0.024842	0
RDPYD19070446_B	0.000250517	0	0	0.0649555	0.000246391	0.000945165	0	0.0015971	0.00462186	0	0	0.000172241	0	0	0	0	0	0	0.0239534	0	0	0	0	0	0	0.00011555	0.00310798	0.000130941	0	0	0	0	0	0	0.000102793	0	0	0.000110717	0	0	0	0	0	0	0	0.326153	0	0.0736275	0
RDPYD19070447_B	0	0	0	0.0774055	0	0.000344717	0	0.000368309	0.0027689	0.000102843	0	0	0	0	0	0	0	0	0.0237797	0	0	0	0	0	0.000142077	0	0.00392767	0.000290692	0	0	0	0	0	0	0.000167699	0	0	0	0	0	0	0	0	0	0.000150258	0.276199	0.000139524	0.110414	0
RDPYD19070448_B	0	0	0	0.064934	0	0.00011449	0	0.000464005	0.00205717	0.00070281	0	0	0	0	0	0	0	0	0.0267272	0	0.000117059	0	0.000734852	0	0	0.000388536	0.00537011	0.000216708	0	0.000151077	0.000161469	0	0	0	0.000951392	0	0	0.000129638	0	0	0	0	0	0	0.000659854	0.214734	0.000189131	0.148596	0
RDPYD19070449_B	0	0	0	0.0350669	0.000143689	0.000452952	0	0.000868555	0.00230655	0.000647449	0	0.000259918	0	0.000316994	0	0	0	0	0.014702	0	0	0	0.000643424	0	0	0	0.00264463	0	0	0	0.000125028	0	0	0	0.000620609	0	0	0.000187298	0	0	0	0	0	0	0.000410727	0.205714	0	0.0503735	0
RDPYD19070450_B	0	0.000123335	0	0.0134397	0	0.000257968	0.0002776	0.00185831	0.000528231	0.00124209	0.00155136	0	0	0.000420964	0	0.00114697	0	0.00011798	0.00177475	0.000290028	0	0	0	0	0	0	0.000824156	0	0	0	0	0	0	0	0.000691837	0.000416873	0	0.000369233	0	0	0.00016341	0	0	0	0.000295159	0.0198488	0.00261335	0.0192492	0
RDPYD19070451_A	0.00133912	0	0	0.104225	0.000332171	0.00144982	0	0.000916825	0.00481885	0.000415455	0	0	0	0.000128019	0	0	0	0	0.0154718	0	0	0	0	0	0	0	0.00427714	0.000208595	0	0	0	0	0	0	0.000284986	0	0	0	0	0	0	0	0	0	0.000210006	0.355499	0	0.0446959	0
RDPYD19070452_B	0	0	0	0.282662	0	0.000180707	0	0.0084949	0.00261551	0	0	0	0	0	0	0	0	0	0.0221058	0	0	0	0	0	0	0	0.00623465	0.00015125	0	0	0	0	0	0	0.000549754	0	0	0	0	0	0	0	0	0	0.000100644	0.186426	0.000122376	0.0778426	0
RDPYD19070453_B	0.000340165	0	0	0.154193	0.000253822	0.000472469	0.000277542	0.00213042	0.00620942	0.00128663	0.000102075	0.000182312	0	0.000131949	0	0	0	0	0.00864065	0	0	0	0.000715556	0	0	0	0.00855591	0.000216826	0	0	0.000155831	0	0	0	0.00107858	0	0	0.000195739	0	0	0	0	0	0.000228127	0.000165724	0.113084	0.00036869	0.0683793	0
RDPYD19070454_B	0.000145738	0	0	0.0235278	0.000346683	0.00109883	0.000113711	0.00313084	0.156201	0.00160199	0	0.000360507	0	0.00706745	0	0	0	0	0.00251304	0	0	0	0.000312602	0	0	0.000139908	0.0140245	0.000447893	0	0	0	0	0	0	0.000463877	0	0	0.00617024	0	0	0	0	0	0	0.000312357	0.082773	0.000519738	0.0814015	0
RDPYD19070455_B	0	0	0	0.104237	0	0.000229253	0	0.000980152	0.0027328	0.00028235	0	0.000338304	0	0.000142555	0	0	0	0	0.0195745	0	0	0	0.00011531	0	0.000116175	0.000259353	0.0109636	0.00105788	0	0	0	0	0	0	0.00025527	0	0	0.000221712	0	0	0	0	0	0	0.00017987	0.182955	0.0417989	0.0561029	0
RDPYD19070456_B	0.00112889	0	0	0.0593682	0.000277305	0.000694052	0	0.00200986	0.00630104	0.00237872	0	0.000548003	0	0.000147363	0	0	0.000206136	0	0.0158896	0	0	0	0	0	0	0.0139509	0.0180674	0.000880522	0	0	0	0	0	0.000222738	0.000337938	0	0	0.000304967	0	0	0	0	0	0	0.000269994	0.198659	0.000671099	0.0903089	0
RDPYD19070457_B	0	0	0	0.0426344	0.000795096	0.00316193	0	0.00236697	0.00805442	0.000146885	0	0	0	0	0	0	0	0	0.0164141	0	0	0	0	0	0	0.000182579	0.00271015	0.000261358	0	0	0	0	0	0	0	0	0	0.000141368	0	0	0	0	0	0	0	0.347482	0	0.0457741	0
RDPYD19070458_B	0	0	0	0.081759	0	0	0	0.000258364	0.00273199	0.000716731	0	0	0	0.000165504	0	0	0	0	0.0274747	0	0	0	0	0	0	0	0.00473499	0.000313119	0	0	0	0	0	0	0.000428168	0	0	0.000157269	0	0	0	0	0	0	0.000319811	0.256934	0	0.0735273	0
RDPYD19070459_B	0	0	0	0.0701881	0.000345014	0.000506864	0	0.000449262	0.00262421	0.000328071	0	0	0	0	0	0	0	0	0.0294523	0	0	0	0	0	0	0	0.00392486	0.000145601	0	0	0	0	0	0	0.000272975	0	0	0	0	0	0	0	0	0	0.000257992	0.222032	0	0.0802243	0
RDPYD19070460_B	0	0	0	0.13993	0.000596404	0.00143828	0	0.0012829	0.00522453	0.00070987	0	0	0	0.000266569	0	0	0	0	0.0065694	0	0	0	0	0	0	0	0.0016132	0	0	0	0	0	0	0	0.000235516	0	0	0.000238842	0	0	0	0	0	0	0.000197978	0.100548	0.00190571	0.197801	0
RDPYD19070461_B	0	0	0	0.109547	0.000303941	0.00151132	0.000311582	0.00205967	0.00598907	0.00396483	0	0	0	0	0	0	0.00017605	0	0.00813079	0	0.000217562	0	0	0	0	0	0.012266	0	0	0	0.000924809	0	0	0	0.00283441	0	0	0	0	0	0	0.000100607	0.000120718	0.000189941	0.0017812	0.201161	0	0.0357864	0
RDPYD19070463_B	0	0	0	0.0403213	0.0865901	0.000136937	0	0.000619246	0.00311392	0.00026096	0	0	0	0.000121374	0	0	0	0	0.0128989	0	0.000116375	0	0	0	0	0	0.00120887	0	0	0	0.000202917	0	0	0	0.00142699	0	0	0.000293485	0	0	0	0	0	0	0.00101167	0.118159	0	0.0446824	0
RDPYD19070464_B	0	0	0	0.67562	0.000366287	0.000922516	0	0.00135433	0.00627451	0.000117076	0	0	0	0	0	0	0	0	0.00321948	0	0	0	0	0	0	0.000259634	0.00930893	0	0	0	0	0	0	0	0.000268732	0	0	0.000154429	0	0	0	0	0	0	0	0.065064	0.000211364	0.0106423	0
RDPYD19070465_B	0	0	0	0.0999793	0.000309294	0.00237748	0.000123762	0.00130346	0.00340759	0.000182108	0	0	0	0	0	0	0	0	0.0170566	0	0	0	0	0	0	0	0.003571	0.000478198	0	0	0	0	0	0	0.000304783	0	0	0	0	0	0	0	0	0	0.000106085	0.289969	0	0.0544971	0
RDPYD19070466_B	0.00214407	0	0	0.0556722	0.000943125	0.00339191	0.000152046	0.0830171	0.0692806	0.00045377	0	0	0	0.000182455	0	0	0.000102961	0	0.00971434	0	0	0	0.000393162	0	0	0	0.00142766	0.000148496	0	0	0	0	0	0	0.00047867	0	0	0	0	0	0	0	0	0	0.000272706	0.258291	0.000326999	0.0344322	0
RDPYD19070467_B	0.000169355	0	0	0.0712585	0	0	0.000122531	0.000669652	0.00225597	0.000138698	0	0	0	0.000167897	0	0	0	0	0.0268402	0	0	0	0	0	0	0.00109934	0.00315049	0.000187588	0	0	0	0	0	0.000468546	0.0001861	0	0	0.000117953	0	0	0	0	0	0	0.000153997	0.215775	0.000220621	0.123281	0
RDPYD19070468_B	0	0	0	0.0650026	0	0.000205479	0	0.000863205	0.0642286	0.000489815	0	0	0	0.000138542	0	0	0	0	0.0227693	0	0	0	0	0	0	0	0.00418367	0.000238579	0	0	0	0	0	0	0.000249352	0	0	0	0	0	0	0	0	0	0.000176548	0.201257	0	0.0753256	0
RDPYD19070469_A	0	0	0	0.0739473	0	0	0	0	0.00188535	0.000266133	0	0	0	0	0	0	0	0	0.0324653	0	0	0	0.000818617	0	0.000112386	0.000766446	0.00355165	0.000198127	0	0	0	0	0	0	0.000258009	0	0	0	0	0	0	0	0	0	0.000171357	0.226183	0.00801687	0.0914394	0.00011048
RDPYD19070470_A	0	0	0	0.0720506	0.00245209	0.104535	0.000137331	0.00448	0.0199301	0.000130352	0	0	0	0	0	0	0	0	0.00806917	0	0	0	0	0	0	0	0.00145038	0	0	0	0	0	0	0	0.000351993	0	0	0	0	0	0	0	0	0	0.000205155	0.391245	0	0.031453	0
RDPYD19070471_A	0	0	0	0.0187649	0.000251174	0.000795707	0.000140028	0.00152629	0.00571044	0.000142551	0	0	0	0	0	0	0	0	0.0130418	0	0	0	0	0	0	0	0.00109815	0.000110001	0	0	0	0	0	0	0.00019777	0	0	0	0	0	0	0	0	0	0.000109368	0.121755	0.000218001	0.0191883	0
RDPYD19070472_A	0	0	0	0.0707135	0	0	0	0.000551174	0.00208551	0.000117861	0	0	0	0.000108402	0	0	0	0	0.0243462	0	0.000212569	0	0	0	0	0	0.00455175	0.000270985	0	0	0.000310499	0	0	0	0.00181651	0	0	0.000160317	0	0	0	0.000135252	0	0.000160005	0.00159927	0.205229	0.000206811	0.0714787	0
RDPYD19070473_A	0	0	0	0.0829137	0	0	0	0.000222336	0.00181944	0	0	0	0	0	0	0	0	0	0.02695	0	0	0	0.00101213	0.000196464	0	0	0.00237908	0	0	0	0	0	0	0	0.000352892	0	0	0	0	0	0	0	0	0	0.000205338	0.198267	0.000106281	0.106831	0
RDPYD19070474_A	0.000124542	0	0	0.144117	0.000244845	0.000371364	0.000112287	0.00102368	0.0218259	0.000549914	0	0.00155496	0	0.000188401	0	0	0.000132992	0	0.0145672	0	0.000118603	0	0	0	0	0.000463159	0.0232771	0.00127324	0	0	0.000101157	0	0	0	0.000880713	0	0	0.00225058	0.000416278	0	0	0	0.000112483	0.000232098	0.000397308	0.189057	0.000593018	0.0411492	0
RDPYD19070475_A	0	0	0	0.0288852	0.000752058	0.000711393	0	0.00152139	0.00980476	0.00031386	0	0.000463587	0	0.000201521	0	0	0	0	0.00829847	0	0	0	0.000206549	0	0	0	0.00260602	0	0	0	0	0	0.000102539	0	0.00114674	0	0	0.000207453	0	0.000118451	0.000141392	0	0	0	0.000165876	0.331653	0	0.0328382	0
RDPYD19070476_A	0.000425196	0	0	0.0655531	0.000263275	0.00064494	0	0.000646419	0.00429057	0.000156147	0	0	0	0.000124385	0	0	0	0	0.0156241	0	0	0	0	0	0	0	0.00354223	0.000191276	0	0	0	0	0	0	0	0	0	0	0	0	0	0	0	0	0	0.400555	0	0.0484326	0
RDPYD19070477_A	0	0	0	0.142542	0.000237104	0.000429873	0.000270697	0.00167668	0.00405852	0.000185595	0	0	0	0	0	0	0	0	0.0205069	0	0	0	0	0	0	0	0.0101807	0.000189477	0	0	0	0	0	0	0.000225206	0	0	0.000127525	0	0	0	0	0	0	0	0.205797	0	0.0566233	0
RDPYD19070478_A	0.0333533	0	0	0.0400352	0.000209694	0.0148368	0	0.00127786	0.00702921	0.000683699	0	0	0	0.000254972	0	0	0	0	0.00937826	0	0.000270972	0	0	0	0	0.000151769	0.00559547	0.000112447	0	0	0.000531011	0	0	0	0.00420319	0	0	0.000124596	0	0	0	0.000147617	0.000155081	0.000189651	0.00228453	0.117375	0.000133895	0.0500256	0
RDPYD19070479_A	0	0	0	0.0873146	0	0	0	0.000485065	0.00316136	0.000503306	0	0	0	0.00161772	0	0	0	0	0.0211242	0	0	0	0	0	0	0	0.00400739	0.000317861	0	0	0.000107055	0	0	0	0.000544374	0	0	0	0	0	0	0	0	0	0.000308516	0.295951	0	0.0805497	0
RDPYD19070480_A	0	0	0	0.336699	0.00051056	0.000731577	0.000418681	0.00249613	0.00814964	0.000592402	0	0	0	0.000404702	0	0	0	0	0.0100086	0	0	0	0	0	0	0	0.00234768	0.000151016	0	0	0	0	0	0	0.00038615	0	0	0.000107061	0	0	0	0	0	0	0.000369458	0.167517	0.00028188	0.0517315	0
RDPYD19070481_A	0	0	0	0.122709	0	0	0	0	0.002663	0	0	0	0	0	0	0	0	0	0.0267259	0	0	0	0	0	0	0	0.00316758	0.000143021	0	0	0	0	0	0	0.000186184	0	0	0.000102548	0	0	0	0	0	0	0	0.233736	0	0.0750493	0
RDPYD19070482_A	0	0	0	0.0377802	0.000573698	0.00116996	0	0.0250071	0.0438295	0.00215113	0	0	0	0	0	0	0	0	0.00987527	0	0	0	0	0	0	0	0.00429645	0.000122433	0	0	0	0	0	0	0.000533742	0	0	0.000139435	0	0	0	0	0	0	0.000223737	0.279032	0	0.0318244	0.000638942
RDPYD19070483_A	0	0	0	0.0547983	0.000433713	0.00231075	0	0.00113912	0.00350044	0.000778795	0	0	0	0.000339277	0	0	0	0	0.0194466	0	0	0	0	0	0	0	0.00396225	0.000229105	0	0	0	0	0	0	0	0	0	0.000128701	0	0	0	0	0.0927498	0	0	0.211014	0	0.0531635	0.000119552
RDPYD19070484_A	0	0	0	0.0736491	0.000290985	0.00038278	0	0.000862194	0.00614009	0.000148073	0	0.00015068	0	0.000922088	0	0	0.00011811	0	0.0102222	0	0	0	0	0	0	0	0.00409493	0.000227569	0	0	0	0	0	0	0.000366039	0	0	0.000125226	0	0	0	0	0	0	0.00026112	0.470697	0	0.0277934	0
RDPYD19070485_A	0.000124771	0	0	0.233258	0.000618941	0.00137287	0.000181963	0.00170075	0.00585978	0.000316101	0	0.000118442	0	0.000128917	0	0	0.00177216	0	0.0100261	0	0	0	0	0	0	0	0.014436	0.00154075	0	0	0	0	0	0	0.000475417	0	0	0.00023179	0	0	0	0	0	0	0.000262353	0.177218	0	0.0412063	0
RDPYD19070486_A	0	0	0	0.0819569	0	0.000129513	0	0.000203057	0.0124807	0	0	0	0	0.000674041	0	0	0	0	0.0279773	0	0	0	0.00106081	0	0	0	0.00532116	0.000323163	0	0	0	0	0	0	0.000495671	0	0	0	0	0	0.000146421	0	0.00161162	0	0.000211169	0.259246	0.000148384	0.0810477	0
RDPYD19070487_A	0	0	0	0.0503467	0.000905137	0.00132418	0	0.00233004	0.194339	0.000628699	0	0	0	0.000149448	0	0	0	0	0.0144436	0	0	0	0	0	0	0	0.00234386	0.000125927	0	0	0.000125948	0	0	0	0.000650671	0	0	0	0	0	0	0	0	0	0.000426739	0.282005	0	0.0434062	0
RDPYD19070488_A	0	0	0	0.152145	0.000947423	0.00498183	0	0.00333901	0.00269919	0.000134189	0.000238041	0	0	0	0	0	0	0	0.0230558	0	0	0	0.000597923	0	0	0	0.00329205	0.000162012	0	0	0.000129015	0	0	0	0.000578678	0	0	0	0	0.000109862	0.00014025	0	0	0	0.000196804	0.156023	0	0.0648332	0
RDPYD19070489_A	0	0	0	0.0320111	0.00189176	0.00169977	0	0.00170194	0.0235864	0.000285705	0	0	0	0	0	0	0	0	0.00650881	0	0	0	0	0	0	0	0.00168039	0	0	0	0.000117001	0	0	0.000133072	0.00052334	0	0	0	0	0	0	0	0	0	0.000617409	0.676243	0	0.0391966	0
RDPYD19070490_A	0	0	0	0.0779028	0	0	0	0.000258265	0.00476798	0.000140649	0	0.00100103	0	0.00327514	0	0	0	0	0.0299191	0	0	0	0	0	0	0	0.00118911	0	0	0	0	0	0	0	0.000600349	0	0	0	0	0	0	0	0	0	0.000445615	0.230093	0	0.0911902	0
RDPYD19070491_A	0	0	0	0.15893	0	0	0	0.000224125	0.00510798	0	0	0	0	0	0	0	0	0	0.0226693	0	0	0	0	0	0	0.000392893	0.00532156	0.00026475	0	0	0	0	0	0	0.000175416	0	0	0	0	0	0	0	0	0	0.00015154	0.237993	0	0.0686441	0
RDPYD19070492_A	0	0	0	0.0722138	0	0	0	0.000229494	0.00187605	0.000177858	0	0	0	0	0	0	0	0	0.0252939	0	0	0	0	0	0	0	0.00500533	0.00022061	0	0	0	0	0	0	0.000216156	0	0	0.000155471	0	0	0	0	0	0	0.000119695	0.228902	0	0.0724359	0
RDPYD19070493_A	0	0	0	0.0243682	0.000559521	0.00631566	0.00036727	0.00456734	0.292757	0.00111921	0	0	0	0.000243556	0	0	0.000391406	0	0.000554508	0	0	0	0.000119515	0	0	0	0.00332531	0	0	0	0.000181037	0	0	0	0.00131611	0	0	0	0	0	0	0	0	0	0.00101103	0.0975804	0	0.00959522	0
RDPYD19070494_B	0	0	0	0.0765998	0	0.000274615	0	0.000165234	0.00220884	0	0	0	0	0	0	0	0	0	0.0323495	0	0	0	0	0	0	0	0.00618054	0.000176371	0	0	0	0	0	0	0	0	0	0	0	0	0	0	0	0	0	0.250602	0	0.076988	0
RDPYD19070495_B	0	0	0	0.0825128	0	0	0	0.000284131	0.00312435	0.000157616	0	0.000287772	0	0.00547346	0	0	0	0	0.034069	0	0	0	0	0	0	0	0.00913655	0.000566326	0	0	0.000131512	0	0	0	0.000585187	0	0	0.000727293	0	0	0	0	0	0	0.000517075	0.200676	0	0.0894298	0
RDPYD19070496_B	0	0	0	0.0804224	0	0.000229756	0	0.0169365	0.00237279	0	0	0	0	0	0	0	0	0	0.0303695	0	0	0	0.000151582	0	0.000161903	0	0.00561429	0.000231932	0	0	0.000129261	0	0	0	0.000521618	0	0	0	0	0	0	0	0	0	0.0005069	0.25697	0.000977792	0.0846692	0
RDPYD19070497_B	0	0	0	0.168321	0	0.000230673	0.000118636	0.000761102	0.00543134	0.000159248	0.000143254	0.000373364	0	0	0	0	0	0	0.016448	0	0	0	0.00371905	0.006819	0	0.000239879	0.00622036	0.000199672	0	0.000705316	0	0	0	0	0.000139833	0	0	0.000127733	0	0	0.000170995	0	0	0	0.000129613	0.191439	0.000162968	0.0585245	0
RDPYD19070498_B	0	0	0	0.0807317	0	0	0	0.000155885	0.00259835	0.000259377	0	0	0	0	0	0	0	0	0.0298851	0	0	0	0	0	0	0	0.0048983	0.000233573	0	0	0	0	0	0	0.000290712	0	0	0.000146929	0	0	0	0	0	0	0.000240108	0.242762	0	0.0993368	0
RDPYD19070499_B	0	0	0	0.0565748	0.000221483	0.000394509	0	0.00172457	0.132797	0.000772619	0	0	0	0.000204402	0	0	0	0	0.0195491	0	0	0	0.000761728	0	0	0	0.00144617	0	0	0	0.000137908	0	0	0	0.000891131	0	0	0.00011574	0	0	0	0	0	0	0.000706714	0.163444	0.00035012	0.0754457	0
RDPYD19070500_B	0	0	0	0.11666	0.000228457	0.000396023	0	0.000437088	0.00346941	0	0	0	0	0	0	0	0	0	0.0207727	0	0	0	0	0	0	0	0.00447016	0.000183195	0	0	0	0	0	0	0	0	0	0	0	0	0	0	0	0	0	0.277355	0	0.0569721	0
RDPYD19070501_B	0	0	0	0.237156	0	0	0	0.000106605	0.00204384	0.0001497	0	0	0	0.000978086	0	0	0	0	0.0213925	0	0	0	0	0	0	0	0.00459905	0.000251722	0	0	0	0	0	0	0.000230299	0	0	0.000155201	0	0	0	0	0	0	0.000278536	0.203885	0	0.0602591	0
RDPYD19070502_B	0	0	0	0.0443811	0.00176625	0.00798726	0.000289724	0.0900134	0.00194234	0	0.000138407	0	0	0	0	0	0	0	0.0120305	0	0	0	0.000651404	0	0	0	0.0010906	0	0	0	0	0	0	0	0.000351982	0	0	0.000114958	0	0	0	0	0	0	0.000453087	0.118158	0	0.051731	0
RDPYD19070503_B	0	0	0	0.0814027	0	0.000133887	0	0.000108001	0.00402862	0	0	0	0	0	0	0	0	0	0.0307611	0	0	0	0	0	0.000135272	0	0.00580381	0.000288	0	0	0	0	0	0	0.000338919	0	0	0	0	0	0	0	0	0	0.000265106	0.264043	0	0.0882753	0
RDPYD19070504_B	0	0	0	0.168208	0.000197795	0.000132709	0	0.000187675	0.040859	0.000124713	0	0	0	0	0	0	0	0	0.0248449	0	0	0	0	0	0	0.00025126	0.00476233	0.000194501	0	0	0	0	0	0	0	0	0	0	0	0	0	0	0	0	0	0.243185	0	0.0705033	0
RDPYD19070505_B	0	0	0	0.0675808	0.00049513	0.000777651	0.000107346	0.000904316	0.0102815	0.000364634	0	0	0	0	0	0	0	0	0.0209491	0	0	0	0	0	0	0	0.00155728	0.000108763	0	0	0	0	0	0	0.00048591	0	0	0	0	0	0	0	0	0	0.000596997	0.228878	0	0.0862296	0
RDPYD19070506_B	0.000160855	0	0	0.0451814	0	0.000292937	0	0.00166952	0.0062516	0.000547976	0	0.00190628	0	0.0186897	0	0	0.0137632	0	0.0181589	0	0.000115138	0	0.000105045	0	0.000154852	0.00124929	0.0183475	0.0131098	0	0	0.000170084	0	0	0.000120567	0.000652569	0	0	0.00992354	0.000202451	0	0	0	0.000256995	0.000135901	0.000549605	0.133678	0.000317831	0.0531592	0
RDPYD19070507_B	0	0	0	0.0484632	0.000194951	0.000614986	0	0.000307558	0.00281197	0.000237919	0	0	0	0	0	0	0	0	0.0196205	0	0	0	0	0	0	0	0.00188313	0	0	0	0	0	0	0	0	0	0	0	0	0	0	0	0	0	0	0.330382	0	0.0586443	0
RDPYD19070508_B	0	0	0	0.068909	0.000256213	0.000645587	0.000308386	0.00351326	0.00875967	0.000610682	0	0	0	0.000140032	0	0	0	0	0.00524447	0	0.000125546	0	0	0	0	0	0.0014556	0	0	0	0.000264903	0	0	0	0.00159503	0	0	0.000379294	0	0	0	0	0	0	0.00106274	0.0965748	0.000171127	0.0544475	0
RDPYD19070509_B	0.000348181	0	0	0.0858105	0.00366907	0.000774032	0	0.00225562	0.333895	0.000484353	0	0.000430993	0	0.0051229	0	0	0	0	0.00310003	0	0	0	0	0	0.000223269	0.00280019	0.0178356	0.000355755	0	0	0	0	0	0.00016363	0.000163668	0	0	0.000182015	0	0	0	0	0.00442978	0	0.000174522	0.159342	0.000112384	0.0131479	0
RDPYD19070510_B	0.00102013	0	0	0.0722396	0	0	0	0.000184166	0.0078113	0.000210217	0	0	0	0.000290557	0	0	0	0	0.030068	0	0	0	0	0	0	0.000144847	0.00606062	0.000493686	0	0	0	0	0	0	0.000178403	0	0	0.000113251	0	0	0	0	0	0	0.000154403	0.225081	0.000497606	0.0762191	0
RDPYD19070511_B	0	0	0	0.0702103	0	0.000119616	0	0.000548272	0.00232547	0.000176782	0	0	0	0.000179853	0	0	0	0	0.026702	0	0	0	0	0	0	0	0.00489617	0.000180625	0	0	0	0	0	0	0.000152087	0	0	0.000142671	0	0	0	0	0	0	0	0.213888	0	0.0779165	0
RDPYD19070512_B	0.000304914	0	0	0.256801	0	0.000174448	0.000128427	0.00149615	0.00654444	0.000257072	0	0	0	0.000213044	0	0	0	0	0.0167733	0	0	0	0	0	0	0	0.00419214	0	0	0	0	0	0	0	0.000230523	0	0	0	0	0	0	0	0	0	0.000237134	0.158549	0.000161364	0.0564498	0
RDPYD19070513_B	0	0	0	0.0821858	0	0.000129355	0	0.000263703	0.00280112	0	0	0	0	0	0	0	0	0	0.0273957	0	0	0	0	0	0.000105115	0	0.00525898	0.000264996	0	0	0	0	0	0	0.00015177	0	0	0	0	0	0	0	0	0	0.000112734	0.271875	0	0.0803564	0
RDPYD19070514_B	0	0	0	0.0832657	0	0	0	0	0.00230389	0	0	0	0	0	0	0	0	0	0.032089	0	0	0	0	0	0	0.000395674	0.00436888	0.000286331	0	0	0	0	0	0	0	0	0	0	0	0	0	0	0	0	0	0.271327	0	0.0864894	0
RDPYD19070515_B	0	0	0	0.0587362	0.000303693	0.00144114	0	0.00136336	0.0859729	0.000578028	0	0	0	0	0	0	0	0	0.0191287	0	0	0	0	0	0	0	0.00387418	0.000165805	0	0	0	0	0	0	0	0	0	0	0	0	0	0	0	0	0	0.26387	0	0.0539926	0
RDPYD19070516_B	0	0	0	0.0758199	0.000508792	0.00219059	0	0.00222728	0.00259127	0	0	0	0	0	0	0	0	0	0.0276777	0	0	0	0	0	0	0	0.00580383	0.000298932	0	0	0.000237539	0	0	0	0.00100799	0	0	0.000151427	0	0	0	0	0	0	0.00110242	0.211361	0	0.0790964	0
RDPYD19070517_B	0.0045794	0	0	0.0744092	0.000278484	0.00157723	0.000398435	0.00287105	0.00733462	0.000530046	0	0.0013152	0	0.000104908	0	0	0	0	0.00556563	0	0	0	0	0	0	0.000175685	0.0156619	0.000773119	0	0	0	0	0	0	0.00025002	0	0	0.000354636	0	0	0.000125337	0	0	0	0.000458542	0.148013	0.000162623	0.0239337	0
RDPYD19070518_B	0	0	0	0.081444	0	0	0	0	0.0023839	0	0	0	0	0	0	0	0	0	0.0332086	0	0	0	0	0	0	0	0.00308792	0.000236044	0	0	0	0	0	0	0.00018756	0	0	0	0	0	0	0	0	0	0.000161309	0.260002	0	0.0918175	0
RDPYD19070519_B	0.00129899	0	0	0.0149016	0	0.000114598	0	0.000263408	0.00297689	0.000685068	0	0	0	0	0	0	0	0	0.00916961	0	0	0	0	0	0	0.000351914	0.00173048	0	0	0	0	0	0	0	0	0	0	0	0	0	0	0	0	0	0	0.106147	0	0.0132477	0.000105621
RDPYD19070520_B	0	0	0	0.0818735	0	0	0	0.000333433	0.00226089	0.000127031	0	0	0	0	0	0	0	0	0.0310808	0	0.000181558	0	0	0	0	0	0.00482693	0.000243263	0	0	0.000270364	0	0	0	0.00148345	0	0	0	0	0	0	0.000104776	0	0	0.00130059	0.240812	0	0.0870878	0
RDPYD19070521_B	0	0	0	0.0803473	0	0	0	0.000221837	0.00611187	0	0	0	0	0	0	0	0	0	0.032709	0	0.00014731	0	0	0	0	0	0.0043134	0.000242349	0	0	0.000290063	0	0	0	0.00164538	0	0	0	0	0	0	0.00014165	0	0.000145161	0.00178797	0.234782	0	0.0842881	0
RDPYD19070522_B	0	0	0	0.149425	0	0	0	0	0.00177659	0	0	0	0	0	0	0	0	0	0.0314251	0	0	0	0	0	0	0	0.00414367	0.000220372	0	0	0	0	0	0	0.000153732	0	0	0.000117887	0	0	0	0	0	0	0	0.220103	0	0.079524	0
RDPYD19070523_B	0	0	0	0.109761	0.000197879	0.000360183	0	0.00091921	0.00290398	0.000352207	0	0.000152768	0	0.000309342	0	0	0	0	0.0291417	0	0	0	0	0	0	0	0.00370356	0.000197839	0	0	0	0	0	0	0.000375619	0	0	0	0	0	0	0	0.00475243	0	0.000305211	0.217873	0	0.0763309	0
RDPYD19070524_B	0	0	0	0.122932	0.000101796	0.000231	0	0.00102831	0.00492635	0.000187865	0	0.000123828	0	0.00599913	0	0	0	0	0.0282146	0	0	0	0	0	0	0	0.00316694	0.000125467	0	0	0	0	0	0	0.000446641	0	0	0.000101904	0	0	0	0	0	0.000131724	0.000426195	0.218668	0	0.0822889	0
RDPYD19070525_A	0	0	0	0.0229683	0.000518272	0.00661478	0	0.00192796	0.0107936	0.00349016	0.000118596	0	0	0.000595644	0	0	0.00103908	0	0.0020657	0	0	0	0.00140685	0.000275445	0	0	0.00800957	0	0	0.000132212	0.000150274	0	0	0	0.000860524	0	0	0	0	0.000508386	0.000259611	0	0	0	0.000680405	0.345421	0	0.0135635	0
RDPYD19070526_A	0	0	0	0.0327653	0	0.000821151	0	0.00140042	0.00527267	0.00089305	0	0.00010559	0	0.000473375	0	0	0.000110478	0	0.0140839	0	0	0	0.000535156	0	0.000131763	0	0.00742681	0.000316046	0	0	0.000151575	0	0	0	0.000676458	0	0	0.000445366	0	0	0	0	0	0	0.000677277	0.124987	0	0.0669936	0.00064281
RDPYD19070527_A	0	0	0	0.0238467	0.000368288	0.000883448	0.000231298	0.00239143	0.0100608	0.000653888	0.000128366	0	0	0.000126703	0	0	0	0	0.00130098	0	0	0	0.00052491	0	0	0	0.000958656	0	0	0	0.000220568	0	0	0	0.000486925	0	0	0.000196434	0	0	0	0	0	0	0.00039025	0.296505	0.000106853	0.0467143	0
RDPYD19070528_A	0.0164585	0	0	0.0791286	0.0006057	0.00129403	0.000477232	0.00299869	0.0518847	0.000596971	0	0.00777744	0	0.000178179	0	0	0	0	0.00106258	0	0	0	0	0	0	0.000577139	0.0482382	0.00497503	0	0	0.000171897	0	0	0	0.00124743	0	0	0.00397875	0.0188669	0	0	0	0	0.00160633	0.000936924	0.0666769	0.000211756	0.0190716	0
RDPYD19070529_A	0	0	0	0.057726	0.000322685	0.00278184	0	0.00176604	0.00471137	0	0	0	0	0	0	0	0	0	0.0233425	0	0	0	0	0	0	0.000165104	0.00341108	0.000163431	0	0	0	0	0	0	0	0	0	0.000151558	0	0	0	0	0	0	0	0.184405	0	0.0609897	0
RDPYD19070530_A	0	0	0	0.141078	0.00117321	0.00174833	0	0.00147933	0.00410656	0	0	0	0	0	0	0	0	0	0.0294782	0	0	0	0	0	0	0	0.00397487	0.000200785	0	0	0.000107669	0	0	0	0.000518189	0	0	0.000207508	0	0	0	0	0	0	0.000435659	0.212485	0	0.0586982	0
RDPYD19070531_A	0	0	0	0.302404	0.00197416	0.00294981	0	0.00187442	0.00653037	0.000220991	0	0	0	0	0	0	0	0	0.00596919	0	0	0	0.000154542	0	0	0	0.00080719	0	0	0	0	0	0	0	0.000474588	0	0	0	0	0	0	0	0	0	0.000331679	0.358312	0	0.0200194	0
RDPYD19070532_A	0.00070393	0	0	0.121159	0	0.000241551	0	0.000317484	0.00492664	0.000153622	0	0.000125118	0	0	0	0	0.00221179	0	0.0212216	0	0	0	0	0	0	0	0.00703394	0.000301894	0	0	0.00012582	0	0	0	0.000550644	0	0	0.00107913	0	0	0	0	0	0	0.000610823	0.214826	0.000244095	0.0604181	0
RDPYD19070533_A	0	0	0	0.0529282	0.000163541	0.00127976	0	0.000322012	0.00252934	0.0005596	0	0	0	0	0	0	0	0	0.018353	0	0	0	0	0	0	0	0.00267591	0.000142639	0	0	0	0	0	0	0	0	0	0.000151907	0	0	0	0	0	0	0	0.215473	0	0.0493259	0
RDPYD19070534_A	0	0	0	0.0764409	0	0.000166372	0	0.000256831	0.00384008	0.000238115	0	0	0	0	0	0	0	0	0.0308513	0	0	0	0	0	0	0.000101907	0.00567264	0.000998104	0	0	0	0	0	0	0.000258548	0	0	0.00022292	0	0	0	0	0	0	0.000256045	0.244106	0.000285462	0.0863303	0
RDPYD19070535_A	0	0	0	0.0599718	0.000187819	0.000900476	0.000112655	0.00118809	0.0145108	0.000209578	0	0	0	0	0	0	0	0	0.023614	0	0	0	0	0	0	0.000247644	0.00331984	0.000154021	0	0	0	0	0	0	0.000324394	0	0	0.000102966	0	0	0	0	0	0	0.000261931	0.263487	0	0.06418	0
RDPYD19070536_A	0.000171259	0	0	0.0834471	0.00110694	0.0281534	0	0.00103032	0.00515011	0	0	0.000111828	0	0.000400858	0	0	0	0	0.0127412	0	0	0	0	0	0	0	0.00408813	0.000228333	0	0	0	0	0	0	0.000146875	0	0	0	0	0	0	0	0	0	0.000147656	0.453153	0	0.0358626	0
RDPYD19070537_A	0.00256922	0	0	0.0394616	0.000225357	0.00134294	0.000115396	0.00226649	0.00719214	0.000729958	0	0.000241086	0	0.00186157	0	0	0.000634711	0	0.0107616	0	0	0	0	0	0	0	0.00637682	0.00234848	0	0	0	0	0	0	0.000355755	0	0	0.00125662	0	0	0	0	0	0	0.000382431	0.155137	0.000595399	0.0621328	0
RDPYD19070538_A	0	0	0	0.0306908	0.00036081	0.000613032	0.000219272	0.00352636	0.202532	0.000617853	0	0	0	0	0	0	0	0	0.00666224	0	0	0	0.000134287	0	0	0	0.00202084	0	0	0	0	0	0	0.000239569	0.000272174	0	0	0	0	0	0	0	0	0	0.000282941	0.221288	0	0.0240761	0
RDPYD19070539_A	0	0	0	0.0799812	0	0	0	0	0.00212514	0	0	0.000318002	0	0	0	0	0	0	0.0347279	0	0	0	0	0	0	0	0.00472498	0.000452047	0	0	0	0	0	0	0	0	0	0	0	0	0	0	0	0	0	0.251868	0.000149606	0.0881324	0
RDPYD19070540_A	0	0	0	0.0476882	0	0.000185673	0	0.00116652	0.00315571	0.00179981	0	0.000151291	0	0.0117309	0	0	0	0	0.0131418	0	0.000256924	0	0	0	0	0	0.00314674	0.0001411	0	0	0.000475933	0	0	0	0.0039245	0	0	0.000107948	0	0	0	0.000238857	0.000171397	0.000226404	0.00345526	0.132795	0.000115614	0.0505764	0
RDPYD19070541_A	0	0	0	0.0789619	0	0	0	0.000283117	0.00803382	0.000437936	0.000114832	0	0	0	0	0	0	0	0.0297947	0	0	0	0	0	0	0	0.005739	0.000253974	0	0	0.000115931	0	0	0	0.000697436	0	0	0	0	0	0	0	0	0	0.000660061	0.239543	0	0.0814527	0
RDPYD19070542_A	0	0	0	0.082275	0	0	0	0.000165129	0.00226748	0.000149092	0	0	0	0	0	0	0	0	0.0299622	0	0	0	0	0	0	0	0.00433264	0.000256033	0	0	0	0	0	0	0.000101075	0	0	0	0	0	0	0	0	0	0	0.255298	0	0.0800222	0
RDPYD19070543_A	0	0	0	0.144533	0.000316586	0.000851078	0	0.000903728	0.0046114	0.000207652	0	0	0	0	0	0	0	0	0.0237832	0	0	0	0.000217838	0	0	0	0.00372133	0.000126798	0	0	0.000167328	0	0	0	0.000608784	0	0	0	0	0	0	0	0	0	0.000718504	0.231897	0	0.0635831	0
RDPYD19070544_A	0	0	0	0.0766767	0	0	0	0.000268773	0.00263664	0.000265081	0	0	0	0.000186508	0	0	0	0	0.0298823	0	0.000142084	0	0	0	0.000127546	0	0.00639689	0.00047442	0	0	0.000287621	0	0	0	0.00110926	0	0	0.000150165	0	0	0	0.00013541	0	0	0.00143987	0.230773	0	0.0786053	0
RDPYD19070545_A	0.000181153	0	0	0.0688997	0.00123305	0.00102034	0.000287425	0.00168495	0.00866589	0.000215167	0	0	0	0	0	0	0	0	0.00859263	0	0	0	0	0	0	0	0.00520132	0.00155265	0	0	0	0	0	0	0	0	0	0.00010854	0	0	0	0	0	0	0	0.516881	0	0.0268645	0
RDPYD19070546_B	0	0	0	0.0424486	0.000431451	0.0064508	0.000106738	0.00169641	0.00581905	0.000830414	0	0	0	0.00095234	0	0	0	0	0.0111219	0	0	0	0	0	0	0	0.00426748	0.000153681	0	0	0.000142663	0	0	0	0.000867632	0	0	0.000102867	0	0	0	0	0	0	0.00068219	0.472197	0.000493924	0.0756146	0
RDPYD19070547_B	0.00276746	0	0	0.189806	0.000118435	0.000630932	0.000480775	0.000855273	0.0041481	0.000438038	0	0.000263398	0	0.00180587	0	0	0	0	0.0163949	0	0	0	0	0	0	0	0.00485764	0.010069	0	0	0	0	0	0	0.000439933	0	0	0.000597709	0.00144487	0	0	0	0.000150379	0	0.000578929	0.164521	0.00216331	0.0735387	0
RDPYD19070549_B	0	0	0	0.149635	0.000134985	0.000246507	0	0.000415843	0.00246406	0.000233661	0	0	0	0	0	0	0	0	0.0236764	0	0	0	0	0	0	0	0.00561427	0.000237376	0	0	0.000136929	0	0	0	0.000518225	0	0	0	0	0	0	0	0	0	0.00053678	0.252189	0	0.0619341	0
RDPYD19070550_B	0	0	0	0.168703	0	0	0	0	0.00215488	0	0	0	0	0	0	0	0	0	0.0284104	0	0	0	0	0	0	0	0.00398177	0.000210233	0	0	0	0	0	0	0	0	0	0.000130958	0	0	0	0	0	0	0	0.229942	0	0.0715896	0
RDPYD19070551_B	0	0	0	0.0307774	0.000545567	0.00108182	0.000129923	0.00110941	0.00421638	0.00284717	0	0	0	0	0	0	0	0	0.00950875	0	0	0	0	0	0	0	0.00206	0	0	0	0	0	0	0	0.000357205	0	0	0.000119108	0	0	0	0	0	0	0.000420272	0.372413	0.000287205	0.0826387	0.000586189
RDPYD19070552_A	0	0	0	0.211711	0	0	0	0.000119612	0.00179051	0	0	0	0	0	0	0	0	0	0.0235342	0	0	0	0	0	0	0	0.00476587	0.000226081	0	0	0	0	0	0	0	0	0	0	0	0	0	0	0	0	0	0.213982	0	0.0636092	0
RDPYD19070553_A	0	0	0	0.072694	0.000349154	0.00141034	0	0.000885417	0.00350454	0.000185543	0	0	0	0	0	0	0	0	0.0212531	0	0	0	0	0	0	0	0.00355201	0.000251559	0	0	0	0	0	0	0.000541075	0	0	0.000157853	0	0	0	0	0	0	0.000467331	0.364793	0	0.0568234	0
RDPYD19070554_A	0	0	0	0.0320442	0	0.000439222	0.000238166	0.000642431	0.00162353	0.000159737	0	0.00017099	0	0	0	0	0	0	0.010224	0	0	0	0	0	0	0	0.0013279	0	0	0	0	0	0	0	0.000869513	0	0	0	0.00038818	0	0	0	0	0	0.000432893	0.0824978	0.000288205	0.0271827	0
RDPYD19070555_A	0	0	0	0.132169	0.000164007	0.000681167	0.000205369	0.0020182	0.00338417	0.00297849	0.000102345	0	0	0.000429185	0	0.000243497	0	0	0.00777655	0	0.000178279	0.000111534	0	0	0	0	0.00428984	0.000160435	0	0	0.000347009	0	0	0	0.0024496	0	0	0.000181943	0	0	0	0.000104219	0.00011507	0.000163525	0.00205131	0.179541	0	0.0344467	0
RDPYD19070556_A	0	0	0	0.0594346	0.000182137	0.00109004	0	0.00102273	0.0536955	0.00042723	0	0	0	0	0	0	0	0	0.021332	0	0	0	0	0	0	0	0.00455317	0.000250015	0	0	0	0	0	0	0.000137139	0	0	0	0	0	0	0	0	0	0	0.227097	0	0.0569199	0
RDPYD19070557_A	0	0	0	0.0808157	0.000186876	0.00111454	0	0.00117837	0.00338081	0.00075881	0	0	0	0	0	0	0	0	0.0231286	0	0	0	0	0	0	0	0.00361006	0.000137776	0	0	0	0	0	0	0.000239527	0	0	0	0	0	0	0	0	0	0.000279987	0.270267	0.000267863	0.0659927	0
RDPYD19070559_A	0.00444054	0	0	0.113517	0	0.000996235	0.000137782	0.000924522	0.00794644	0.000380956	0	0.000698001	0	0.000196683	0	0	0.000568002	0	0.0166267	0	0	0	0	0	0	0.000305031	0.0187638	0.0110519	0	0	0	0	0	0	0.000427033	0	0	0.000477769	0.000209721	0	0	0	0	0	0.00033358	0.157556	0.000201581	0.0486768	0
RDPYD19070560_A	0	0	0	0.0851778	0	0	0	0	0.00278421	0	0	0	0	0	0	0	0	0	0.0294541	0	0	0	0	0	0.000180592	0	0.00637693	0.000510297	0	0	0	0	0	0	0.000487334	0	0	0	0	0	0	0	0	0	0.00044001	0.256991	0	0.0776027	0
RDPYD19070561_A	0	0	0	0.0237809	0.000554415	0.00575549	0.000159989	0.00280256	0.0141325	0.000434242	0	0	0	0.000274121	0	0	0	0	0.00611248	0	0.000264742	0	0	0	0	0	0.00131704	0	0	0	0	0	0	0	0.000311028	0	0	0	0	0	0	0	0	0	0.00339151	0.204706	0	0.0256512	0
RDPYD19070562_A	0	0	0	0.0805659	0	0	0	0.000185895	0.00246141	0	0	0	0	0.000363417	0	0	0	0	0.0285176	0	0.000107969	0	0	0	0	0	0.00481566	0.000195987	0	0	0.000208246	0	0	0	0.000866719	0	0	0	0	0	0	0	0	0	0.000879089	0.253536	0	0.0830992	0
RDPYD19070563_A	0	0	0	0.0727892	0	0.00079823	0	0.000387295	0.00278619	0.000694697	0	0	0	0	0	0	0	0	0.0341971	0	0	0	0	0	0	0	0.00450324	0.000232033	0	0	0	0	0	0	0.000136782	0	0	0.000137176	0	0	0	0	0	0	0.000164438	0.254586	0	0.0744923	0
RDPYD19070564_A	0	0	0	0.064874	0.000176011	0.000444305	0.000512546	0.00340148	0.0043275	0.00127601	0	0.000112456	0	0.00195043	0	0	0	0	0.00563322	0	0.000223696	0	0.000141911	0	0	0	0.00402906	0.000839955	0	0	0.000253999	0	0	0	0.00156577	0	0	0.000148131	0	0	0	0.000160896	0.000159774	0.000190896	0.00162589	0.0660317	0.00022645	0.0699662	0
RDPYD19070565_A	0	0	0	0.168579	0	0	0	0	0.00278955	0	0	0	0	0	0	0	0	0	0.025162	0	0	0	0	0	0	0	0.00425822	0.000219922	0	0	0	0	0	0	0	0	0	0.000114948	0	0	0	0	0	0	0	0.234514	0	0.0712138	0
RDPYD19070566_B	0	0	0	0.0721537	0	0.000409182	0.000140653	0.00106251	0.00448352	0.000277753	0	0	0	0	0	0	0	0	0.0239304	0	0	0	0	0	0	0	0.00405769	0.000146456	0	0	0	0	0	0	0.000377547	0	0	0	0	0	0	0	0	0	0.000460635	0.230866	0	0.0641378	0
RDPYD19070567_B	0	0	0	0.0958468	0	0.000191825	0	0.000289924	0.00338167	0	0	0	0	0	0	0	0	0	0.0266899	0	0	0	0	0	0	0	0.00687864	0.000292099	0	0	0.000233836	0	0	0	0.00100964	0	0	0.000254285	0	0	0	0.000115141	0	0.000104667	0.00131454	0.229491	0	0.0871535	0
RDPYD19070568_B	0.000185689	0	0	0.159086	0	0	0	0.000100849	0.00189922	0	0	0.00073407	0	0.0129611	0	0	0	0	0.0206374	0	0	0	0	0	0.000136175	0	0.0107671	0.000717856	0	0	0	0	0	0	0.000123591	0	0	0.000319187	0	0	0	0	0	0	0.000105201	0.193624	0	0.0560756	0
RDPYD19070569_B	0	0	0	0.0660012	0	0	0.00011937	0.0006841	0.00212752	0.000517567	0	0	0	0.00026036	0	0	0	0	0.0254251	0	0	0	0	0	0	0	0.00408973	0.0003179	0	0	0	0	0	0	0.000147483	0	0	0	0	0	0	0	0	0	0.000165913	0.209977	0.00113962	0.0864678	0
RDPYD19070570_B	0	0	0	0.0767497	0.000889816	0.0013645	0.000205092	0.00244667	0.02105	0.000676299	0	0	0	0.000128311	0	0	0	0	0.00631594	0	0	0	0	0	0	0	0.00303069	0	0	0	0	0	0	0	0.000159999	0	0	0	0	0	0	0	0	0	0.000145317	0.165525	0	0.0241064	0
RDPYD19070571_B	0	0	0	0.144005	0	0.000221141	0	0.000177	0.0019587	0	0	0	0	0	0	0	0	0	0.026634	0	0	0	0	0	0.00011814	0	0.00418122	0.000176533	0	0	0	0	0	0	0.000109343	0	0	0.000118696	0	0	0	0	0	0	0.00011421	0.226334	0.000952831	0.0752944	0
RDPYD19070573_B	0	0	0.000169801	0.0641136	0.00082037	0.00108603	0	0.00249424	0.251979	0.000772549	0	0.000455599	0	0	0	0	0	0	0.00561322	0	0	0	0.00146824	0	0.000152958	0.000119881	0.0208727	0.00473371	0	0.0002786	0	0	0	0	0.000148023	0	0	0.000240145	0	0.000284786	0.000172884	0	0	0	0.000151552	0.248645	0.000179669	0.0295259	0
RDPYD19070574_B	0	0	0	0.0564702	0	0.000242256	0.000104948	0.00675439	0.00610084	0.000562483	0	0.000171748	0	0.000141975	0	0	0	0	0.0157055	0	0.000341834	0	0.000199479	0	0	0	0.00186751	0.0113589	0	0	0.000593539	0	0	0	0.0035872	0	0	0.00668981	0	0	0	0.000178149	0.000176741	0.000247946	0.00373517	0.160201	0	0.0617329	0
RDPYD19070575_B	0.000172116	0	0	0.0649409	0.000578678	0.00348056	0.000163892	0.00192505	0.00909111	0.000743938	0	0	0	0.00242762	0	0	0	0	0.00465791	0	0	0	0	0	0	0.000219987	0.00283357	0	0	0	0	0	0	0	0.000293017	0	0	0	0	0	0	0	0	0	0.000335118	0.17453	0.000123739	0.10164	0
RDPYD19070576_B	0	0	0	0.155513	0.00010408	0.000325896	0	0.000767965	0.0431844	0.00021302	0	0	0	0	0	0	0	0	0.023731	0	0	0	0	0	0	0	0.00405434	0.000165885	0	0	0.000141068	0	0	0	0.000734623	0	0	0.000133061	0	0	0	0	0	0	0.000706227	0.186259	0.000242936	0.0714096	0
RDPYD19070577_B	0	0	0	0.092585	0.000396182	0.00609451	0	0.00131753	0.0421063	0.000199054	0	0	0	0.000127114	0	0	0	0	0.0220333	0	0	0	0	0	0	0	0.00182015	0	0	0	0.000103686	0	0	0	0.000557599	0	0	0	0	0	0	0	0	0	0.000720618	0.221892	0	0.0764467	0
RDPYD19070578_B	0.00011868	0	0	0.143275	0.000246911	0.000310656	0	0.000255125	0.00242238	0	0	0	0	0.00197994	0	0	0	0	0.026086	0	0	0	0.000280027	0	0	0	0.00564309	0.000398766	0	0	0	0	0	0	0.000308268	0	0	0	0	0	0	0	0	0	0.000260169	0.235207	0	0.070726	0
RDPYD19070579_B	0	0	0	0.077516	0	0.000151247	0	0	0.00207187	0	0	0	0	0	0	0	0	0	0.0321628	0	0	0	0	0	0	0	0.00458095	0.000334808	0	0	0	0	0	0	0	0	0	0	0	0	0	0	0	0	0	0.250907	0	0.0838159	0
RDPYD19070580_B	0.00275156	0	0	0.144401	0.000247254	0.00251796	0.000113459	0.0121178	0.0085485	0.000286079	0	0	0	0.000109472	0	0	0	0	0.0123852	0	0	0	0	0	0	0.00010798	0.00606755	0.000731236	0	0	0	0	0	0	0.000336066	0	0	0	0	0	0	0	0	0	0.000470845	0.228634	0.00213028	0.0771353	0
RDPYD19070581_B	0	0	0	0.0170757	0.000440319	0.00201994	0	0.00136298	0.00876729	0.262721	0	0.000179029	0	0.000398031	0	0	0	0	0.00100337	0	0	0	0	0	0	0	0.0167903	0.000255779	0	0	0.000102407	0	0	0	0.000838007	0	0	0.000211636	0	0	0	0	0	0	0.000581759	0.215761	0	0.0266716	0.00189324
RDPYD19070582_B	0	0	0	0.051063	0.000729528	0.00336747	0.000131554	0.00181521	0.0117479	0.00174877	0	0	0	0.000208503	0	0.000150071	0	0	0.00994869	0	0.000128599	0	0.000322628	0	0	0	0.00127716	0.000192499	0	0	0	0	0	0	0.000774082	0	0	0.00025046	0	0	0	0	0.000139296	0.000113712	0.000383561	0.262475	0.00049947	0.0400141	0
RDPYD19070584_B	0.001675	0	0	0.0849143	0.000511258	0.00143593	0	0.00128307	0.0479776	0.000391632	0	0.000121984	0	0	0	0	0	0	0.0165119	0	0	0	0	0	0	0	0.00542236	0.000389764	0	0	0	0	0	0	0.000352362	0	0	0.000110985	0	0	0	0	0.00339864	0	0.00032874	0.296334	0.000316744	0.0610386	0
RDPYD19070585_B	0.000207987	0	0	0.0875666	0.000294151	0.0013492	0	0.000924293	0.00270123	0.000166708	0	0	0	0	0	0	0.000213279	0	0.0128699	0	0	0	0	0	0	0	0.00294835	0.00104497	0	0	0	0	0	0	0	0	0	0.000145417	0	0	0	0	0	0	0	0.248271	0	0.0348545	0
RDPYD19080309_A	0	0	0	0.0888893	0	0	0	0	0.00245841	0	0	0	0	0	0	0	0	0	0.0298934	0	0	0	0	0	0.00019328	0	0.00647604	0.000335115	0	0	0	0	0	0	0.000168288	0	0	0.000152684	0	0	0	0	0	0	0	0.284408	0	0.0770485	0
RDPYD19080310_A	0	0	0	0.165042	0	0.000154563	0	0.000271656	0.00192088	0.000111918	0	0.000121318	0	0	0	0	0	0	0.0252407	0	0	0	0	0	0	0	0.00487826	0.000298658	0	0	0	0	0	0	0.000221066	0	0	0.00562419	0	0	0	0	0.00502484	0	0	0.202781	0.000112409	0.0689189	0
RDPYD19080311_A	0	0	0	0.0547113	0	0.000340175	0.00017078	0.00095473	0.00457112	0.000197518	0	0	0	0	0	0	0	0	0.0119467	0	0	0	0	0	0	0	0.00206215	0	0	0	0.000114067	0	0	0	0.000815216	0	0.000170642	0.000398	0	0	0	0	0	0	0.000387805	0.13843	0.000752696	0.0398882	0
RDPYD19080312_A	0	0	0	0.124354	0	0.000108128	0	0.000132409	0.00231407	0	0	0	0	0	0	0	0	0	0.0353279	0	0	0	0	0	0	0	0.00360334	0.000223995	0	0	0	0	0	0	0.0001164	0	0	0	0	0	0	0	0	0	0	0.223942	0	0.0851472	0
RDPYD19080313_A	0.000504622	0	0.000125664	0.110936	0.000429283	0.000977007	0.00032597	0.00257924	0.00859457	0.00054014	0.000264936	0.000351159	0	0.000253368	0	0.0012714	0.000132087	0	0.010958	0.000111088	0	0	0.00925132	0.000472725	0.00010676	0	0.00489728	0.000334168	0.000140268	0.000320643	0	0	0	0	0.00035654	0.000505201	0	0.000158356	0	0.000776524	0.0010071	0	0	0	0.000188624	0.176232	0.0031417	0.0510876	0
RDPYD19080314_A	0	0	0	0.0343057	0	0	0	0	0.000973769	0	0	0	0	0	0	0	0	0	0.0127349	0	0	0	0	0	0	0	0.00193365	0.000143266	0	0	0	0	0	0	0	0	0	0	0	0	0	0	0	0	0	0.115989	0	0.0324184	0
RDPYD19080315_A	0	0	0	0.0645893	0.00051772	0.000602376	0.000154092	0.00178478	0.00810947	0.000177268	0	0	0	0	0	0	0	0	0.0156075	0	0.00011186	0	0.000186885	0	0	0	0.00234065	0.000119428	0	0	0.00013245	0	0	0	0.000645282	0	0	0.000186376	0.000108742	0	0	0	0	0	0.000523986	0.287777	0	0.054482	0
RDPYD19080316_A	0.000167141	0	0	0.0611579	0	0.000663301	0.00418257	0.00321073	0.00362419	0.000299054	0	0	0	0.00129242	0	0	0	0	0.0161681	0	0.000115385	0	0	0	0	0	0.00264877	0.000132783	0	0	0.000138729	0	0	0.000384578	0.000817881	0	0	0.000146666	0	0	0	0	0.00103343	0	0.000656405	0.193206	0.000271181	0.150529	0
RDPYD19080317_A	0	0	0	0.0708367	0	0.000445716	0	0	0.00187913	0	0	0.000246436	0	0.000513881	0	0	0	0	0.0363418	0	0	0	0	0	0	0.000124454	0.00506756	0.000444304	0	0	0	0	0	0	0.000104242	0	0	0.000288057	0	0	0	0	0	0	0	0.232796	0.000648381	0.0899268	0
RDPYD19080318_A	0	0	0	0.0352022	0.000920816	0.0077981	0	0.00307786	0.00209151	0	0	0	0	0	0	0	0	0	0.0114642	0	0	0	0	0	0	0	0.00163516	0.00012135	0	0	0	0	0	0	0.000218303	0	0	0	0	0	0	0	0	0	0.000142681	0.231311	0.000171059	0.0311861	0
RDPYD19080319_A	0	0	0	0.113478	0	0.000100299	0	0.00047144	0.00164443	0.000562193	0	0	0	0	0	0	0	0	0.0285484	0	0	0	0	0	0	0	0.00377246	0.000207207	0	0	0	0	0	0	0.000174242	0	0	0.000101174	0	0	0	0	0	0	0	0.200364	0.000365049	0.133273	0.000201355
RDPYD19080320_A	0	0	0	0.0462117	0	0.000156456	0.00021316	0.00130714	0.0254424	0.000336141	0	0	0	0.000475353	0	0	0	0	0.0143239	0	0.000192191	0	0	0	0	0	0.00296218	0.000164737	0	0	0.000101894	0	0	0	0.000481022	0	0	0.00025444	0	0	0	0	0.00168673	0	0.000243771	0.138375	0.000201535	0.0381732	0
RDPYD19080321_A	0.000117795	0	0	0.196314	0	0.000128494	0	0	0.00189205	0.000238863	0	0	0	0	0	0	0	0	0.0249264	0	0	0	0	0	0	0	0.00437128	0.000258897	0	0	0	0	0	0	0	0	0	0.000192661	0	0	0	0	0	0	0	0.244086	0	0.0765999	0
RDPYD19080322_A	0	0	0	0.177998	0	0	0	0.000268708	0.00306051	0	0	0.000322386	0	0	0	0	0	0	0.0300043	0	0	0	0	0	0	0.000431394	0.00652689	0.000168013	0	0	0	0	0.000250351	0	0.000287706	0	0	0	0	0	0	0	0	0	0.000116758	0.202746	0	0.0766817	0
RDPYD19080323_A	0.000248769	0	0	0.0427343	0.00114263	0.00619379	0	0.0017448	0.143751	0.000536917	0	0.000710562	0	0.00128934	0	0	0.00465249	0	0.00805267	0	0.000177273	0	0	0	0	0.00130088	0.0184926	0.00682283	0	0	0.000347858	0	0	0	0.00210649	0	0	0.000429129	0	0	0	0	0	0.000117956	0.00116639	0.14874	0.000168275	0.0569054	0
RDPYD19080324_A	0	0	0	0.0920801	0.000677216	0.00183913	0.000351155	0.00203722	0.0622322	0.000556585	0	0	0	0.000108202	0	0	0	0	0.0116854	0	0	0	0	0	0	0	0.00180086	0	0	0	0	0	0	0	0.000386414	0	0.000138262	0	0	0	0	0	0	0	0.000222982	0.269162	0.000749905	0.043049	0
RDPYD19080325_A	0	0	0	0.153545	0.000390118	0.000460271	0	0.000540759	0.00346414	0.000248208	0	0	0	0	0	0	0	0	0.0205355	0	0	0	0	0	0	0	0.00324136	0.000205106	0	0	0	0	0	0	0.000124811	0	0	0	0	0	0	0	0	0	0	0.289422	0	0.0555716	0
RDPYD19080326_A	0	0	0	0.0755419	0	0	0	0.00019562	0.0030899	0	0	0	0	0	0	0	0	0	0.0355546	0	0	0	0	0	0	0	0.00375619	0.000190298	0	0	0.000131541	0	0	0	0.000765316	0	0	0	0	0	0	0	0	0	0.000281419	0.252752	0	0.0918783	0
RDPYD19080327_A	0	0	0	0.0533862	0.000194709	0.000548306	0	0.00050825	0.00428189	0.000918642	0	0	0	0.000154648	0	0	0	0	0.019622	0	0	0	0	0	0	0	0.0042061	0.000166344	0	0	0	0	0	0	0.000165987	0	0	0	0	0	0	0	0	0	0	0.32145	0	0.0544254	0.000102483
RDPYD19080328_A	0	0	0	0.0625625	0.000286919	0.000376612	0	0.0341501	0.00253249	0.000206519	0	0	0	0	0	0	0	0	0.0306212	0	0	0	0.000111089	0	0	0	0.00382812	0.000156966	0	0	0	0	0	0	0.000326523	0	0	0.000234314	0	0	0	0	0	0	0.000179057	0.212887	0	0.077789	0
RDPYD19080329_A	0	0	0	0.0736191	0.000279761	0.000211518	0	0.00746913	0.0226509	0.000136033	0	0.000104093	0	0	0	0	0	0	0.0278941	0	0	0	0	0	0.000106243	0	0.00579792	0.000567487	0	0	0	0	0	0	0.000348855	0	0	0.00014651	0	0	0	0	0	0	0.000185918	0.229404	0	0.069905	0
RDPYD19080330_A	0	0	0	0.0574985	0.000289255	0.000300404	0	0.000582777	0.00310914	0.000579663	0	0	0	0.000190895	0	0	0	0	0.0210983	0	0.000996319	0	0	0	0	0	0.00568512	0.0003217	0	0	0.000141617	0	0	0	0.000788208	0	0	0.000145416	0	0	0	0	0	0.000109469	0.000351725	0.25955	0.000189828	0.092779	0
RDPYD19080331_A	0.00601845	0	0	0.0560027	0	0.000566541	0	0.00105851	0.0387662	0.000371781	0	0	0	0.000180946	0	0	0	0	0.014511	0	0.000408979	0	0	0	0	0.000214616	0.0113108	0.000230389	0	0	0	0	0	0	0.000264696	0	0	0.000163897	0	0	0	0	0	0	0.000315017	0.183811	0.000110223	0.087848	0
RDPYD19080332_A	0	0	0	0.0582347	0.00110296	0.00119086	0.000321874	0.00148305	0.123391	0.000314271	0	0	0	0	0	0	0	0	0.0598677	0	0	0	0	0	0	0	0.00215879	0.000298102	0	0	0	0	0	0	0.000468419	0	0.00032037	0.000184004	0.00033272	0	0	0	0	0	0.000231514	0.15142	0.00280992	0.0837533	0
RDPYD19080333_A	0.000365116	0	0	0.07842	0.000160135	0.000804867	0	0.000974445	0.00369679	0	0	0	0	0	0	0	0	0	0.0257484	0	0	0	0	0	0	0	0.00297128	0.000383695	0	0	0	0	0	0	0.000609358	0	0	0	0	0	0	0	0	0	0.000470351	0.296435	0	0.0776904	0
RDPYD19080334_A	0.00323007	0	0	0.0495691	0.00421141	0.00425597	0.000785448	0.00390111	0.00304658	0.000179959	0	0	0	0	0	0	0	0	0.000861058	0	0	0	0	0	0	0.000150283	0.00125695	0.000181264	0	0	0	0	0	0	0	0	0	0.000145774	0	0	0	0	0	0	0	0.234364	0.00533798	0.00838714	0
RDPYD19080335_A	0	0	0	0.0697957	0	0	0	0.0001542	0.00273574	0.00015383	0	0	0	0.000142047	0	0	0	0	0.0260314	0	0	0	0	0	0	0	0.00476072	0.000341096	0	0	0	0	0	0	0.000387067	0	0	0	0	0	0	0	0	0	0.000166735	0.220479	0	0.0679064	0
RDPYD19080336_A	0	0	0	0.0780013	0	0	0	0.000938526	0.0108121	0.000136769	0	0	0	0	0	0	0	0	0.0294143	0	0	0	0.00012109	0	0	0	0.00752951	0.000411654	0	0	0	0	0	0	0.000268001	0	0	0.000140298	0	0	0	0	0	0	0	0.262907	0	0.0855667	0
RDPYD19080337_A	0.01143	0	0.000188929	0.0255258	0.000155897	0.0021009	0.000424235	0.00208973	0.00385979	0.0019585	0.000120193	0.00235661	0	0.00581867	0	0	0.000139779	0	0.050941	0	0.000178058	0	0.00215632	0	0	0.000774392	0.0233577	0.0071305	0	0	0.000296647	0	0	0	0.0024148	0	0	0.000410396	0	0.000419738	0.000468405	0	0	0	0.00105057	0.0701555	0.00724067	0.0859603	0.000106628
RDPYD19080338_A	0.0001983	0	0.000204351	0.012626	0.000239595	0.00151116	0	0.00134189	0.00826616	0.00141349	0.000296733	0.000879774	0	0.000277632	0	0.00022886	0	0.000153265	0.00142466	0	0.000133739	0	0.00103522	0	0.00109492	0.00014076	0.0236897	0.000737012	0	0	0.000234741	0	0.000411565	0	0.0016704	0	0	0.000269972	0	0.00113544	0.000669058	0	0	0	0.000776076	0.0743698	0.000249676	0.0412692	0
RDPYD19080339_A	0.000101781	0	0	0.0558143	0.00020548	0.00230854	0	0.00142545	0.0742241	0.000505268	0	0	0	0.000379393	0	0	0	0	0.0175935	0	0	0	0.000325783	0	0	0	0.00384022	0.000289967	0	0	0.000104214	0	0	0	0.000378106	0	0	0.000138136	0	0	0	0	0	0	0.000315268	0.145167	0.00080514	0.105692	0
RDPYD19080340_A	0	0	0	0.174371	0	0.000135143	0	0.000106395	0.01142	0	0	0	0	0	0	0	0	0	0.0285358	0	0	0	0	0	0.000102762	0	0.0041722	0.000199595	0	0	0	0	0	0	0.000172622	0	0	0.000184717	0	0	0	0	0	0	0	0.233678	0.000210031	0.0715551	0
RDPYD19080341_A	0.00120145	0	0	0.145071	0	0.000153011	0	0.000387508	0.00263871	0.000183242	0	0.000124839	0	0.000423776	0	0	0.00053814	0	0.0292448	0	0	0	0	0	0.000110795	0	0.00668954	0.00178536	0	0	0	0	0	0	0.000315614	0	0	0.00450184	0.000169975	0	0	0	0	0	0.000122385	0.20682	0.000405222	0.073012	0
RDPYD19080342_A	0	0	0	0.0396782	0.000742427	0.00253195	0	0.00142386	0.143548	0.000433284	0	0	0	0.000129416	0	0	0.000404557	0	0.00915665	0	0	0	0.000128215	0	0	0	0.00274682	0.00012333	0	0	0.000173747	0	0	0	0.000950074	0	0	0.000195681	0	0	0	0	0	0	0.000593981	0.172006	0.000222826	0.13375	0
RDPYD19080343_A	0	0	0	0.0436944	0.000825834	0.00253346	0.000231945	0.00279694	0.133517	0.000899196	0	0	0	0.000498637	0	0	0	0	0.00843559	0	0.000195657	0	0	0	0	0	0.00197225	0.00023564	0	0	0.000365416	0	0	0	0.00193681	0	0	0.000149407	0	0	0	0	0.000105533	0.000105759	0.00127962	0.197743	0	0.044615	0
RDPYD19080344_A	0.000260542	0	0	0.0359459	0.000569711	0.00155404	0.000155392	0.131127	0.00471225	0.000179624	0	0.000311593	0	0.000497337	0	0	0	0	0.0126892	0	0.000168233	0	0.00482337	0.000212585	0.00013647	0.00246408	0.0173672	0.000549597	0	0.000477535	0	0	0	0	0.000357462	0	0	0.00205436	0	0	0	0	0.000138603	0.000148737	0.000153633	0.189144	0.000230563	0.0373124	0
RDPYD19080345_A	0	0	0	0.0670399	0.000147799	0.000784846	0	0.000507619	0.00203343	0.000100645	0	0	0	0	0	0	0	0	0.026104	0	0	0	0	0	0	0	0.0044103	0.000272076	0	0	0	0	0	0	0	0	0	0.000156089	0	0	0	0	0	0	0	0.222378	0	0.0768604	0
RDPYD19080346_A	0	0	0	0.0479904	0	0.000317529	0.000198602	0.00159472	0.0024377	0.00098067	0	0	0	0.000374961	0	0	0	0	0.020215	0	0	0	0	0	0	0	0.00394605	0.000183033	0	0	0	0	0	0	0.000333303	0	0	0.00018988	0	0	0	0	0	0	0.000167325	0.161835	0	0.097178	0
RDPYD19080347_A	0	0	0	0.106764	0.000164458	0.000679905	0	0.000618059	0.00209863	0.000638455	0	0.000140669	0	0.000231684	0	0	0	0	0.0218321	0	0	0	0.000267012	0	0.00019627	0.0001219	0.00589206	0.00118676	0	0	0.000119018	0	0	0.00128222	0.000609598	0	0	0.00093121	0	0	0	0	0	0	0.000326558	0.181438	0	0.0721649	0
RDPYD19080348_A	0	0	0	0.107238	0.000629781	0.00111423	0	0.0307207	0.00542535	0.000204906	0	0.00416782	0	0	0	0	0	0	0.095492	0	0.000214604	0	0	0	0	0	0.00296833	0.000293623	0	0	0	0	0	0	0.000566521	0	0	0.000371581	0	0	0	0	0.000194878	0.000150098	0.000337735	0.218465	0	0.0936943	0
RDPYD19080349_A	0.00187487	0	0	0.025437	0.000107498	0.000231774	0	0.000481357	0.00171707	0.00150682	0	0	0	0	0	0	0	0	0.0130737	0	0	0	0	0	0	0	0.00137847	0.000113393	0	0	0	0	0	0	0	0	0	0	0	0	0	0	0	0	0	0.168272	0.000129995	0.0394747	0.000234785
RDPYD19080350_A	0	0	0	0.0550341	0.000472331	0.000921713	0.000199379	0.00178214	0.0304855	0.000311883	0	0	0	0	0	0	0	0	0.0211591	0	0	0	0	0	0	0	0.0043466	0.000192296	0	0	0	0	0	0	0.000124264	0	0	0.00017306	0	0	0	0	0	0	0	0.325878	0	0.0560551	0
RDPYD19080351_A	0.000277315	0	0	0.062443	0	0.000558065	0	0.000889548	0.00380047	0.000678991	0	0	0	0.000314189	0	0	0	0	0.0184579	0	0	0	0.000291737	0	0	0.00120888	0.00155161	0.000105662	0	0	0	0	0	0	0.000263828	0	0	0	0	0	0	0	0	0	0.000374	0.206093	0	0.074346	0
RDPYD19080352_A	0	0	0	0.0425483	0	0.000685868	0.000185178	0.00164327	0.112741	0.00105131	0	0	0	0.000385638	0	0	0	0	0.00523019	0	0.000123916	0	0.000243681	0	0	0	0.00283487	0	0	0	0.000301626	0	0	0	0.00113686	0	0	0.000106978	0	0	0	0	0	0	0.000919233	0.0905726	0.000761189	0.0335944	0
RDPYD19080353_A	0.000113716	0	0	0.066235	0.000238428	0.000185614	0.000122402	0.000894611	0.00662396	0.00112454	0	0.000364578	0	0.000371455	0	0	0	0	0.0183567	0	0.000252357	0	0	0	0	0	0.00499195	0.000162172	0	0	0	0	0	0	0.000342349	0	0	0	0	0	0	0	0	0	0.000276169	0.197942	0.00174813	0.0937385	0
RDPYD19080354_A	0	0	0	0.0722005	0.000599028	0.00183969	0	0.00138774	0.00381331	0.000274466	0	0	0	0	0	0	0	0	0.0245498	0	0	0	0	0	0	0	0.00340374	0.000104689	0	0	0	0	0	0	0.000164389	0	0	0	0	0	0	0	0	0	0	0.273672	0	0.0607647	0
RDPYD19080355_A	0	0	0	0.0579358	0	0.000266723	0	0.00158787	0.00945582	0.000329925	0.000140331	0	0	0.000136164	0	0.000290666	0	0	0.0239721	0	0	0	0.000370832	0	0	0	0.00284642	0.000134966	0	0	0.000136611	0	0	0	0.000479527	0	0	0	0	0	0	0	0	0	0.000268386	0.210064	0	0.0648047	0
RDPYD19080356_A	0	0	0	0.045642	0.000117431	0.000348966	0	0.000979278	0.00846805	0.0010756	0	0	0	0.000215126	0	0	0	0	0.0164708	0	0	0	0.000905587	0	0	0	0.00613735	0.000243368	0	0	0	0	0	0	0.000346844	0	0	0.000299871	0	0	0	0	0	0	0.000112203	0.157307	0	0.0478945	0
RDPYD19080357_A	0	0	0	0.172316	0.000423206	0.0005827	0.000186511	0.00114761	0.00514206	0.000353526	0	0	0	0.000252289	0	0	0	0	0.020305	0	0	0	0	0	0	0	0.0040645	0.000280317	0	0	0	0	0	0	0.000153266	0	0	0	0	0	0	0	0	0	0.000190066	0.235853	0.000303399	0.0821709	0
RDPYD19080358_A	0	0	0	0.102221	0	0.000743228	0.00054876	0.00266674	0.00501288	0.000727791	0	0.000665403	0	0.000311159	0	0	0	0	0.00940678	0	0.000601219	0	0.000192703	0	0	0	0.00571044	0.000365928	0	0	0.00122428	0	0	0.000158456	0.00990232	0	0	0	0	0	0	0.000218853	0.000169223	0.000309626	0.00287041	0.09789	0.000267468	0.0510411	0
RDPYD19080359_A	0.00091959	0	0	0.0725477	0.00116562	0.00743235	0	0.0246033	0.00305229	0.000230966	0	0.000123478	0	0.00206786	0	0	0	0	0.00939508	0	0	0	0.000313252	0.000178044	0	0	0.00412016	0.000252972	0	0	0	0	0.000158369	0	0.000190409	0	0	0.000123457	0	0	0	0	0	0	0	0.137427	0.000281388	0.0447964	0
RDPYD19080360_A	0.00157926	0	0	0.07521	0.000127776	0.000123971	0	0.000238034	0.0030791	0.000112705	0	0	0	0	0	0	0	0	0.0342546	0	0	0	0	0	0	0	0.00616709	0.000266006	0	0	0	0	0	0	0	0	0	0	0	0	0	0	0	0	0	0.241792	0	0.0900081	0
RDPYD19080361_A	0	0	0	0.167948	0.000834859	0.0012466	0.00028613	0.001606	0.0172464	0.000727807	0	0.000560782	0	0.000179831	0	0	0	0	0.0137109	0	0.000662398	0	0	0	0	0	0.00277715	0.000117089	0	0	0	0	0	0	0.000356447	0	0	0	0	0	0	0	0	0	0.000350571	0.182287	0.00140306	0.0626986	0.000102742
RDPYD19080362_A	0.000123568	0	0	0.0857276	0.000460396	0.00117491	0	0.00150552	0.359191	0.000781892	0	0	0	0.000170754	0	0	0	0	0.00291827	0	0	0	0	0	0	0	0.00240446	0	0	0	0	0	0	0	0.000603192	0	0	0.000135223	0	0	0	0	0	0	0.000289959	0.103438	0.000153307	0.0176658	0
RDPYD19080363_A	0.000962443	0	0	0.197326	0	0	0	0	0.00168297	0	0	0	0	0	0	0	0	0	0.0256721	0	0	0	0	0	0	0	0.00533494	0.000256663	0	0	0	0	0	0	0.000369279	0	0.000606619	0.000115693	0	0	0	0	0	0	0.000166114	0.207205	0.000165241	0.0712679	0
RDPYD19080364_A	0	0	0	0.23703	0	0	0	0.00166227	0.00191551	0	0	0	0	0	0	0	0	0	0.0229934	0	0	0	0	0	0	0	0.00468151	0.000187277	0	0	0	0	0	0	0.00010207	0	0	0.000166231	0	0	0	0	0	0	0	0.215681	0	0.0595829	0
RDPYD19080365_A	0	0	0	0.0474484	0.000324914	0.0012432	0.000130524	0.00148937	0.00492933	0.00045136	0	0	0	0.000143353	0	0	0	0	0.0171609	0	0	0	0	0	0	0	0.00182694	0.000126982	0	0	0	0	0	0	0.000369507	0	0	0	0	0	0	0	0	0	0.000191445	0.312142	0	0.0803261	0
RDPYD19080366_A	0	0	0	0.199463	0	0	0	0	0.00189738	0	0	0	0	0	0	0	0	0	0.0282195	0	0	0	0	0	0	0	0.00461908	0.000243224	0	0	0	0	0	0	0	0	0	0	0	0	0	0	0	0	0	0.2325	0	0.0714459	0
RDPYD19080367_A	0	0	0	0.0254194	0.000554125	0.0220879	0	0.00149804	0.0271738	0.000236774	0	0	0	0	0	0	0	0	0.0144885	0	0	0	0.000195641	0	0	0	0.00322426	0	0	0	0	0	0	0	0.000188964	0	0	0.000499899	0	0	0	0	0	0	0	0.280475	0	0.0249026	0
RDPYD19080368_A	0.000185187	0	0	0.0683662	0.000186219	0.000173242	0	0.000485961	0.00425963	0.000156654	0	0	0	0	0	0	0	0	0.030677	0	0	0	0	0	0	0.000220399	0.00525567	0.000256212	0	0	0	0	0	0	0.000273977	0	0	0.000209535	0	0	0	0	0	0	0.000147067	0.224618	0	0.0697431	0
RDPYD19080369_A	0	0	0	0.164725	0	0.000106746	0	0.000115119	0.00190168	0	0	0	0	0	0	0	0	0	0.0291404	0	0	0	0.000152493	0	0	0	0.00466475	0.000256436	0	0	0	0	0	0	0.000134831	0	0	0	0	0	0	0	0	0	0	0.22548	0	0.0726226	0
RDPYD19080370_A	0	0	0	0.0914245	0	0	0	0	0.00239452	0	0	0	0	0	0	0	0	0	0.0331074	0	0	0	0	0	0	0	0.00501656	0.000257228	0	0	0	0	0	0	0.000339144	0	0	0	0	0	0	0	0	0.00018391	0.000148037	0.252371	0	0.0812386	0
RDPYD19080371_A	0.00118707	0	0	0.129261	0.000744392	0.00256379	0	0.00137244	0.00342983	0	0	0	0	0	0	0	0	0	0.0204215	0	0	0	0	0	0	0	0.00299162	0.000161158	0	0	0	0	0	0	0	0	0	0.000141087	0	0	0	0	0	0	0	0.278145	0	0.0515163	0
RDPYD19080372_A	0.000173711	0	0	0.0502341	0.000531334	0.00242262	0.000195835	0.00591884	0.0141336	0.000635283	0	0.000222982	0	0.000276019	0	0	0	0	0.00220954	0	0.000108071	0	0.000137577	0	0	0	0.00285128	0.000452586	0	0	0.00045615	0	0	0	0.000685072	0	0	0.000868725	0	0	0	0	0	0	0.000273886	0.100792	0	0.0233429	0
RDPYD19080373_A	0.00189812	0	0	0.126728	0	0.000380818	0	0.000697217	0.00279057	0.000265597	0	0.000642657	0	0.000134476	0	0	0.00016338	0	0.0193562	0	0	0	0	0	0	0.00264049	0.00836883	0.00065957	0	0	0	0	0	0	0.000190045	0	0	0.00180694	0	0	0	0	0	0	0	0.2156	0.000405544	0.0927663	0
RDPYD19080374_A	0	0	0	0.0408414	0.000502194	0.000958933	0	0.00253267	0.0516178	0.00029555	0	0	0	0	0	0	0	0	0.0144989	0	0	0	0	0	0	0	0.00196829	0.000131628	0	0	0	0	0	0	0	0	0	0	0	0	0	0	0	0	0	0.413702	0	0.0359483	0
RDPYD19080375_A	0	0	0	0.0699178	0	0.000467232	0.000388721	0.00231686	0.00252947	0.000720267	0.000159608	0.000175975	0.000141397	0.000671466	0	0.00039435	0	0	0.00705432	0	0.00158399	0	0.000116299	0	0	0	0.00650605	0.000249764	0	0	0.000336489	0	0	0	0.00212085	0	0	0.0002113	0	0.000143104	0.000271997	0	0	0	0.00109444	0.0835663	0.000671759	0.187356	0
RDPYD19080376_A	0	0	0	0.0551348	0.11749	0.00239734	0.000221059	0.0058352	0.0310394	0.000375512	0	0.000214845	0	0	0	0	0	0	0.0135909	0	0.000309058	0	0	0	0	0	0.00265352	0.000141686	0	0	0	0	0	0	0.000358661	0	0	0.000223695	0	0	0	0	0	0	0.000264602	0.274587	0.00174986	0.0516374	0
RDPYD19080377_A	0	0	0	0.0341132	0.000584517	0.00197901	0	0.00227971	0.00602437	0.000472344	0	0	0	0	0	0	0	0	0.010543	0	0	0	0	0	0	0	0.00215543	0	0	0	0	0	0	0	0.000105668	0	0	0	0	0	0	0	0	0	0	0.430846	0	0.040371	0
RDPYD19080378_A	0	0	0	0.0776533	0	0	0	0.000242876	0.00777518	0.000207673	0	0	0	0	0	0	0	0	0.0320295	0	0	0	0	0	0	0	0.00475364	0.000268525	0	0	0.000129944	0	0	0	0.000579394	0	0	0.000152183	0	0	0	0	0	0	0.000312816	0.246019	0	0.0905118	0
RDPYD19080379_A	0	0	0	0.046871	0	0.000209353	0	0.000301104	0.00236398	0.000135754	0	0	0	0	0	0	0	0	0.0163985	0	0	0	0	0	0	0	0.00253414	0.000129765	0	0	0	0	0	0	0.000118335	0	0	0	0	0	0	0	0	0	0	0.175891	0	0.0475861	0
RDPYD19080380_A	0.000700488	0	0	0.106566	0.00019376	0.000238626	0	0.000808139	0.0401988	0.000247152	0	0	0	0	0	0	0	0	0.0280918	0	0	0	0	0	0	0	0.0113445	0.000807676	0	0	0	0	0	0	0.000413728	0	0	0.000200069	0	0	0	0	0	0	0.000144845	0.211643	0	0.0706762	0
RDPYD19080381_A	0	0	0	0.27716	0.000626459	0.00306198	0.000167771	0.00134008	0.0056483	0.00152258	0	0.000102524	0	0.000610845	0	0	0	0	0.0023269	0	0	0	0.000300096	0	0	0	0.00213234	0	0	0	0	0	0	0.000228025	0.000536763	0	0	0.000308458	0	0	0	0	0	0	0.000184755	0.0682467	0.0267035	0.0872891	0
RDPYD19080382_A	0	0	0	0.0141843	0.000141097	0.000684515	0	0.000664667	0.00389501	0.0489898	0	0	0	0	0	0	0	0	0.0041233	0	0	0	0	0	0	0	0.001188	0	0	0	0	0	0	0	0.000107722	0	0	0	0	0	0	0	0	0	0	0.160299	0	0.013014	0.000243495
RDPYD19080383_A	0	0	0	0.151878	0.000150019	0.000289226	0	0.0046515	0.00276777	0	0	0	0	0	0	0	0	0	0.0288471	0	0	0	0	0	0.000136442	0	0.00428227	0.00016098	0	0	0	0	0	0	0.000116133	0	0	0	0	0	0	0	0	0	0	0.248035	0	0.070551	0
RDPYD19080384_A	0.000224982	0	0	0.133919	0.000613333	0.00105411	0	0.00156954	0.0796543	0.00067597	0	0.000792372	0	0	0	0	0	0	0.010079	0	0	0	0	0	0	0.00233561	0.00865888	0.000245093	0	0	0	0	0	0	0.000329923	0	0	0.00014742	0	0	0	0	0	0	0.000104287	0.319578	0.000782363	0.0655569	0
RDPYD19080385_A	0.000190193	0	0	0.0656149	0	0.000147642	0.000115999	0.000486463	0.00268469	0.000108144	0	0.000337603	0	0	0	0	0.000829937	0	0.0293366	0	0	0	0	0	0	0	0.00658234	0.000951576	0	0	0	0	0	0	0.000297759	0	0	0.0241386	0.000832962	0	0	0	0	0	0.000135175	0.246116	0	0.0757998	0
RDPYD19080386_A	0	0	0	0.18346	0.00076207	0.00283855	0	0.00317603	0.004314	0.000520688	0	0.000123698	0	0.000147979	0	0	0	0	0.00895445	0	0.000428879	0	0.00189753	0.000631114	0	0	0.00477025	0.000118599	0	0	0	0	0	0	0.000428867	0	0.0112436	0.000129219	0	0	0.000137296	0	0	0	0.000293313	0.129563	0.00222827	0.134146	0
RDPYD19080387_A	0.0117712	0	0	0.122224	0	0.00188093	0	0.00052758	0.00283592	0.000495623	0	0.000513292	0	0.0002169	0	0	0	0	0.0186222	0	0	0	0.000266488	0	0.000171878	0.000298843	0.0138797	0.0044613	0	0	0	0	0	0	0.000157907	0	0	0.000560561	0	0	0	0	0	0	0	0.226867	0	0.0699154	0
RDPYD19080388_A	0	0	0	0.0634558	0	0.000432742	0	0.000561746	0.00355083	0.000350818	0	0.000270596	0	0.000142549	0	0	0.00242926	0	0.0258369	0	0	0	0.000702172	0	0.000147516	0	0.0084223	0.000479771	0	0	0	0	0	0	0.000188503	0	0	0.000146112	0	0	0	0	0	0	0	0.214482	0	0.0777448	0
RDPYD19080389_A	0.00200568	0	0	0.0237114	0.000261045	0.00137707	0	0.00196972	0.029188	0.000177281	0	0.014535	0	0.0193695	0	0	0.000211578	0	0.0342831	0	0	0	0	0	0.000225871	0.0264479	0.0803156	0.000717146	0	0	0	0	0	0	0.000351661	0	0	0.00913815	0.000257567	0	0	0	0	0	0	0.154183	0	0.0177702	0
RDPYD19080390_A	0	0	0	0.137554	0.000327222	0.00160243	0	0.000662573	0.00649626	0.000124907	0	0	0	0	0	0	0.000143604	0	0.0215128	0	0	0	0.000125184	0	0	0	0.00443142	0.000185911	0	0	0	0	0	0	0.00050881	0	0	0	0	0	0	0	0	0	0.000184692	0.321858	0	0.0468627	0
RDPYD19080391_A	0	0	0	0.0369317	0.000544193	0.00176206	0.000114716	0.003178	0.0185368	0.000218575	0	0	0	0	0	0	0	0	0.00557643	0	0	0	0	0	0	0	0.00176558	0	0	0	0	0	0	0	0.000295957	0	0.000234758	0.000162093	0	0	0	0	0	0	0.000218131	0.123471	0.00169653	0.0236641	0
RDPYD19080392_A	0	0	0	0.0730581	0	0.000298061	0	0.000497998	0.00512677	0	0	0	0	0	0	0	0	0	0.0286759	0	0	0	0	0	0.000105194	0	0.00320022	0.000193969	0	0	0	0	0	0	0.000136663	0	0	0	0	0	0	0	0	0	0	0.231084	0	0.0770632	0
RDPYD19080393_A	0.00012549	0	0	0.0179952	0.000736388	0.00606115	0	0.00401606	0.216292	0.000368349	0	0.00018528	0	0.00675473	0	0	0.000572745	0	0.00156761	0	0	0	0.000181075	0	0	0.00141692	0.0123465	0.000164258	0	0	0	0	0	0	0	0	0	0.00140043	0	0	0	0.00532995	0	0	0	0.126434	0	0.00725156	0
RDPYD19080394_A	0	0	0	0.0300258	0.000848787	0.00539486	0	0.00224999	0.00324949	0.000150565	0	0	0	0	0	0	0	0	0.00787599	0	0	0	0.000196855	0	0.000167603	0	0.0168357	0.000724454	0	0	0	0	0	0	0	0	0	0.000168108	0	0	0	0	0	0	0	0.411169	0.00016443	0.0283174	0
RDPYD19080395_A	0	0	0	0.0613997	0	0	0.000170915	0.000856278	0.00447332	0.000296299	0	0.000253877	0	0.000217553	0	0	0	0	0.0276725	0	0.000103312	0	0	0	0.000123774	0	0.00526147	0.00118091	0	0	0.000134091	0	0	0	0.000580985	0	0	0.00116607	0	0	0	0	0	0	0.000273404	0.200444	0.000136719	0.0889254	0
RDPYD19080396_A	0.000210749	0	0	0.0754978	0.000878967	0.00028552	0.0002532	0.000473771	0.00401542	0.000151413	0	0	0	0	0	0	0	0	0.0204359	0	0.000147708	0	0	0	0	0	0.00354352	0.000259892	0	0	0.000141873	0	0	0.000144384	0.000869932	0	0.000770187	0.000449281	0	0	0	0	0	0	0.00054172	0.243402	0.00475579	0.072024	0
RDPYD19080397_A	0	0	0	0.0827687	0	0	0	0.000106257	0.00368033	0	0	0.000100316	0	0.000115725	0	0	0	0	0.0349536	0	0	0	0	0	0	0	0.00382984	0.00023398	0	0	0	0	0	0	0.000290643	0	0	0	0	0	0	0	0	0	0	0.249647	0.000128775	0.0920803	0
RDPYD19080398_A	0.000218048	0	0	0.195845	0.000121452	0.0003725	0	0.000318077	0.00217188	0.000120546	0	0	0	0	0	0	0	0	0.0221575	0	0	0	0.000457818	0	0	0	0.00460024	0.000238959	0	0	0	0	0	0	0.000240653	0	0	0.000153884	0	0	0.000146329	0	0	0	0.000137005	0.212428	0	0.0650923	0
RDPYD19080399_A	0	0	0	0.011207	0.000350151	0.00371232	0.000178137	0.00212829	0.00332722	0.000136366	0	0.000368376	0	0.000322886	0	0	0.000666025	0	0.00190353	0	0	0	0	0	0	0.000222489	0.00326771	0.00015385	0	0	0	0	0	0	0.000320071	0	0	0.0180042	0.000102974	0	0	0	0	0	0.000153053	0.0781408	0.000178744	0.00761602	0
RDPYD19080400_A	0	0	0	0.0518111	0.00022339	0.000849628	0	0.00131948	0.00472695	0.000173379	0	0	0	0	0	0.000170498	0	0	0.0209959	0	0.000121849	0	0.00152541	0	0	0	0.00427492	0.000182896	0	0.000153491	0.000129383	0	0	0	0.000539863	0	0	0	0	0.00012143	0	0	0	0	0.000279892	0.248961	0	0.0612015	0
RDPYD19080401_A	0.000881527	0	0	0.129178	0	0.000140939	0	0.000403851	0.00288434	0.0119599	0	0.000307446	0	0.00056169	0	0	0.000577383	0	0.023631	0	0	0	0	0	0	0	0.0106438	0.00409087	0	0	0	0	0	0.000114768	0.000201425	0	0	0.00217975	0	0	0	0	0	0	0	0.171623	0.000453086	0.0565895	0
RDPYD19080402_A	0	0	0.000490927	0.0452518	0.000354869	0.000644425	0	0.00111916	0.0877252	0.000569045	0.000394344	0.00305565	0	0.000241409	0	0	0	0	0.0131949	0	0.000110699	0	0.0088408	0.000609913	0	0	0.00440388	0	0.000103245	0.000696432	0	0	0	0	0.000347081	0.000195145	0.000201908	0.000193996	0	0.00201032	0.00230656	0.000157119	0	0	0.000288127	0.143438	0.00215506	0.0653933	0
RDPYD19080403_A	0	0	0	0.0734537	0	0.000171746	0	0.000289604	0.0022823	0.000352862	0	0	0	0	0	0	0	0	0.0313509	0	0.000158092	0	0	0	0.000122913	0	0.0041881	0.000276336	0	0	0.000115454	0	0	0	0.00048327	0	0	0	0	0	0	0	0	0	0.00048629	0.224021	0	0.0859363	0
RDPYD19080404_A	0	0	0	0.0262562	0.00121598	0.00133976	0	0.0244923	0.0129751	0.000180431	0	0	0	0	0	0	0	0	0.00586881	0	0	0	0	0	0	0	0.000823399	0	0	0	0	0	0	0	0	0	0	0.0001314	0	0	0	0	0	0	0	0.406375	0	0.020383	0
RDPYD19080405_A	0	0	0	0.2068	0.000191251	0.000276189	0	0.00113504	0.0327506	0	0	0	0	0.000186462	0	0	0	0	0.0224529	0	0	0	0	0	0	0	0.00444276	0.000394245	0	0	0	0	0	0	0	0	0	0.000270905	0	0	0	0	0.00010641	0	0	0.231965	0	0.0573911	0
RDPYD19080406_A	0	0	0	0.0835268	0.000568692	0.000424622	0.000145446	0.00142859	0.00343825	0.000564444	0	0.000100397	0	0.000377094	0	0	0	0	0.0141097	0	0.000157254	0	0.000119733	0	0	0	0.0114813	0.000883435	0	0	0	0	0	0.000761474	0.000434699	0	0	0.000246763	0	0	0	0	0	0	0.000265392	0.146141	0.000613168	0.0423705	0
RDPYD19080407_A	0	0	0	0.0306002	0.000523083	0.0017407	0.000148009	0.0128199	0.0336186	0.000945064	0	0	0	0.00049634	0	0	0	0	0.00577706	0	0.000183401	0	0	0	0	0	0.00206441	0	0	0	0.000245447	0	0	0	0.00148172	0	0	0.000115694	0	0	0	0.000119678	0.000110645	0.000141952	0.00106008	0.255626	0.000694701	0.022174	0
RDPYD19080408_A	0	0	0	0.0821515	0	0	0	0.000112353	0.00314001	0	0	0	0	0	0	0	0	0	0.0335795	0	0	0	0	0	0.000135848	0	0.00436359	0.000238704	0	0	0	0	0	0	0	0	0	0.000124076	0	0	0	0	0	0	0	0.266191	0	0.0861506	0
RDPYD19080409_A	0	0	0	0.147912	0.000116087	0.000209042	0	0.00063585	0.0517053	0.000163533	0	0	0	0	0	0	0	0	0.0245507	0	0	0	0	0	0	0	0.00388026	0.000210391	0	0	0	0	0	0	0	0	0	0	0	0	0	0	0	0	0	0.239899	0	0.0681318	0
RDPYD19080410_A	0	0	0	0.210418	0	0.000143157	0	0	0.0016731	0	0	0	0	0	0	0	0	0	0.0277878	0	0	0	0	0	0	0	0.00402073	0.000150537	0	0	0	0	0	0	0	0	0	0	0	0	0	0	0	0	0	0.228029	0	0.0688003	0
RDPYD19080411_A	0	0	0	0.431099	0.00237896	0.00144352	0.000332164	0.00135175	0.0128261	0.000473845	0	0	0	0	0	0	0	0	0.0408238	0	0	0	0	0	0	0	0.00145615	0.00011451	0	0	0.000103101	0	0	0	0.000470795	0	0.000293549	0.000152001	0	0	0	0	0	0	0.000458899	0.148055	0.00226086	0.0407723	0
RDPYD19080412_A	0.0026359	0	0	0.0416054	0.000610181	0.000961607	0.000130445	0.0303674	0.010353	0.000115836	0	0.000404338	0	0	0	0	0	0	0.00546806	0	0	0	0	0	0	0	0.000961188	0.000116635	0	0	0	0	0	0	0	0	0	0	0	0	0	0	0	0	0	0.244515	0	0.0169702	0
RDPYD19080413_A	0	0	0	0.076789	0	0.000105187	0	0.000404597	0.00309049	0	0	0	0	0	0	0	0	0	0.0300347	0	0	0	0	0	0	0	0.0045028	0.00021444	0	0	0	0	0	0	0.000213269	0	0	0	0	0	0	0	0	0	0	0.23849	0	0.10155	0
RDPYD19080414_A	0.000691418	0	0	0.148943	0	0.000508254	0	0.00152981	0.00351906	0.000259423	0	0.000352451	0	0.000162537	0	0	0	0	0.0207827	0	0	0	0	0	0.000150973	0	0.00805939	0.00116717	0	0	0	0	0	0	0.00024068	0	0	0.000211706	0	0	0	0	0	0	0	0.176419	0.000367829	0.0903765	0
RDPYD19080415_A	0	0	0	0.0435349	0.00177765	0.00178485	0.00010568	0.00198186	0.0640317	0.000410529	0	0.0010413	0	0.000137789	0	0	0.000128867	0	0.0157342	0	0	0	0	0	0	0	0.00333189	0	0	0	0	0	0	0	0.000124906	0	0	0	0	0	0	0	0	0	0	0.487958	0	0.0258998	0
RDPYD19080416_A	0	0	0	0.0745192	0	0.000199673	0	0.000434168	0.00229939	0.000210947	0	0	0	0.0001046	0	0	0	0	0.0299766	0	0	0	0	0	0	0	0.00365736	0.000190278	0	0	0	0	0	0	0.000204989	0	0	0	0	0	0	0	0	0	0	0.257944	0.000131595	0.0853026	0
RDPYD19080417_A	0	0	0	0.0318387	0.000118057	0.000276403	0	0.000399891	0.00141553	0.000526653	0	0	0	0	0	0	0	0	0.0164279	0	0	0	0	0	0	0	0.0015413	0	0	0	0	0	0	0	0	0	0	0	0	0	0	0	0	0	0	0.142468	0	0.0428094	0
RDPYD19080418_A	0	0	0	0.080528	0	0.00239582	0	0.000167869	0.00195534	0	0	0	0	0	0	0	0	0	0.0327171	0	0	0	0	0	0	0	0.00438744	0.0002223	0	0	0	0	0	0	0.000108456	0	0	0	0	0	0	0	0	0	0	0.244407	0	0.0801383	0
RDPYD19080419_A	0.000310402	0	0	0.0387605	0	0.000160819	0	0.000770932	0.00279176	0.00188943	0	0.00144494	0	0.0399659	0	0	0.00269733	0	0.0131632	0	0.000102196	0	0	0	0.000253638	0.00070151	0.0192376	0.00172933	0	0	0	0	0	0	0.000263988	0	0	0.0110371	0	0	0	0	0.000136383	0.000102885	0.000149529	0.168555	0.000961813	0.0443023	0
RDPYD19080420_A	0.000140664	0	0	0.130137	0	0.000395244	0	0.00044068	0.00784625	0.000125828	0	0.000311995	0	0	0	0	0.000296728	0	0.0203497	0	0	0	0	0	0.000117946	0	0.0161137	0.00283008	0	0	0	0	0	0	0.000176006	0	0	0.000467167	0	0	0	0	0	0	0	0.186386	0	0.0585583	0
RDPYD19080421_A	0	0	0	0.0639943	0	0.000136033	0	0.00024235	0.00389198	0.000138991	0	0	0	0	0	0	0	0	0.0274857	0	0	0	0	0	0	0	0.00375698	0.000146266	0	0	0	0	0	0	0.000425876	0	0	0	0	0	0	0	0	0	0.000137967	0.215779	0	0.0761329	0
RDPYD19080422_A	0	0	0	0.0821714	0	0	0	0.000163839	0.00230411	0.000107662	0	0	0	0.000323657	0	0	0.000119069	0	0.0304505	0	0	0	0	0	0.000186922	0	0.00631714	0.000424695	0	0	0	0	0	0	0.000116542	0	0	0.00277907	0	0	0	0	0	0	0	0.253882	0	0.0790289	0
RDPYD19080423_A	0.00201341	0	0	0.18136	0.000185814	0.000184645	0	0.000919759	0.0700671	0.000345445	0	0.000290159	0	0	0	0	0	0	0.0176301	0	0	0	0.000137132	0	0	0.000130118	0.0101386	0.000285263	0	0	0	0	0	0	0.000427075	0	0	0.000200846	0	0	0	0	0	0	0.000291852	0.165805	0	0.0552672	0
RDPYD19080424_A	0	0	0	0.05018	0.00079919	0.00198092	0.000261649	0.00136237	0.084081	0.000380809	0	0	0	0.000176661	0	0	0	0	0.0142184	0	0	0	0	0	0	0	0.00178662	0.00579609	0	0	0	0	0	0	0.000627516	0	0.000559425	0.000305091	0	0	0	0	0	0	0.000329494	0.159482	0.00354823	0.0543991	0
RDPYD19080425_A	0	0	0	0.082929	0	0	0	0.00013608	0.0118885	0.000152271	0	0	0	0	0	0	0	0	0.0347191	0	0	0	0	0	0	0	0.00556236	0.000291626	0	0	0	0	0	0	0	0	0	0.000102222	0	0	0	0	0	0	0	0.248492	0	0.0801388	0
RDPYD19080426_A	0	0	0	0.0779885	0	0.000234918	0	0.000124983	0.00280439	0.00884615	0	0	0	0.0012938	0	0	0	0	0.0269598	0	0	0	0	0	0	0	0.00466659	0.000391115	0	0	0	0	0	0	0.000240798	0	0	0.00018573	0	0	0	0	0	0	0.000130788	0.301097	0	0.0741821	0
RDPYD19080427_A	0	0	0	0.0706277	0	0.000249831	0	0.000301728	0.00329698	0.000281137	0	0.000469143	0	0.000218785	0	0	0	0	0.03092	0	0	0	0	0	0	0	0.00463155	0.000230721	0	0	0	0	0	0	0	0	0	0.000141397	0	0	0	0	0	0	0	0.259246	0	0.0838432	0
RDPYD19080428_A	0	0	0	0.110723	0	0.000332852	0	0.000302996	0.00218422	0	0	0	0	0	0	0	0	0	0.034133	0	0	0	0	0	0	0	0.00394251	0.000225632	0	0	0	0	0	0	0	0	0	0.000116716	0	0	0	0	0	0	0	0.225041	0	0.0828855	0
RDPYD19080429_A	0	0	0	0.0744306	0	0	0	0	0.00214785	0	0	0	0	0.000410532	0	0	0	0	0.0398566	0	0	0	0	0	0	0	0.00588155	0.000702226	0	0	0	0	0	0	0.000283431	0	0	0.000859249	0	0	0	0	0	0	0.000131023	0.239637	0.000248104	0.0963529	0
RDPYD19080430_A	0	0	0	0.0761375	0	0.000125673	0	0.000113135	0.00208211	0	0	0	0	0	0	0	0	0	0.0340778	0	0	0	0	0	0	0	0.00375954	0.000222739	0	0	0	0	0	0	0	0	0	0	0	0	0	0	0	0	0	0.253942	0	0.0867856	0
RDPYD19080431_A	0.0233658	0	0	0.0675346	0.000244681	0.00214523	0	0.0013212	0.0136778	0.000442926	0	0	0	0.000209843	0	0	0	0	0.0221508	0	0.000385089	0	0.000127729	0	0	0.000362704	0.00369274	0.00076884	0	0	0.000166162	0	0	0	0.000582727	0	0	0	0	0	0	0	0	0	0.000279582	0.204616	0.000139435	0.0578721	0
RDPYD19080432_A	0	0	0	0.0455238	0.000147339	0.000342498	0	0.00104601	0.00295983	0.0162196	0	0	0	0.000386527	0	0	0	0	0.0188654	0	0	0	0.000332162	0	0	0	0.00278538	0.000109006	0	0	0	0	0	0	0.00049407	0	0	0	0	0	0	0	0	0	0.000246171	0.215228	0.000166134	0.0510872	0.000166604
RDPYD19080433_A	0	0	0	0.0511415	0.00014922	0.000658181	0	0.000727566	0.00250652	0.000713698	0	0	0	0	0	0	0	0	0.0206002	0	0	0	0	0	0	0	0.00307227	0.000167473	0	0	0	0	0	0	0.000170699	0	0	0	0	0	0	0	0	0	0	0.222605	0	0.0515339	0.000415388
RDPYD19080434_A	0	0	0	0.0357811	0.000526797	0.000951698	0.000112122	0.00127957	0.00986788	0.000923075	0	0	0	0.000277022	0	0	0	0	0.0133838	0	0	0	0	0	0	0	0.00142001	0	0	0	0	0	0	0	0.000283801	0	0	0	0	0	0	0	0	0	0.000141236	0.324223	0	0.0463175	0
RDPYD19080435_A	0.000421091	0	0	0.0277887	0.000535613	0.00169363	0.000196129	0.0167791	0.0382459	0.00106764	0	0.000185802	0	0.000275976	0	0	0	0	0.00339172	0	0	0	0	0	0	0.00599554	0.00535902	0	0	0	0	0	0	0	0.000117979	0	0	0.000123272	0	0	0	0	0	0	0	0.142956	0	0.0186833	0
RDPYD19080436_A	0	0	0	0.0739818	0	0	0.000114452	0.000479582	0.002122	0.000339955	0	0	0	0	0	0	0	0	0.0333164	0	0	0	0	0	0	0	0.00481601	0.000309324	0	0	0	0	0	0	0.000229621	0	0	0	0	0	0	0	0	0	0	0.228057	0	0.0882158	0
RDPYD19080437_A	0	0	0	0.0542884	0.000132798	0.000506971	0	0.000449463	0.00225826	0.00351805	0	0	0	0.000110987	0	0	0	0	0.0198752	0	0	0	0	0	0	0	0.00319098	0.00018178	0	0	0	0	0	0	0.000194988	0	0	0.000121574	0	0	0	0	0	0	0	0.247097	0	0.0560544	0.00035653
RDPYD19080438_A	0	0	0	0.165934	0	0	0	0	0.00206609	0	0	0	0	0	0	0	0	0	0.0266116	0	0	0	0	0	0	0	0.00545779	0.000263171	0	0	0	0	0	0	0	0	0	0	0	0	0	0	0	0	0	0.243389	0	0.0679643	0
RDPYD19080439_A	0	0	0	0.0752707	0	0	0	0.000218716	0.00178579	0.000242705	0	0	0	0	0	0	0	0	0.0310314	0	0	0	0	0	0	0	0.00434123	0.000244631	0	0	0	0	0	0	0.000143814	0	0	0	0	0	0	0	0	0	0	0.236297	0	0.0826204	0
RDPYD19080440_A	0	0	0	0.0648396	0.000818352	0.00128301	0.000367383	0.00271681	0.0447807	0.000696767	0	0	0	0.000145522	0	0	0	0	0.0127484	0	0	0	0.000114786	0	0	0	0.00340878	0.000239952	0	0	0.000130512	0	0	0	0.000350109	0	0.000526571	0.000144213	0	0	0	0.000137172	0	0	0.000211198	0.190879	0.0016049	0.051505	0
RDPYD19080441_A	0.000346988	0	0	0.0857419	0.000592684	0.00130257	0.000173375	0.0463123	0.00669601	0.000125999	0	0	0	0.000132023	0	0	0	0	0.0223025	0	0	0	0.000170884	0	0	0	0.00476909	0.000228118	0	0	0.000112658	0	0	0	0.00065749	0	0	0	0	0	0	0	0	0	0.000337574	0.239726	0	0.0628384	0
RDPYD19080442_A	0	0	0	0.0768882	0.000506536	0.0039631	0.000103879	0.00105637	0.0081809	0.000388199	0	0	0	0.000129654	0	0	0	0	0.0151543	0	0	0	0	0	0	0.00018576	0.00327243	0.000228295	0	0	0	0	0	0	0.000335427	0	0.000256122	0.000150025	0.0011085	0	0	0	0	0	0.000226074	0.280522	0.00183675	0.0536841	0
RDPYD19080443_A	0	0	0	0.046372	0.00102721	0.00317757	0.000164589	0.00887857	0.00533357	0.00361816	0	0	0	0	0	0	0	0	0.00790562	0	0	0	0	0	0	0.00024081	0.00508038	0.000138487	0	0	0	0	0	0	0	0	0	0.000104883	0	0	0.000110911	0	0	0	0	0.568943	0	0.023372	0.00193111
RDPYD19080444_A	0	0	0	0.0486169	0	0.000598966	0	0.000278396	0.00149622	0.000220709	0	0.000318566	0	0.0010516	0	0	0.0012601	0	0.0235949	0	0	0	0.000178136	0	0.000120075	0.000140859	0.0262528	0.00311311	0	0	0	0	0	0	0.000230383	0	0	0.000686377	0	0	0	0	0	0	0	0.147586	0	0.0591073	0
RDPYD19080445_A	0.0230429	0	0.000982822	0.0474145	0.000194847	0.00145827	0	0.00188835	0.00693594	0.00102308	0.00014068	0.000126351	0	0.000580343	0	0	0	0	0.00373518	0	0	0	0.00460294	0.000420168	0	0.000585544	0.00599867	0.000807301	0	0.000556654	0	0	0	0	0.000462545	0.000125801	0	0.00016014	0	0.000841929	0.00182083	0	0	0	0.00202833	0.0828046	0.000326116	0.118075	0
RDPYD19080446_A	0	0	0	0.0382613	0.000848004	0.00169381	0.000124036	0.00139952	0.00255817	0.000861261	0	0	0	0	0	0	0	0	0.0127793	0	0	0	0	0	0	0	0.00209377	0	0	0	0	0	0	0	0.000175994	0	0	0	0	0	0	0	0	0	0.000108971	0.171142	0	0.0338064	0
RDPYD19080447_A	0.000107752	0	0	0.0686423	0.000669425	0.000322177	0.000269652	0.000974808	0.00316488	0.000340472	0	0	0	0.000278263	0	0	0	0	0.0184435	0	0.000118061	0	0.000155719	0	0	0	0.00450015	0.000205201	0	0	0	0	0	0	0.000416219	0	0.00196382	0.000292504	0	0	0	0	0	0	0.000519576	0.235891	0.00590243	0.0781123	0
RDPYD19080448_A	0	0	0	0.0428984	0.000322116	0.00206324	0	0.00179348	0.0036866	0.000770574	0	0	0	0.000319616	0	0	0	0	0.0113144	0	0.00026512	0	0.00021156	0	0	0	0.00153532	0	0	0	0.000351477	0	0	0	0.00219728	0	0	0.00017095	0.000111033	0	0	0	0	0.000132306	0.0011482	0.153148	0.000129974	0.0376442	0
RDPYD19080449_A	0	0	0	0.0683898	0.000144781	0.000414829	0.000100588	0.00134845	0.0032571	0.000252222	0	0	0	0.00017729	0	0	0	0	0.0268424	0	0	0	0	0	0	0	0.00468409	0.000245657	0	0	0	0	0	0	0.000523157	0	0	0.000227791	0	0	0	0	0	0	0.000273793	0.254332	0.000320845	0.0656553	0
RDPYD19080450_A	0	0	0	0.0911923	0.000130829	0.00194453	0	0.000744385	0.00276501	0.00067394	0	0	0	0	0	0	0	0	0.0235849	0	0	0	0.00029604	0	0	0.000997813	0.00638519	0.000184022	0	0	0	0	0	0	0.000213487	0	0	0.000209304	0	0	0	0	0	0	0	0.177473	0	0.0791416	0
RDPYD19080451_A	0	0	0	0.058084	0	0.000300142	0	0.000635132	0.00344348	0.000179008	0	0.000133295	0	0.000137044	0	0	0	0	0.0270776	0	0	0	0	0	0	0	0.0056633	0.000103351	0	0	0	0	0	0	0.000162034	0	0	0.000133142	0	0	0	0	0	0	0	0.184258	0	0.0659907	0
RDPYD19080453_A	0.000108101	0	0	0.0321691	0.000229203	0.000698604	0.000352234	0.00260778	0.00508785	0.00136471	0	0.000212641	0	0.000923234	0	0	0	0	0.00314734	0	0	0	0.000934999	0	0	0.000203168	0.00825815	0.00245408	0	0	0.000142248	0	0	0	0.000762989	0	0	0.000904284	0	0	0	0	0	0	0.000344068	0.0614868	0.000850321	0.0574669	0
RDPYD19080454_A	0.00178654	0	0	0.0814747	0.000287787	0.00085893	0	0.00100873	0.00274958	0.000227412	0	0	0	0	0	0	0	0	0.0108012	0	0	0	0	0	0	0	0.00257923	0.000126843	0	0	0	0	0	0	0.000368106	0	0	0	0	0	0	0	0	0	0.000169319	0.131194	0.000337958	0.0417204	0
RDPYD19080455_A	0	0	0	0.0426272	0.00105115	0.000978495	0	0.00273604	0.0934027	0.000648374	0	0	0	0.000406614	0	0	0	0	0.010696	0	0	0	0.000291507	0	0	0	0.00191453	0	0	0	0	0	0	0.000165769	0.000292563	0	0	0	0	0	0	0	0	0	0.000129484	0.400153	0.000183028	0.0325736	0
RDPYD19080456_A	0	0	0	0.0639891	0.000361868	0.00213893	0.000235896	0.00776128	0.00271119	0.000187608	0	0.000481761	0	0	0	0	0	0	0.0194509	0	0	0	0	0	0	0	0.00842083	0.000753415	0	0	0	0	0	0	0.000285855	0	0	0.000265103	0	0	0	0	0	0	0.000103567	0.192943	0.00014512	0.0558939	0
RDPYD19080457_A	0	0	0	0.0241156	0.000726335	0.00235007	0.000380351	0.00404553	0.00711431	0.000641097	0	0	0	0.000171843	0	0	0	0	0.00283877	0	0.000103535	0	0	0	0	0	0.000598632	0	0	0	0.000242578	0	0	0	0.00139847	0	0	0.000138828	0	0	0	0	0	0	0.000559455	0.345553	0	0.0389609	0
RDPYD19080458_A	0	0	0	0.0714213	0	0.000128606	0	0.000471167	0.00213276	0.000170336	0	0	0	0	0	0	0	0	0.0300053	0	0.000122146	0	0	0	0.000157783	0	0.0046776	0.000184842	0	0	0.000180705	0	0	0	0.0008214	0	0	0.000260362	0	0	0	0	0	0	0.000439433	0.232449	0	0.106653	0
RDPYD19080459_A	0.000270855	0	0	0.0534001	0.000471111	0.000303695	0.000361837	0.000274094	0.00223761	0	0	0.000877947	0	0.0200007	0	0	0.000993178	0	0.0151015	0	0	0	0.000579286	0.000639165	0.000169453	0.000232479	0.0326224	0.0155114	0	0	0	0	0	0	0.000400191	0	0.000802001	0.020392	0.000378208	0	0	0	0	0	0.000259429	0.164396	0.00525304	0.0786605	0
RDPYD19080460_A	0	0	0	0.0533921	0.000521248	0.000498825	0.000198875	0.00173922	0.00899519	0.000554904	0	0.000265652	0	0.00033014	0	0	0.000439371	0	0.0177129	0	0.000259211	0	0.000164902	0	0	0	0.00366635	0.000217246	0	0	0	0	0	0	0.000591224	0	0	0.00259321	0	0	0	0	0	0	0.000271977	0.192497	0.00166995	0.0627975	0
RDPYD19080461_A	0.00165635	0	0	0.0158304	0.000206376	0.000665449	0	0.000625163	0.00166283	0.158886	0	0	0	0	0	0	0	0	0.00300023	0	0.000149075	0	0	0	0	0.00012172	0.00899487	0.000314633	0	0	0	0	0	0	0.000454385	0	0	0.000551369	0	0	0	0	0.000741786	0	0.000118142	0.102505	0.00114595	0.0461074	0.0155787
RDPYD19080462_A	0.00935582	0	0.000163037	0.0508645	0	0.00018994	0	0.000329326	0.0121079	0.00029985	0	0.000215332	0	0.000121967	0	0	0	0	0.0251442	0	0.000104276	0	0.000945993	0	0.000205665	0.000228808	0.00712858	0.000452871	0	0	0.000100963	0	0.000110933	0	0.000568571	0	0	0.000105386	0	0.000313488	0.000226762	0	0	0	0.000208958	0.163922	0	0.0630949	0
RDPYD19080463_A	0.00236207	0	0	0.109574	0.000241632	0.00199986	0	0.00110315	0.00529099	0.000537537	0	0	0	0.000121908	0	0	0	0	0.0210217	0	0	0	0	0	0	0	0.00476969	0.000275084	0	0	0	0	0	0	0.000106148	0	0	0.000175752	0	0	0	0.000210089	0	0	0	0.184207	0.000105569	0.0634939	0
RDPYD19080464_A	0	0	0	0.0713771	0.000611361	0.00122085	0	0.000603755	0.00276961	0	0	0.000204077	0	0	0	0	0	0	0.0222215	0	0.000358594	0	0.000423844	0	0	0	0.00322669	0.000159819	0	0	0	0	0	0	0.000399982	0	0	0.000115168	0	0.000632778	0.000271977	0	0	0	0.000301527	0.217513	0.00291163	0.0879251	0
RDPYD19080465_A	0.00317177	0	0	0.124346	0.00884378	0.000343595	0	0.000388433	0.00301214	0.000540013	0	0.000179876	0	0	0	0	0	0	0.0180352	0	0.000394122	0	0	0	0	0	0.00453348	0.000232931	0	0	0	0	0	0.000220702	0.000406902	0	0.000142351	0.000153397	0	0	0	0	0.000143306	0.000117791	0.000412475	0.233194	0.00156793	0.0737086	0
RDPYD19080466_A	0.00268808	0	0	0.0818948	0.00273176	0.00162402	0.000187222	0.0355287	0.00491111	0.000582454	0	0.000231189	0	0.000149311	0	0	0	0	0.00310074	0	0	0	0.000755854	0	0	0.000125833	0.0107932	0.000359446	0	0	0	0	0	0	0.000194123	0	0	0.000246849	0	0	0	0	0	0	0	0.151447	0.000441984	0.0250096	0
RDPYD19080467_A	0	0	0	0.1459	0	0.000441975	0	0.000181299	0.00199562	0	0	0	0	0	0	0	0	0	0.0319498	0	0	0	0	0	0	0.000278625	0.00406707	0.000240099	0	0	0	0	0	0	0	0	0	0	0	0	0	0	0	0	0	0.223134	0	0.0843504	0
RDPYD19080468_A	0.00424129	0	0	0.151567	0	0.000162605	0	0.000106084	0.00213072	0	0	0	0	0	0	0	0	0	0.0261351	0	0	0	0.000112504	0	0	0.000154483	0.00536082	0.000564351	0	0	0	0	0	0	0.000390222	0	0	0.000256946	0	0	0	0	0	0	0.000179457	0.230343	0.000225088	0.0676288	0
RDPYD19080469_A	0	0	0	0.0794428	0	0	0	0	0.00228544	0	0	0	0	0	0	0	0	0	0.0320499	0	0	0	0	0	0.000139311	0	0.00562006	0.000259558	0	0	0	0	0	0	0.00037331	0	0	0	0	0	0	0	0	0	0.000150659	0.248419	0.000121983	0.0875754	0
RDPYD19080470_A	0	0	0	0.0779584	0	0.000161978	0	0.000286522	0.00266946	0	0	0	0	0.000976135	0	0	0	0	0.0312097	0	0	0	0	0	0	0	0.00420764	0.000334059	0	0	0	0	0	0	0.000295558	0	0	0.000194338	0	0	0	0	0.000985828	0	0.0001341	0.267005	0.000313782	0.0981288	0
RDPYD19080471_A	0	0	0	0.0470872	0	0.000198137	0	0.000296782	0.00279287	0.000138671	0	0.000208463	0	0	0	0	0	0	0.0190488	0	0	0	0	0	0	0.000752862	0.00550975	0.000193597	0	0	0	0	0	0	0.000208978	0	0	0	0	0	0	0	0	0	0.000111231	0.143729	0	0.0581186	0
RDPYD19080472_A	0	0	0	0.0252829	0.00185611	0.00205567	0.000120861	0.00218601	0.209671	0.00132573	0	0	0	0.000209076	0	0	0	0	0.00181608	0	0	0	0.000309816	0	0	0	0.00169845	0	0	0	0.000104336	0	0	0	0.000667693	0	0	0.000236497	0	0	0	0	0	0.00013039	0.000377959	0.225258	0.000189452	0.131694	0
RDPYD19080473_A	0	0	0	0.0398284	0.000263709	0.00152822	0.00021986	0.0022084	0.01887	0.00034677	0	0	0	0.000125794	0	0	0	0	0.00797541	0	0.000153141	0	0	0	0	0	0.00271617	0.000309594	0	0	0	0	0	0	0.000501436	0	0	0.000413642	0	0	0	0	0.000158135	0.000177945	0.000198015	0.207132	0.000220121	0.100225	0
RDPYD19080474_A	0	0	0	0.0295264	0.000679817	0.00269557	0	0.00995103	0.0068611	0.000801913	0	0	0	0	0	0	0.000382812	0	0.00774559	0	0	0	0	0	0	0	0.0121252	0	0	0	0	0	0	0	0.000128579	0	0	0.000101961	0	0	0	0	0	0	0	0.405885	0	0.0236322	0.000107296
RDPYD19080475_A	0.000353944	0	0	0.169458	0	0	0	0	0.00284332	0	0	0	0	0	0	0	0	0	0.0278474	0	0	0	0	0	0	0	0.00431043	0.000278288	0	0	0	0	0	0	0.000156939	0	0	0	0	0	0	0	0	0	0	0.234623	0	0.0708725	0
RDPYD19080476_A	0	0	0	0.0773962	0	0	0	0	0.00228142	0	0	0	0	0	0	0	0	0	0.0391294	0	0	0	0	0	0	0	0.00437344	0.000251009	0	0	0	0	0	0	0.000180713	0	0	0.000155441	0	0	0	0	0	0	0	0.241634	0	0.0958629	0
RDPYD19080477_A	0	0	0	0.0288001	0.000111321	0.000250976	0	0.00186324	0.0033898	0.00092618	0	0.000758726	0	0.00403373	0	0	0.000899114	0	0.00623886	0	0.000203259	0	0.00028639	0	0	0	0.00953242	0.00227077	0	0	0.000425599	0	0	0	0.00189378	0	0	0.0011025	0	0	0	0	0	0.000147351	0.000884911	0.0811183	0.000548321	0.121072	0
RDPYD19080478_A	0.00979091	0	0	0.0621645	0.000686584	0.00542257	0	0.0119918	0.0565963	0.000277658	0	0	0	0	0	0	0	0	0.0108417	0	0.000459126	0	0.000166614	0	0	0	0.00268736	0.00060481	0	0	0	0	0	0	0.000397224	0	0	0.000269945	0	0	0	0	0	0	0.000325255	0.25994	0	0.0456042	0
RDPYD19080479_A	0	0	0	0.0765756	0	0	0	0.000235394	0.00667651	0	0	0	0	0	0	0	0	0	0.0361057	0	0	0	0	0	0	0	0.00313554	0.000171096	0	0	0	0	0	0	0.000320251	0	0	0.000237833	0	0	0	0	0	0	0.000139806	0.231092	0	0.0929215	0
RDPYD19080480_A	0.000187382	0	0	0.0680487	0.000255737	0.026196	0.000724737	0.000969182	0.00709085	0.000179457	0	0.000265026	0	0	0	0	0	0	0.0212429	0	0	0	0.000125886	0	0	0	0.00198949	0.00013235	0	0	0	0	0	0	0.00048539	0	0	0.000103182	0.000982925	0	0	0	0.000225787	0	0.000385762	0.246898	0.000812995	0.0701966	0
RDPYD19080481_A	0	0	0	0.0623513	0.000178928	0.000214678	0	0.000599694	0.00253127	0.000140531	0	0	0	0	0	0	0.00029956	0	0.0247547	0	0.000116703	0	0.000812408	0	0	0.000597825	0.00444783	0.000808569	0	0	0.000166098	0	0	0	0.000765964	0	0	0	0	0	0	0	0	0	0.000357039	0.28077	0.000137681	0.0792931	0
RDPYD19080482_A	0	0	0	0.0716827	0.000259321	0.00148985	0	0.00132668	0.0534434	0.000134906	0	0	0	0	0	0	0	0	0.0231311	0	0	0	0	0	0	0	0.00235479	0.000120804	0	0	0	0	0	0	0.000124743	0	0	0	0	0	0	0	0	0	0	0.257381	0	0.0698309	0
RDPYD19080483_A	0.000860635	0	0	0.072511	0	0	0	0.000411024	0.0119756	0.000208204	0	0	0	0.000226165	0	0	0.000201174	0	0.0298024	0	0	0	0	0	0	0	0.00474486	0.000267125	0	0	0	0	0	0	0.000422802	0	0	0.000223202	0	0	0	0	0	0	0.000170437	0.235398	0.000125921	0.088085	0
RDPYD19080484_A	0	0	0	0.0907428	0	0	0	0.000227521	0.00739398	0.000313297	0	0	0	0.00010097	0	0	0	0	0.0242811	0	0.000383171	0	0.00102908	0	0.000143809	0	0.00295118	0.000738537	0	0	0.000111622	0	0	0	0.000703124	0	0	0.00145108	0	0	0	0	0.000406191	0.000272739	0.000441262	0.274865	0	0.0737487	0
RDPYD19080485_A	0	0	0	0.03258	0.000252119	0.000446262	0	0.0010604	0.022819	0.00067779	0	0	0	0.0001552	0	0	0	0	0.00593371	0	0.000231904	0	0	0	0	0.00182663	0.00445419	0.00054111	0	0	0	0	0	0	0.000253414	0	0	0.00079289	0	0	0	0	0.000146838	0.000114714	0	0.237945	0.000141332	0.0403513	0
RDPYD19080486_A	0	0	0	0.0816077	0	0	0	0.000116125	0.00230454	0	0	0	0	0	0	0	0	0	0.0337851	0	0	0	0	0	0	0	0.00522948	0.000328749	0	0	0	0	0	0	0	0	0	0	0	0	0	0	0	0	0	0.262581	0	0.0856331	0
RDPYD19080487_A	0	0	0	0.0768763	0.000313658	0.000950675	0	0.00124772	0.0875039	0.00946183	0	0	0	0.000173284	0	0	0	0	0.0146308	0	0.000200733	0	0	0	0	0	0.00188541	0.000235255	0	0	0.000133152	0	0	0	0.00107758	0	0	0.000306988	0	0	0	0	0.000192368	0.000176757	0.000291485	0.273728	0	0.0446982	0
RDPYD19080488_A	0	0	0	0.0709805	0.000163205	0.00142132	0	0.000799986	0.00345759	0.000156347	0	0	0	0	0	0	0	0	0.0325471	0	0	0	0.000168104	0	0.000118125	0	0.00343015	0.000160714	0	0	0	0	0	0	0.000271599	0	0	0	0	0	0	0	0	0	0.000156131	0.227835	0	0.0721973	0
RDPYD19080489_A	0	0	0	0.0678601	0.0002202	0.00035734	0	0.000626259	0.0279872	0.000928471	0	0	0	0.000176163	0	0	0	0	0.0277671	0	0.000103437	0	0.000153348	0	0	0	0.00389032	0.000132018	0	0	0.000121214	0	0	0	0.000613798	0	0	0	0	0	0	0	0	0	0.000206661	0.210815	0	0.101272	0
RDPYD19080490_A	0	0	0	0.153876	0.000891971	0.00127397	0	0.00207502	0.0097803	0.000204831	0	0	0	0.00986991	0	0	0.00739768	0	0.00913901	0	0.000146356	0	0	0	0	0	0.0037191	0.00599179	0	0	0	0	0	0.00061168	0.000528428	0	0	0.000667555	0	0	0	0	0.000226782	0.00339638	0.000287427	0.339287	0	0.0318646	0
RDPYD19080491_A	0.000113885	0	0	0.0636236	0.000120619	0.000645299	0.000585961	0.00202705	0.00488165	0.000485135	0	0.000266942	0	0.000523238	0	0	0	0	0.0171283	0	0	0	0	0	0	0	0.00203893	0.000135808	0	0	0	0	0	0	0.000455717	0	0	0	0.000895095	0	0	0	0.000128234	0	0.000473882	0.190769	0.00103538	0.091588	0
RDPYD19080492_A	0	0	0	0.0823684	0	0.000156003	0	0.00025043	0.00257195	0.000636045	0	0	0	0	0	0	0	0	0.0290864	0	0.000170782	0	0	0	0.000143287	0	0.00462874	0.000315536	0	0	0.000236697	0	0	0	0.00128203	0	0	0	0	0	0	0	0	0	0.000605058	0.245317	0	0.0776282	0
RDPYD19080493_A	0	0	0	0.0872148	0	0	0	0	0.00253954	0	0	0	0	0	0	0	0	0	0.0311865	0	0	0	0	0	0	0	0.00634461	0.000358938	0	0	0	0	0	0	0	0	0	0.000101427	0	0	0	0	0	0	0	0.269539	0	0.0816669	0
RDPYD19080494_A	0	0	0	0.0964927	0	0.000206481	0.000103431	0.000702668	0.00292169	0.000102246	0	0	0	0	0	0	0	0	0.0169604	0	0	0	0	0	0	0	0.00377974	0.000421213	0	0	0	0	0	0	0.000398154	0	0	0.000414032	0	0	0	0	0	0	0.000205793	0.156838	0.000292633	0.065104	0
RDPYD19080495_A	0	0	0	0.0496441	0.000124962	0.000538951	0	0.000483719	0.00292323	0.000171114	0	0	0	0	0	0	0	0	0.0250581	0	0	0	0	0	0	0	0.00380004	0.000188316	0	0	0	0	0	0	0.000141959	0	0	0.000158704	0	0	0	0	0	0	0	0.237963	0	0.0611869	0
RDPYD19080496_A	0	0	0	0.0730431	0.000576795	0.00124582	0.000378832	0.00770001	0.00287041	0.000805216	0	0	0	0.000215672	0	0	0	0	0.00988644	0	0	0	0	0	0	0	0.00253469	0.000162856	0	0	0	0	0	0	0.000196231	0	0	0.000212227	0	0	0	0	0	0	0	0.196168	0.000173006	0.0708298	0
RDPYD19080498_A	0	0	0	0.0716198	0	0	0	0.000751828	0.00227146	0.000172231	0	0	0	0	0	0	0	0	0.0288899	0	0.000189766	0	0	0	0	0	0.00502988	0.0002243	0	0	0.00040334	0	0	0	0.00155307	0	0	0	0	0	0	0.000172362	0.000100925	0.00014284	0.00200717	0.227516	0	0.0761447	0
RDPYD19080499_A	0	0	0	0.153441	0.0334257	0.00112856	0	0.00296135	0.00236506	0.000277058	0	0	0	0	0	0	0	0	0.0253376	0	0	0	0	0	0	0	0.00433496	0.000182987	0	0	0.000155215	0	0	0.000242916	0.000593319	0	0	0.000107344	0	0	0	0	0	0	0.000755826	0.195658	0.000631802	0.0657444	0
RDPYD19080500_A	0.000598905	0	0	0.135386	0	0.000228259	0	0.000384804	0.00267189	0	0	0	0	0	0	0	0	0	0.0224955	0	0	0	0	0	0	0.000238917	0.00401437	0.000268863	0	0	0	0	0	0	0.00037305	0	0	0	0	0	0	0	0	0	0.000361688	0.241319	0	0.0652135	0
RDPYD19080501_A	0.00011047	0	0	0.0537934	0.00031179	0.00148219	0.000238047	0.00174645	0.00281192	0	0	0.000142819	0	0	0	0	0	0	0.0127733	0	0	0	0.000248988	0	0	0	0.00103756	0	0	0	0.000617839	0	0	0	0.000315762	0	0	0	0.000631791	0	0	0	0	0	0.000327684	0.179292	0.000476835	0.0557138	0
RDPYD19080502_A	0	0	0	0.0512073	0.000296601	0.00113785	0.000220161	0.00130873	0.00846989	0.000553781	0	0	0	0.00081294	0	0	0	0	0.0173067	0	0	0	0	0	0	0	0.00130918	0	0	0	0	0	0	0	0.000371243	0	0	0	0.0309187	0	0	0	0	0	0.000512687	0.235312	0.00173111	0.0638989	0
RDPYD19080503_A	0	0	0	0.0732682	0	0	0	0.000734677	0.00219028	0.000326997	0	0	0	0	0	0	0	0	0.0266737	0	0.000121189	0	0	0	0.000106176	0	0.00633576	0.00029354	0	0	0.000270923	0	0	0	0.00133815	0	0	0	0	0	0	0.000129958	0	0.000118587	0.00170188	0.210803	0.000505163	0.0821801	0
RDPYD19080504_A	0	0	0	0.0729608	0.000147193	0.00108142	0.000416083	0.00229164	0.0030096	0.000297148	0	0.000106345	0	0.000112186	0	0	0	0	0.0158829	0	0	0	0	0	0	0	0.00339122	0.000202154	0	0	0.000176256	0	0	0	0.000948621	0	0	0.000102041	0	0	0	0	0	0	0.000986652	0.15949	0.00300721	0.0528283	0
RDPYD19080505_A	0	0	0	0.0755474	0.000148564	0.000294449	0	0.000565686	0.00569671	0.000173607	0	0	0	0	0	0	0	0	0.0231923	0	0	0	0	0	0	0	0.00582677	0.000463893	0	0	0.000105512	0	0	0	0.000417241	0	0	0	0	0	0	0	0	0	0.000495039	0.293205	0	0.0579254	0
RDPYD19080506_A	0	0	0	0.0803752	0	0.00163707	0.000256307	0.000913698	0.0036736	0	0	0	0	0	0	0	0	0	0.0251825	0	0	0	0	0	0	0	0.0017884	0.000131678	0	0	0.000118907	0	0	0	0.000582094	0	0	0	0	0	0	0	0	0	0.000731635	0.319379	0.0021664	0.081436	0
RDPYD19080507_A	0	0	0	0.00769573	0	0.000147857	0	0.000164711	0.000429225	0	0	0	0	0	0	0	0	0	0.00311334	0	0	0	0	0	0	0	0.000319426	0	0	0	0	0	0	0	0	0	0	0	0	0	0	0	0	0	0	0.0372784	0	0.0093394	0
RDPYD19080508_A	0	0	0	0.0881112	0	0	0	0.000180221	0.00226574	0	0	0	0	0	0	0	0	0	0.0268312	0	0	0	0	0	0	0	0.00485544	0.000320045	0	0	0	0	0	0	0.000374584	0	0	0.000133537	0	0	0	0	0	0	0.000388204	0.285734	0	0.0718941	0
RDPYD19080509_A	0	0	0	0.0950704	0.000132019	0.000264194	0	0.000983731	0.00234617	0.000308254	0.000126707	0	0	0.000732405	0	0	0	0	0.0265184	0	0.000136906	0	0.000624698	0	0	0	0.00489278	0.000323342	0	0	0.000238417	0	0	0.000133591	0.0010504	0	0	0.000191405	0	0.000125158	0	0	0	0	0.00124332	0.208	0.000219102	0.0730879	0
RDPYD19080510_A	0	0	0	0.0559256	0.000165076	0.00333972	0.000162915	0.0010785	0.00327548	0.000609867	0	0	0	0.000225785	0	0	0	0	0.0171124	0	0	0	0.000199715	0	0	0.000446787	0.00315578	0.000106609	0	0	0	0	0	0.000128361	0.000401282	0	0	0	0	0	0	0	0	0	0.00058142	0.195906	0.0033651	0.107207	0
RDPYD19080511_A	0.000225177	0	0	0.145011	0.000148888	0.000597737	0.000123784	0.00142272	0.00458668	0.000207862	0	0	0	0	0	0	0	0	0.0414538	0	0	0	0.000214219	0	0.000102903	0	0.0101881	0.000274265	0	0	0	0	0	0	0.000277392	0	0	0.000110888	0	0	0	0	0	0	0.000259691	0.213539	0.000212034	0.0910844	0
RDPYD19080512_A	0	0.00135515	0	0.0434872	0	0.00040955	0	0.00193106	0.00288225	0.000530598	0.002541	0	0	0.000120014	0	0.00161481	0.000448391	0	0.0115163	0.000184191	0.000738008	0.00238132	0.00131308	0	0	0	0.00204604	0	0.00293051	0	0.00126659	0	0	0	0.00286542	0	0	0.000133488	0	0	0.000170271	0.000188792	0.000107737	0.000170115	0.00303236	0.175627	0.000211032	0.181806	0
RDPYD19080513_A	0.000393585	0	0	0.0649444	0.000126178	0.000679446	0	0.00186707	0.00766269	0.000483643	0	0	0	0	0	0	0	0	0.0224831	0	0	0	0	0	0	0.00393122	0.00260224	0.00239872	0	0	0	0	0	0	0.000502806	0	0	0.00144938	0	0	0	0	0	0	0.000576922	0.198598	0	0.083522	0
RDPYD19080514_A	0	0	0	0.139722	0.000160204	0.000673409	0.000284222	0.00166551	0.00229036	0.000368048	0	0.000161622	0	0.000354275	0	0	0	0	0.0175292	0	0.000148677	0	0	0	0	0	0.00445957	0.00019478	0	0	0.000217194	0	0	0	0.000591169	0	0	0.000163306	0	0	0	0	0.0030232	0.000110673	0.000789142	0.213574	0.000448894	0.0877997	0
RDPYD19080515_A	0	0	0	0.0785055	0	0	0	0.000450067	0.00211187	0.000757664	0	0	0	0.000374003	0	0	0	0	0.0276448	0	0	0	0	0	0	0	0.00466942	0.000215183	0	0	0	0	0	0	0.000250548	0	0	0	0	0	0	0	0	0	0.000274943	0.248078	0	0.079415	0
RDPYD19080516_A	0	0	0	0.201358	0	0	0	0.000373803	0.00183001	0	0	0	0	0	0	0	0	0	0.0255989	0	0	0	0	0	0	0	0.00404511	0.000154503	0	0	0.000144758	0	0	0	0.000590351	0	0	0	0	0	0	0	0	0	0.000712285	0.196699	0	0.0739566	0
RDPYD19080517_A	0	0	0	0.0292505	0	0.00247345	0	0.00188036	0.00547799	0.00635961	0	0	0	0.000884123	0	0	0	0	0.0060551	0	0	0	0	0	0	0	0.000914005	0	0	0	0.000214821	0	0	0	0.00115973	0	0	0	0	0	0	0	0	0	0.00134786	0.083674	0	0.0200407	0
RDPYD19080519_A	0	0	0	0.138248	0	0	0	0	0.00229176	0	0	0	0	0	0	0	0	0	0.0251485	0	0	0	0	0	0	0	0.00498735	0.0002339	0	0	0	0	0	0	0.000107242	0	0	0	0	0	0	0	0	0	0.00011941	0.265832	0	0.0670341	0
RDPYD19080520_A	0.000268821	0	0	0.111331	0.000134777	0.000867651	0	0.00115349	0.00190949	0.00106707	0	0.000413885	0	0.000258575	0	0	0.000678734	0	0.0192819	0	0	0	0.000230212	0	0	0	0.00710954	0.00220372	0	0	0.000124091	0	0	0	0.000334804	0	0	0.0064041	0.000136987	0	0	0	0	0	0.000485803	0.187247	0.00216877	0.0590571	0
RDPYD19080521_A	0	0	0	0.15393	0	0.000157827	0	0.000172418	0.0017891	0.000274541	0	0	0	0	0	0	0	0	0.0278552	0	0	0	0	0	0	0	0.00521299	0.000220615	0	0	0	0	0	0	0.000124174	0	0	0	0	0	0	0	0	0	0.000110599	0.218155	0.000124657	0.105215	0
RDPYD19080522_A	0	0	0	0.126432	0	0.000143738	0	0.000391884	0.00225294	0.000112298	0	0	0	0	0	0	0	0	0.0280467	0	0	0	0	0	0.000146514	0.000269511	0.00428859	0.000214912	0	0	0.000554536	0	0	0	0.000194867	0	0	0	0	0	0	0	0	0	0.000225743	0.232372	0.000440226	0.0804181	0
RDPYD19080523_A	0	0	0	0.0772026	0	0	0	0.000353381	0.0175434	0.00021976	0	0	0	0	0	0	0	0	0.0325956	0	0	0	0	0	0	0	0.0048	0.000263568	0	0	0	0	0	0	0.000108124	0	0	0.000265604	0	0	0	0	0	0	0	0.238578	0	0.0796157	0
RDPYD19080524_A	0	0	0	0.0705931	0.000257807	0.001181	0	0.00449603	0.0120619	0.000664036	0	0	0	0	0	0	0	0	0.0161882	0	0	0	0.000108655	0	0	0.000520142	0.001595	0.000122674	0	0	0.000135964	0	0	0.000316781	0.000840807	0	0.0001531	0	0.0016187	0	0	0	0	0	0.000714648	0.245585	0.00087784	0.0520239	0
RDPYD19080525_A	0	0	0	0.0700262	0	0.000362943	0.000109706	0.0010571	0.00595318	0.000313596	0	0	0	0.00022862	0	0	0.00013271	0	0.026569	0	0	0	0	0	0.000118227	0	0.00412842	0.000202719	0	0	0.000127221	0	0	0	0.000608295	0	0	0.000317038	0	0	0	0	0	0	0.000556794	0.213137	0	0.0734867	0
RDPYD19080527_A	0	0	0	0.0788973	0	0	0	0.000143053	0.00221609	0	0	0	0	0	0	0	0	0	0.0354493	0	0	0	0	0	0	0	0.00421978	0.000275803	0	0	0	0	0	0	0.000493855	0	0	0.000147407	0	0	0	0	0	0	0.000534585	0.249307	0	0.0906393	0
RDPYD19080529_A	0	0	0	0.18657	0	0	0	0.00234355	0.00184506	0	0	0	0	0	0	0	0	0	0.022061	0	0	0	0	0	0	0	0.00480625	0.000191918	0	0	0	0	0	0	0.000110541	0	0	0.000237905	0	0	0	0	0	0	0.000132358	0.249165	0	0.0662795	0
RDPYD19080530_A	0	0	0	0.0588254	0.000133369	0.000312083	0	0.00150777	0.00517807	0.000668395	0	0	0	0	0	0	0	0	0.0166013	0	0.0188105	0	0	0	0	0	0.0187795	0	0	0	0.000423013	0	0	0.000212386	0.00221365	0	0	0	0	0	0	0.000122496	0	0.000138669	0.00242995	0.198963	0.000942461	0.172168	0.000336316
RDPYD19080532_A	0	0	0	0.0274756	0.000702735	0.00272292	0.00376762	0.0246988	0.0870675	0.00418317	0	0	0	0.000337764	0	0	0	0	0.00134645	0	0	0	0.000265012	0	0	0	0.000718036	0	0	0	0.00011859	0	0	0.000152589	0.000699119	0	0	0	0	0	0.000111877	0	0	0	0.000692658	0.212506	0.000159264	0.116606	0
RDPYD19080533_A	0	0	0	0.0812601	0	0.000339219	0	0.000966161	0.00222306	0	0	0	0	0	0	0	0	0	0.0196742	0	0	0	0.000137425	0	0	0	0.0020821	0.000117212	0	0	0.00015721	0	0	0.000156537	0.000801643	0	0	0	0	0	0	0	0	0	0.000781751	0.174678	0	0.0628613	0
RDPYD19080534_A	0	0	0	0.0593339	0	0.000784572	0	0.00147948	0.00345138	0.002256	0	0.000107362	0	0.000630512	0	0	0	0	0.0220819	0	0.000145893	0	0	0	0	0	0.00460829	0.000265583	0	0	0.00020617	0	0	0.000113067	0.000922013	0	0	0.000241837	0	0	0	0	0	0	0.000933593	0.192394	0.00105807	0.0589193	0
RDPYD19080535_A	0.0145642	0	0	0.0657979	0.00181499	0.00340544	0	0.00184497	0.00818795	0.00022467	0	0.000701715	0	0	0	0	0.000250139	0	0.00601367	0	0	0	0	0	0.000132017	0.000601008	0.0149019	0.000480919	0	0	0	0	0	0	0.000313791	0	0.000154487	0.000246962	0.00094246	0	0	0	0	0	0.000436037	0.417503	0.000616371	0.0264877	0
RDPYD19080536_A	0	0	0	0.177415	0	0	0	0.000321808	0.00236444	0	0	0	0	0	0	0	0	0	0.0240488	0	0.000105062	0	0	0	0	0	0.0049807	0.000244399	0	0	0	0	0	0	0.000412727	0	0	0.00015102	0	0	0	0	0	0	0.000446363	0.218895	0	0.0670101	0
RDPYD19080537_A	0	0	0	0.0141404	0.000421871	0.00105034	0.000296796	0.00424691	0.041812	0.0126001	0	0.000900431	0	0.000526129	0	0	0.000486799	0	0.00160547	0	0.000141723	0	0	0	0	0	0.0091171	0.000281863	0	0	0.00040785	0	0	0.000411467	0.00222149	0	0	0.000184839	0	0	0	0	0.0131775	0.000123451	0.00181385	0.175748	0.000694336	0.0708736	0
RDPYD19080539_A	0	0	0	0.0586072	0	0.000472871	0	0.000564005	0.00292239	0.000130356	0	0	0	0	0	0	0.000135228	0	0.024652	0	0	0	0.000151115	0	0	0	0.00500941	0.000207578	0	0	0.000155569	0	0	0	0.000539943	0	0	0.000230687	0	0	0	0	0	0	0.000832438	0.244628	0.000138676	0.0640559	0
RDPYD19080540_A	0	0	0	0.0608491	0	0.000151962	0.000141372	0.00166127	0.00195843	0.000190802	0	0	0	0	0	0	0	0	0.0254331	0	0.000242412	0	0	0	0	0.000294732	0.00424528	0.00024806	0	0	0.000484251	0	0	0.000205349	0.00172499	0	0	0	0	0	0	0.000229075	0.00015719	0.000247512	0.00292813	0.183937	0	0.0858541	0
RDPYD19080542_A	0.000203419	0	0	0.0229128	0	0.000138613	0	0.000835756	0.00157917	0.000452619	0.000130342	0.00277347	0	0.00586787	0	0	0.0362619	0	0.00741909	0	0	0	0.035489	0.000567467	0.000236143	0.000114894	0.0370428	0.000510152	0	0.00134092	0	0	0	0	0.000279483	0	0	0.0163824	0.00013706	0	0	0	0	0	0.000359735	0.0786936	0.0346563	0.0506266	0
RDPYD19080543_A	0	0	0	0.0641747	0.000180709	0.000362014	0	0.000554526	0.00468816	0.000282867	0	0	0	0.000331469	0	0	0	0	0.0241142	0	0	0	0.000100451	0	0	0	0.00425731	0.000282456	0	0	0	0	0	0	0.000157747	0	0	0.000345624	0	0	0	0	0	0	0.00023914	0.197941	0	0.0794514	0
RDPYD19080544_A	0	0	0	0.175898	0.000172996	0.000419661	0	0.00105912	0.00239806	0.000214783	0	0	0	0.000158383	0	0	0.00059196	0	0.0147422	0	0	0	0.000212627	0.000324055	0.000326451	0.000215979	0.00334093	0.000186208	0	0	0	0	0	0	0.000266913	0	0	0.000424225	0	0	0	0	0	0	0.000386215	0.215739	0.000145	0.0637684	0
RDPYD19080545_A	0	0	0	0.0977689	0	0.000197538	0	0.00029579	0.00234048	0	0	0	0	0	0	0	0	0	0.0314518	0	0	0	0	0	0	0	0.00424451	0.000180857	0	0	0	0	0	0	0.000164863	0	0	0	0	0	0	0	0	0	0.000217837	0.260718	0	0.0819026	0
RDPYD19080546_A	0	0	0	0.0615589	0.000714237	0.00355336	0	0.00179576	0.00333557	0.00119775	0	0	0	0.00017952	0	0	0	0	0.0118675	0	0	0	0.000361302	0.000172085	0	0	0.00179789	0	0	0.000146043	0.000127546	0	0	0	0.000527142	0	0	0	0	0	0	0	0	0	0.000555478	0.36493	0.000228355	0.0676739	0
RDPYD19080547_A	0	0	0	0.161228	0.00081026	0.00124407	0	0.00137324	0.00868573	0.000281006	0	0.000134668	0	0	0	0	0	0	0.0106568	0	0	0	0.000148681	0	0	0.00024363	0.00502186	0.000271235	0	0	0.000138713	0	0	0	0.000460251	0	0	0	0	0	0	0	0	0	0.000644622	0.27645	0.000105477	0.0380622	0
RDPYD19080548_A	0	0	0	0.0866624	0.00056968	0.00200553	0.000418321	0.00469358	0.0167477	0.000498548	0	0.000144967	0	0.0100764	0	0	0	0	0.00194207	0	0	0	0.00861722	0.000179528	0	0.000252665	0.00998878	0.00114529	0	0.000277375	0.00015992	0	0	0	0.000821731	0	0	0.000104873	0	0	0	0	0	0	0.000900531	0.187068	0.00020239	0.0149744	0
RDPYD19080549_A	0	0	0	0.249654	0.000355108	0.00022115	0	0.00135404	0.0336015	0.00026593	0	0	0	0	0	0	0	0	0.0204396	0	0.000121002	0	0	0	0	0	0.00485965	0	0	0	0.000303483	0	0	0	0.00189133	0	0	0	0	0	0	0	0	0	0.00134193	0.151883	0.000134123	0.0628631	0
RDPYD19080550_A	0	0	0	0.0289386	0.000362509	0.00109673	0.000375016	0.00274257	0.0110211	0.000564735	0	0	0	0.000271431	0	0	0	0	0.011143	0	0	0	0	0	0	0	0.0042857	0.000233721	0	0	0.000144882	0	0	0	0.000522854	0	0	0	0	0	0	0	0	0	0.000712522	0.12432	0.000441465	0.0642538	0
RDPYD19080551_A	0	0	0	0.189195	0.000371165	0.00111962	0	0.00103997	0.00735034	0.000267409	0	0	0	0.000130996	0	0	0	0	0.00879792	0	0	0	0	0	0	0.000555398	0.00428179	0	0	0	0	0	0	0	0.000468238	0	0	0	0	0	0	0	0	0	0.000464129	0.333854	0.000109005	0.067572	0
RDPYD19080552_A	0	0	0	0.0831307	0	0	0	0	0.00229272	0	0	0	0	0	0	0	0	0	0.032781	0	0	0	0	0	0	0	0.00576238	0.000321151	0	0	0	0	0	0	0.000119273	0	0	0	0	0	0	0	0	0	0.000133084	0.270265	0	0.0905499	0
RDPYD19080553_A	0.000269451	0	0	0.0707183	0.000139761	0.000272719	0.000183162	0.00144376	0.0053357	0.00151424	0	0.00137076	0	0.00026408	0	0	0.00333513	0	0.00823503	0	0	0	0	0	0	0	0.0221186	0.00125068	0	0	0	0	0	0	0.000260758	0	0.0671185	0.00142504	0.000413354	0	0	0	0	0	0.000305429	0.117407	0.000585031	0.0317776	0
RDPYD19080554_A	0	0	0	0.0597099	0.000740746	0.000460077	0.000142696	0.00164573	0.00519903	0.000446425	0	0	0	0.000138143	0	0	0	0	0.0200073	0	0.000104447	0	0	0	0.000114248	0	0.00420485	0.000221535	0	0	0.000223537	0	0	0	0.000778006	0	0	0	0	0	0	0	0	0	0.000939765	0.186293	0.000124322	0.0725056	0
RDPYD19080556_A	0	0	0	0.15265	0	0	0	0.000291952	0.00867882	0.000109592	0	0	0	0	0	0	0	0	0.0277788	0	0	0	0	0	0	0	0.0043113	0.000218961	0	0	0	0	0	0	0	0	0	0.000140385	0	0	0	0	0	0	0	0.218736	0	0.0809526	0
RDPYD19080557_A	0	0	0	0.0866526	0	0.000407289	0	0.001219	0.00481858	0.000231947	0	0	0	0.000102241	0	0	0	0	0.0256705	0	0	0	0	0	0	0	0.00254134	0.000146137	0	0	0.000153797	0	0	0	0.000865265	0	0	0.000156293	0	0	0	0	0	0	0.000834587	0.229903	0	0.0849978	0
RDPYD19080558_A	0	0	0	0.0622999	0	0	0.000164361	0.00137438	0.00265829	0.000255138	0	0	0	0.000132765	0	0	0	0	0.0244052	0	0	0	0	0	0	0	0.0037222	0.000126467	0	0	0.000175896	0	0	0	0.000969071	0	0	0.000287881	0	0	0	0	0	0.000136854	0.000701401	0.172022	0	0.070501	0
RDPYD19080559_A	0	0	0	0.0840095	0	0	0	0	0.00227648	0	0	0	0	0.000191655	0	0	0	0	0.033527	0	0	0	0	0	0.000188509	0	0.00506915	0.000285826	0	0	0	0	0	0	0	0	0	0	0	0	0	0	0	0	0	0.264034	0	0.0879177	0
RDPYD19080560_A	0	0	0	0.180866	0.000705228	0.0026408	0.000382103	0.00422253	0.00634556	0.000520226	0	0	0	0.000115414	0	0	0	0	0.00320148	0	0	0	0.000821741	0	0	0	0.00355104	0.000136462	0	0.000409847	0	0	0	0	0.000229042	0	0	0	0	0	0	0	0	0	0.000264913	0.164865	0.000276422	0.0324243	0
RDPYD19080561_A	0	0	0	0.162061	0	0.000560254	0.000266185	0.00118931	0.102245	0.000930697	0	0	0	0.0001105	0	0	0	0	0.0161365	0	0	0	0	0	0	0	0.00408523	0	0	0	0.00010976	0	0	0	0.000613023	0	0	0.000117594	0.000364085	0	0	0	0	0	0.00072156	0.151855	0.000307897	0.0932593	0
RDPYD19080562_A	0	0	0	0.101138	0.000841843	0.0045543	0.000102127	0.0504691	0.0136408	0.000306159	0	0	0	0.000170305	0	0	0	0	0.0127393	0	0	0	0.000582471	0	0	0	0.00260136	0.000112022	0	0	0	0	0	0	0	0	0	0	0	0	0	0	0	0	0	0.412011	0	0.0359365	0
RDPYD19080563_A	0	0	0	0.116195	0.000967148	0.00127002	0.000158036	0.0474683	0.00467453	0	0	0	0	0	0	0	0.000148646	0	0.00678511	0	0	0	0.000195043	0	0	0	0.00128222	0.000651277	0	0	0	0	0	0	0.00014813	0	0	0.00118672	0	0	0	0	0	0	0.000197488	0.215423	0	0.0222807	0
RDPYD19080564_A	0	0	0	0.0371296	0.00244129	0.000372611	0.000178071	0.00167039	0.384218	0.000807862	0	0.000241734	0	0.000254095	0	0	0	0	0.00777797	0	0	0	0.00120179	0	0	0.000346858	0.00296946	0	0	0	0	0	0	0	0.000269777	0	0	0	0	0	0	0	0	0	0.00036169	0.121262	0	0.0295445	0
RDPYD19080565_A	0	0	0	0.0433829	0.000671024	0.00139506	0.00012465	0.00216896	0.0141121	0.00050385	0	0	0	0.000244927	0	0	0	0	0.0051491	0	0	0	0	0	0	0	0.000686079	0	0	0	0.000193532	0	0	0	0.000928499	0	0	0	0	0	0	0	0	0	0.000901909	0.34369	0	0.0291267	0
RDPYD19080566_A	0.00022308	0	0	0.148428	0	0.000182011	0	0.000490563	0.0161341	0.000179684	0	0	0	0	0	0	0	0	0.0239964	0	0	0	0	0	0	0	0.00473225	0.000220359	0	0	0	0	0	0	0.000302103	0	0	0.000111405	0	0	0	0	0	0	0.000504209	0.213254	0	0.0670383	0
RDPYD19080567_A	0	0	0	0.0873114	0.000120226	0.000256674	0	0.000573286	0.00284005	0.000766308	0.000117109	0	0	0.000214821	0	0	0	0	0.0270483	0	0	0	0.00354054	0.000204443	0	0	0.00435696	0.000199736	0	0.000128099	0	0	0	0	0.000293617	0	0	0.000203414	0	0	0	0	0	0	0.000478651	0.237435	0.000388809	0.0753499	0
RDPYD19080568_A	0	0	0	0.115831	0.000551002	0.00184318	0	0.00123231	0.00425109	0	0	0	0	0	0	0	0	0	0.0210669	0	0	0	0.0002582	0	0	0	0.00443451	0.000256642	0	0	0	0	0	0	0.00037586	0	0	0	0	0	0	0	0	0	0.000514099	0.269038	0	0.0632515	0
RDPYD19080569_A	0	0	0	0.186435	0.000113911	0.000271741	0	0.000758787	0.00300817	0.000195772	0	0	0	0.0001591	0	0	0	0	0.0183302	0	0	0	0.000988002	0	0	0	0.00423088	0.000196718	0	0	0	0	0	0	0.000203968	0	0	0	0	0	0	0	0	0	0.000273783	0.212572	0.00025781	0.0639033	0
RDPYD19080570_A	0.000240856	0	0	0.129766	0	0.000133935	0	0.000167326	0.00243272	0.000103045	0	0	0	0	0	0	0	0	0.0279628	0	0	0	0	0	0	0	0.00437705	0.000323729	0	0	0	0	0	0	0	0	0	0	0	0	0	0	0	0	0	0.252562	0.000111194	0.0776918	0
RDPYD19080571_A	0.00030128	0	0	0.0521971	0.000494311	0.000722851	0	0.0008365	0.00272987	0.000498097	0	0	0	0.00010652	0	0	0	0	0.0104568	0	0	0	0	0	0	0	0.00138239	0	0	0	0	0	0	0	0.000219167	0	0	0	0	0	0	0	0.000176789	0	0.000305591	0.241813	0.000228862	0.0509221	0
RDPYD19080572_A	0	0	0	0.0328952	0.00183764	0.00408605	0.00016038	0.00265872	0.00751221	0.000178659	0	0	0	0	0	0	0	0	0.0057664	0	0.000136348	0	0	0	0	0	0.00224853	0.000109236	0	0	0.000172317	0	0	0	0.000792792	0	0	0	0	0	0	0.000113506	0.00031376	0	0.00105535	0.481185	0	0.0220925	0
RDPYD19080573_A	0	0	0	0.0398037	0.000685162	0.00118454	0.000127459	0.0164785	0.00401071	0.000219945	0	0	0	0	0	0	0	0	0.00392145	0	0	0	0	0	0	0	0.00124642	0.000104139	0	0	0	0	0	0	0.000149357	0	0	0	0	0	0	0	0.427473	0.000120752	0.000191783	0.325951	0	0.0152539	0
RDPYD19080574_A	0	0	0	0.0550406	0.000227744	0.000939002	0	0.000859815	0.00337523	0.0154965	0	0	0	0	0	0	0	0	0.0190333	0	0	0	0	0	0	0	0.00336431	0.000220191	0	0	0	0	0	0	0.000118787	0	0	0	0	0	0	0	0	0	0.000155733	0.252698	0	0.0504796	0
RDPYD19080575_A	0	0	0	0.071479	0	0	0	0.000443251	0.0023821	0.000195598	0	0	0	0	0	0	0	0	0.0316377	0	0	0	0.00013449	0	0	0	0.00403709	0.000205273	0	0	0	0	0	0	0	0	0	0	0	0	0	0	0	0	0	0.219829	0	0.0849509	0
RDPYD19080577_A	0	0	0	0.0409928	0.000398891	0.00296867	0	0.00244915	0.0231351	0.000915341	0	0	0	0.000378774	0	0	0	0	0.00770544	0	0	0	0.000147038	0	0	0	0.00091678	0	0	0	0.000206813	0	0	0	0.00131188	0	0	0	0	0	0	0	0	0	0.00104386	0.135088	0	0.0277688	0
RDPYD19080578_A	0.000152522	0	0	0.0283335	0.000758094	0.000855037	0.000326184	0.00360004	0.113112	0.00282199	0	0.000248821	0	0.00535564	0	0	0	0	0.00253813	0	0	0.000128042	0.000457117	0	0	0.00118762	0.00793058	0.00054696	0	0	0.0001073	0	0	0	0.000493834	0	0	0.0015716	0	0	0	0	0	0.000433995	0.000562173	0.0988376	0.0100693	0.0908352	0
RDPYD19080579_A	0	0	0	0.078907	0	0	0	0.000215841	0.0130579	0	0	0	0	0	0	0	0	0	0.0324829	0	0	0	0	0	0	0	0.00597334	0.000266165	0	0	0	0	0	0	0	0	0	0	0	0	0	0	0.000577291	0	0	0.258645	0	0.085938	0
RDPYD19080580_A	0	0	0	0.110931	0.00125683	0.00700616	0.00016128	0.00482038	0.00960403	0.000201526	0	0	0	0	0	0	0	0	0.00250298	0	0	0	0	0	0	0	0.00328887	0.00557643	0	0	0	0	0	0	0.000217694	0	0	0	0	0	0	0	0.00501459	0	0.000403298	0.19749	0.000153609	0.0105021	0
RDPYD19080581_A	0	0	0	0.154569	0	0	0	0.000232768	0.00905135	0.000155813	0	0	0	0	0	0	0	0	0.0240212	0	0	0	0	0	0	0.000133923	0.00527434	0.00033884	0	0	0	0	0	0	0	0	0	0	0	0	0	0	0	0	0	0.219243	0.00015455	0.0699886	0
RDPYD19080582_A	0	0	0	0.0654783	0.000141663	0.000388204	0	0.00136494	0.00751144	0.000296557	0	0	0	0.000183854	0	0	0	0	0.022073	0	0	0	0	0	0	0	0.00539959	0.000197529	0	0	0.000166124	0	0	0	0.000650098	0	0	0	0	0	0	0	0	0	0.000936393	0.20029	0	0.086567	0
RDPYD19080583_A	0	0	0	0.043803	0.00233865	0.00170748	0.000189261	0.00225084	0.0108333	0.000860453	0	0	0	0.00037114	0	0	0	0	0.0128718	0	0.000178686	0	0.000255659	0	0	0	0.00231485	0	0	0	0.000194283	0	0	0	0.000698983	0	0	0	0	0	0	0	0	0.000123158	0.000905474	0.251792	0.000205329	0.0730239	0
RDPYD19080584_A	0	0	0	0.175122	0.000464402	0.000872655	0	0.00130494	0.00551519	0.000102595	0	0	0	0	0	0	0	0	0.0168275	0	0.000124722	0	0	0	0	0	0.0256586	0	0	0	0.000200188	0	0	0	0.00108122	0	0	0	0	0	0	0	0	0.000105952	0.00118956	0.170984	0	0.043319	0
RDPYD19080586_A	0	0	0	0.0544863	0.00199124	0.00256502	0	0.00313569	0.0301384	0.000251206	0	0	0	0	0	0	0	0	0.00451239	0	0	0	0	0	0	0	0.00293987	0.00024301	0	0	0.000118757	0	0	0	0.000338563	0	0	0	0	0	0	0	0	0	0.000604343	0.460939	0.000168712	0.0196388	0
RDPYD19080587_A	0	0	0	0.186536	0	0	0	0	0.00177162	0	0	0	0	0.000427116	0	0	0	0	0.0266239	0	0	0	0	0	0.000112145	0	0.00399173	0.000179304	0	0	0	0	0	0	0	0	0	0	0	0	0	0	0	0	0	0.227578	0	0.0704397	0
RDPYD19080588_A	0	0	0	0.072573	0.000169438	0.000336193	0	0.000545633	0.00287669	0.000136672	0	0	0	0	0	0	0	0	0.0321935	0	0	0	0	0	0	0	0.00430026	0.00026754	0	0	0	0	0	0	0.000283978	0	0	0	0	0	0	0	0	0	0.000369175	0.241477	0	0.0876986	0
RDPYD19080589_A	0	0	0	0.0771712	0	0	0	0.000393361	0.00280033	0.000125064	0	0	0	0.000148036	0	0	0	0	0.0278754	0	0	0	0	0	0.000145814	0	0.00489634	0.000288899	0	0	0.000123398	0	0	0	0.00042637	0	0	0	0	0	0	0	0	0.000100404	0.000761943	0.23572	0	0.0783251	0
RDPYD19080590_A	0	0	0	0.212893	0.00131284	0.00255328	0.000388092	0.0366734	0.00414192	0.000657942	0	0.000151501	0	0.00841224	0	0	0.00204535	0	0.00779263	0	0.000344898	0	0.00326424	0	0	0	0.00730223	0.000207429	0	0	0.000540625	0	0	0.000497428	0.00187756	0	0.000126715	0.00022794	0	0	0	0.00029732	0.000187041	0.00028228	0.00281038	0.177396	0.000649664	0.0432019	0
RDPYD19081497_A	0	0	0	0.0499976	0.044275	0.000793401	0	0.00162214	0.00211705	0.000172215	0	0	0	0.000125156	0	0	0	0	0.0198338	0	0	0	0	0	0	0	0.00282888	0.00020913	0	0	0	0	0	0	0.000187675	0	0	0	0	0	0	0	0	0	0	0.181563	0	0.0535786	0
RDPYD19081498_A	0	0	0	0.0561889	0	0.000410414	0	0.000680962	0.00374043	0.000716786	0	0	0	0.000185292	0	0	0	0	0.0249402	0	0	0	0.000234275	0	0.000123959	0	0.0040758	0.000200224	0	0	0.000176106	0	0	0	0.000869817	0	0	0	0	0	0	0	0	0	0	0.196934	0	0.0669917	0
RDPYD19081499_A	0.000244448	0	0	0.102425	0	0.000144118	0	0.000220793	0.0029359	0.000314155	0	0.000596501	0	0.000936327	0	0	0.00206476	0	0.0263821	0	0	0	0	0	0.000132381	0.00025785	0.00753999	0.00241991	0	0	0	0	0	0	0.000157544	0	0	0.00749601	0.000201776	0	0	0	0	0	0	0.186366	0.00315344	0.0884389	0
RDPYD19081500_A	0	0	0	0.0811869	0	0	0	0	0.00276374	0	0	0	0	0	0	0	0	0	0.0311541	0	0	0	0	0	0	0	0.00553585	0.000313297	0	0	0	0	0	0	0	0	0	0	0	0	0	0	0	0	0	0.267719	0	0.0794375	0
RDPYD19081501_A	0	0	0	0.0739709	0.000226622	0.00226106	0	0.001516	0.0445794	0.000186536	0	0	0	0	0	0	0	0	0.0251159	0	0	0	0	0	0	0	0.00600968	0.000287989	0	0	0.000110225	0	0	0	0.000648499	0	0	0	0	0	0	0	0	0	0	0.237871	0	0.0686125	0
RDPYD19081502_A	0	0	0	0.189018	0	0.000100216	0	0	0.00236167	0	0	0	0	0	0	0	0	0	0.0230925	0	0	0	0	0	0	0	0.00426008	0.000141918	0	0	0	0	0	0	0	0	0	0	0	0	0	0	0	0	0	0.244663	0.000102858	0.0673256	0
RDPYD19081503_A	0	0	0	0.0736468	0	0	0	0.00057614	0.0244769	0.00022229	0	0	0	0.000112936	0	0	0	0	0.0271071	0	0	0	0	0	0	0.000411323	0.00479781	0.00028172	0	0	0	0	0	0	0.000155894	0	0	0	0	0	0	0	0	0	0	0.238705	0	0.0816549	0
RDPYD19081504_A	0	0	0	0.0860353	0	0	0	0	0.0024113	0	0	0	0	0	0	0	0	0	0.0312353	0	0	0	0	0	0	0	0.0064424	0.000240701	0	0	0	0	0	0	0.000217756	0	0	0.00014261	0	0	0	0	0	0	0	0.273666	0	0.0793219	0
RDPYD19081505_A	0	0	0	0.0865808	0	0	0	0	0.0025682	0	0	0	0	0.000181071	0	0	0	0	0.0320276	0	0	0	0	0	0.000122373	0	0.00546923	0.0003559	0	0	0	0	0	0	0.000159925	0	0	0	0	0	0	0	0	0	0	0.267915	0	0.0849905	0
RDPYD19081506_A	0.000150068	0	0	0.069869	0.00114464	0.0134862	0	0.00181421	0.00570159	0.000277421	0	0	0	0.000254173	0	0	0	0	0.0188146	0	0	0	0	0	0	0.00175579	0.00323116	0.000185306	0	0	0	0	0	0	0.000199513	0	0	0.000116198	0	0	0	0	0	0	0	0.301335	0	0.0566888	0
RDPYD19081507_A	0	0	0	0.0444948	0	0.000365049	0	0.000665638	0.00208571	0.000467652	0	0	0	0.000186295	0	0	0	0	0.0178524	0	0	0	0	0	0	0	0.00949045	0.000320861	0	0	0.000186789	0	0	0	0.000775685	0	0	0.000243147	0	0	0	0	0	0	0	0.171072	0.00014822	0.182066	0
RDPYD19081508_A	0.000286532	0	0	0.0204568	0	0.000134052	0	0.000192496	0.00164891	0.00105559	0	0	0	0	0	0	0	0	0.0070818	0	0	0	0	0	0	0	0.00201323	0	0	0	0	0	0	0	0	0	0	0	0	0	0	0	0	0	0	0.0742387	0	0.0212409	0
RDPYD19081509_A	0	0	0	0.07896	0	0	0	0	0.00213918	0	0	0	0	0.000228182	0	0	0	0	0.0316026	0	0	0	0	0	0	0.000470666	0.00498302	0.000298577	0	0	0	0	0	0.000319745	0	0	0	0.000206163	0	0	0	0	0	0	0	0.244451	0	0.0835722	0
RDPYD19081510_A	0	0	0	0.027997	0.00204061	0.00329583	0.000112901	0.108532	0.00779856	0.00063435	0	0.000232123	0	0.000182966	0	0	0	0	0.0093218	0	0.000371768	0	0.00032395	0	0	0	0.000974309	0	0	0	0	0	0.000101153	0	0.000535648	0	0	0.000149812	0	0.000163672	0.000120273	0	0	0	0	0.401132	0	0.0200604	0
RDPYD19081511_A	0.00143565	0	0.00012925	0.135135	0	0.000296712	0	0.00732349	0.00244479	0	0	0	0	0	0	0	0	0	0.0250367	0	0	0	0.000308378	0	0.000105986	0	0.00371013	0.000198789	0	0	0	0	0	0	0	0	0	0.000110785	0	0.000101667	0	0	0	0	0	0.221341	0	0.067291	0
RDPYD19081512_A	0	0	0	0.0635614	0.000910286	0.000682822	0	0.000509294	0.00357362	0.000351212	0	0.000447713	0	0.000181879	0	0	0	0	0.0241318	0	0	0	0	0	0	0	0.00540135	0.00160915	0	0	0	0	0	0	0.000388187	0	0	0.000324592	0	0	0	0	0	0	0	0.256997	0.000195612	0.0886832	0
RDPYD19081513_A	0	0	0	0.0348924	0	0.00030153	0	0.000458377	0.00138964	0.000173881	0.000110068	0.000876021	0	0.00138621	0	0	0.000293662	0	0.0169078	0	0	0	0.000445078	0	0.000266209	0.000224447	0.00327256	0.000271327	0	0	0	0	0	0.0302834	0.000484539	0	0	0.000353669	0	0	0	0	0	0	0	0.105648	0.00028144	0.161663	0
RDPYD19081514_A	0	0	0	0.190274	0.00101342	0.00143937	0.000306948	0.00265921	0.00624866	0.000976438	0	0	0	0.000607583	0	0	0	0	0.00169287	0	0	0	0.000204674	0.000108831	0	0	0.000833186	0	0	0.000145168	0	0	0	0	0.000416379	0	0	0	0	0	0	0	0	0	0	0.226764	0	0.0092558	0
RDPYD19081515_A	0.000114195	0	0	0.0846838	0	0	0	0	0.00223783	0	0	0	0	0	0	0	0	0	0.0312579	0	0	0	0	0	0	0	0.00474278	0.000226844	0	0	0	0	0	0	0.000100961	0	0	0	0	0	0	0	0	0	0	0.279273	0	0.0839036	0
RDPYD19081516_A	0	0	0	0.0846849	0	0	0	0.000132226	0.00273518	0	0	0	0	0	0	0	0	0	0.0296043	0	0	0	0	0	0.000107115	0	0.00426446	0.000269681	0	0	0	0	0	0	0.000310038	0	0	0.000224781	0	0	0	0	0	0	0	0.272083	0	0.0827764	0
RDPYD19081517_A	0	0	0	0.0642158	0.000141805	0.00607448	0.000175711	0.00179769	0.0142302	0.000461801	0	0	0	0	0	0	0	0	0.017281	0	0	0	0	0	0	0	0.00275099	0.000128177	0	0	0.000133782	0	0	0	0.00102348	0	0	0.000112814	0	0	0	0	0	0	0	0.379318	0	0.0563425	0
RDPYD19081518_A	0	0	0	0.0788552	0	0.00041687	0	0.000234056	0.00225346	0.000119417	0	0	0	0	0	0	0	0	0.0269552	0	0	0	0.00123994	0	0	0	0.00513698	0.000233961	0	0	0	0	0	0	0.000270777	0	0	0	0	0	0	0	0	0	0	0.245634	0	0.0711486	0
RDPYD19081519_A	0	0	0	0.0890081	0	0	0	0	0.00251917	0	0	0	0	0.000164981	0	0	0	0	0.0326695	0	0	0	0	0	0	0	0.00401634	0.00027652	0	0	0	0	0	0	0	0	0	0	0	0	0	0	0	0	0	0.248031	0	0.0966709	0
RDPYD19081520_A	0	0	0	0.0877568	0.000303867	0.00155374	0	0.000876806	0.00266246	0	0	0	0	0	0	0	0	0	0.0275881	0	0	0	0	0	0.000112079	0	0.00425617	0.000188891	0	0	0	0	0	0	0.000105332	0	0	0	0	0	0	0	0	0	0	0.212619	0	0.0720961	0
RDPYD19081521_A	0.00101339	0	0	0.059431	0.000213827	0.000922946	0.000255348	0.00354286	0.0873543	0.000477247	0	0.000990386	0	0.000160161	0	0	0	0	0.0079891	0	0	0	0	0	0	0.0136931	0.0175053	0.000261454	0	0	0	0	0	0	0	0.000192043	0	0.000185224	0	0	0	0	0	0	0	0.109416	0.0157156	0.0406213	0
RDPYD19081522_A	0	0	0	0.0494841	0.000930054	0.00137706	0	0.0353743	0.0477884	0.000583767	0	0	0	0.000291296	0	0	0	0	0.0128597	0	0	0	0.000122925	0	0	0	0.00209524	0.00011832	0	0	0	0	0	0	0.00022856	0	0	0	0	0	0	0	0	0	0	0.370355	0	0.0448814	0
RDPYD19081523_A	0.00151888	0	0	0.1508	0	0	0	0.000247653	0.0171336	0	0	0.000165982	0	0	0	0	0	0	0.0259437	0	0	0	0	0	0	0	0.00729411	0.00111362	0	0	0	0	0	0	0.000183717	0	0	0.000182119	0	0	0	0	0	0	0	0.224164	0	0.0701417	0
RDPYD19081524_A	0	0	0	0.0477129	0	0.000302191	0.000407765	0.00220957	0.00749763	0.000549548	0	0	0	0.000214255	0	0	0	0	0.00614636	0	0.000149869	0	0	0	0	0	0.00088857	0.00597133	0	0	0.000260405	0	0	0	0.00203572	0	0	0.000172488	0	0	0	0	0	0	0	0.0924303	0.000325814	0.0504535	0
RDPYD19081525_A	0.00114401	0	0	0.0298887	0.000475859	0.000634562	0	0.00108947	0.00882399	0.000948246	0	0	0	0.000201115	0	0	0.000267892	0	0.00497763	0	0	0	0	0	0	0.0150759	0.00215613	0.000146386	0	0	0	0	0	0	0.000475699	0	0	0.000424418	0	0	0	0	0.000114448	0	0	0.206327	0.00111698	0.0250511	0
RDPYD19081526_A	0	0	0	0.0726548	0.000282323	0.00204379	0	0.000894676	0.00224481	0.000290723	0	0	0	0	0	0	0	0	0.029283	0	0	0	0	0	0.00011962	0.000316501	0.00417009	0.000301175	0	0	0	0	0	0.00723904	0.000244538	0	0	0.000101667	0	0	0	0	0	0	0	0.213414	0.000214856	0.0735753	0
RDPYD19081527_A	0	0	0.000202051	0.0736565	0.000112854	0.000190453	0	0.000794518	0.00526056	0.000313487	0.00014295	0.000257651	0	0.0212305	0	0	0	0	0.0185811	0	0	0	0.000244993	0	0	0	0.00261724	0.0001787	0	0.000101792	0	0	0.000132113	0	0.000446621	0	0	0	0	0.000481219	0.000327573	0	0	0	0	0.258764	0	0.0656287	0
RDPYD19081528_A	0	0	0	0.0815318	0	0	0	0.000270474	0.00260463	0	0	0	0	0	0	0	0	0	0.0277206	0	0.000136187	0	0	0	0	0	0.00442357	0.000272682	0	0	0.000234998	0	0	0	0.00127862	0	0	0	0	0	0	0	0	0	0	0.256499	0	0.0712439	0
RDPYD19081529_A	0	0	0	0.0474501	0.000510021	0.0136039	0.000183222	0.00172024	0.00648799	0.000654152	0	0	0	0.000255694	0	0	0	0	0.0199039	0	0	0	0	0	0	0	0.00214193	0.000105835	0	0	0	0	0	0	0	0	0	0	0	0	0	0	0	0	0	0.263993	0.000158655	0.0601805	0
RDPYD19081530_A	0	0	0	0.0334164	0.000517443	0.00124323	0.000435486	0.00304712	0.0159523	0.000974608	0.000118232	0	0	0.000218064	0	0	0	0	0.00199047	0	0	0	0.00532803	0	0	0	0.00186374	0.000223045	0	0	0	0	0	0.000174576	0.000746422	0	0	0.000312393	0	0	0	0	0	0	0	0.153581	0	0.0440497	0
RDPYD19081531_A	0	0	0	0.0645651	0.000121981	0.000785222	0	0.000681376	0.00738846	0.000198476	0	0	0	0.000105917	0	0	0	0	0.0216264	0	0	0	0	0	0	0	0.00192877	0.000102757	0	0	0.000148221	0	0	0	0.00110622	0	0	0.000103211	0	0	0	0	0	0	0	0.225308	0	0.0770185	0
RDPYD19081532_A	0	0	0.000663031	0.0652107	0	0	0	0	0.000831144	0	0.000154884	0	0	0	0	0	0.00254049	0.000254233	0.0137261	0	0	0	0	0	0.000721636	0	0.00232882	0.000177981	0	0	0	0.151847	0	0	0	0.0356333	0	0.000172089	0	0	0.000128467	0	0	0	0	0.111561	0	0.0383354	0
RDPYD19081533_A	0.000153128	0	0	0.327811	0.00113308	0.000553795	0	0.00110162	0.0336872	0.00151428	0	0.00042841	0	0.00965737	0	0	0.00173301	0	0.0135922	0	0	0	0.000167847	0	0	0.000593922	0.011595	0.0014075	0	0	0	0	0	0	0.00031054	0	0	0.000286766	0	0	0	0	0	0	0	0.0876178	0.0049254	0.0185427	0
RDPYD19081534_A	0	0	0	0.143206	0.000535731	0.00204992	0.000116395	0.000892506	0.00707302	0.000165092	0	0	0	0	0	0	0	0	0.0107072	0	0	0	0	0	0	0	0.00306852	0	0	0	0	0	0	0	0.000501214	0	0	0	0	0	0	0	0	0	0	0.409643	0.000469195	0.0386598	0
RDPYD19081535_A	0.00782399	0	0	0.109509	0	0.000236334	0	0.000554342	0.0260779	0.00021991	0	0.000146697	0	0.000370093	0	0	0.000344242	0	0.0222694	0	0	0	0	0	0	0.000275404	0.010728	0.00261191	0	0	0	0	0	0	0.000137209	0	0	0.00119108	0	0	0	0	0	0	0	0.207442	0.00138502	0.0643815	0
RDPYD19081536_A	0.00018723	0	0	0.0254896	0.000278793	0.0023756	0	0.00185864	0.00284346	0.00116709	0	0	0	0.000221912	0	0	0	0	0.00733415	0	0	0	0	0	0	0.000276617	0.00536444	0	0	0	0	0	0	0.000103391	0.000219945	0	0	0.000293944	0	0	0	0	0	0	0	0.134799	0	0.0414463	0
RDPYD19081537_A	0	0	0	0.160844	0	0.000174127	0	0.000284625	0.00583579	0	0	0.000149451	0	0.000511038	0	0	0.00093823	0	0.0256554	0	0	0	0	0	0	0	0.00842611	0.000360146	0	0	0	0	0	0	0.000251574	0	0	0.00165063	0	0	0	0	0.000746926	0	0	0.221094	0	0.0726032	0
RDPYD19081538_A	0.00480598	0	0	0.0819281	0.000641736	0.00400119	0	0.00215195	0.00658424	0.000269612	0	0.000304402	0	0.00017816	0	0	0.000220776	0	0.0113865	0	0	0	0	0	0.000135133	0.000189951	0.0211973	0.00885263	0	0	0	0	0	0	0.000262256	0	0	0.00671564	0	0	0	0	0	0.000379018	0	0.157304	0.000661436	0.0310816	0
RDPYD19081539_A	0	0	0	0.0245985	0.00151971	0.00683443	0	0.00304192	0.0374124	0.000588606	0	0	0	0.000104535	0	0	0.000421418	0	0.00371535	0	0	0	0.000200456	0	0	0	0.00519167	0	0	0	0	0	0	0	0.000311102	0	0	0	0	0	0	0	0	0	0	0.342852	0	0.0177306	0
RDPYD19081540_A	0	0	0	0.0320283	0.000565221	0.000880743	0.00019481	0.00303885	0.130317	0.000469314	0	0	0	0	0	0	0	0	0.00401644	0	0	0	0	0	0	0	0.00416037	0	0	0	0	0	0	0	0.000206949	0	0	0	0	0	0	0	0	0	0	0.150636	0	0.0394554	0
RDPYD19081541_A	0.000822944	0	0	0.046847	0.00048297	0.000197962	0	0.000245385	0.0204725	0.000269407	0	0.0018723	0	0.00656916	0	0.000247799	0.00741053	0	0.0174088	0	0	0	0	0	0.000340746	0.000347529	0.0178119	0.00844136	0.00119385	0	0	0	0	0.000345355	0.00020919	0	0.000399063	0.0279215	0.00103005	0	0	0	0	0	0	0.170408	0.00114044	0.0614057	0
RDPYD19081542_A	0	0	0	0.0606785	0	0.000155512	0.000265289	0.00100362	0.00350567	0.00034888	0.000182521	0	0	0.000266566	0	0	0	0	0.0208665	0	0	0	0	0	0	0	0.00373912	0.000149856	0	0	0.000141695	0	0	0	0.000829162	0	0	0.000124179	0	0	0	0	0	0	0	0.179003	0.000310686	0.0676434	0
RDPYD19081543_A	0	0	0	0.0790853	0	0	0	0	0.00249516	0	0	0	0	0	0	0	0	0	0.0343524	0	0	0	0	0	0.000126756	0	0.00520806	0.000291559	0	0	0	0	0	0	0.000135973	0	0	0	0	0	0	0	0	0	0	0.268552	0	0.0929382	0
RDPYD19081544_A	0.000622329	0	0	0.0641616	0.000136556	0.000157601	0	0.000592175	0.0441789	0.000912013	0	0.000770625	0	0.00182479	0	0	0	0	0.0227384	0	0	0	0	0	0	0.00927927	0.0183136	0.000669853	0	0	0	0	0	0	0	0	0	0.000160905	0	0	0	0	0	0	0	0.217424	0.00200961	0.0756048	0
RDPYD19081545_A	0	0	0	0.0623794	0.000132565	0.000620002	0.000107221	0.00956947	0.00476234	0.00179066	0	0	0	0.000244634	0	0	0	0	0.0220494	0	0	0	0	0	0	0	0.00422078	0.000194827	0	0	0	0	0	0	0.000393334	0	0	0	0	0	0	0	0	0	0	0.220177	0	0.078065	0
RDPYD19081546_A	0	0	0	0.055916	0	0	0	0.000580553	0.00199686	0.000291184	0	0.000149107	0	0.000556669	0	0	0	0	0.021875	0	0	0	0	0	0.000131602	0	0.0044929	0.00024882	0	0	0	0	0	0	0	0	0	0.0001586	0	0	0	0	0	0	0	0.176433	0.000282428	0.0556024	0
RDPYD19081547_A	0	0	0	0.154548	0.000656439	0.00167093	0.000144912	0.00116304	0.00762	0.000207906	0	0	0	0	0	0	0	0	0.0139615	0	0	0	0	0	0	0	0.0035753	0.000132775	0	0	0	0	0	0	0.000156667	0	0	0	0	0	0	0	0	0	0	0.291315	0	0.041578	0
RDPYD19081548_A	0	0	0	0.073694	0	0.000703366	0	0.000332258	0.00304494	0.000101719	0	0	0	0	0	0	0	0	0.0216836	0	0.000104126	0	0.00010249	0	0	0	0.00644519	0.000306334	0	0	0.00023942	0	0	0	0.00117148	0	0	0.000128579	0	0	0	0	0	0	0	0.250845	0	0.113241	0
RDPYD19081549_A	0	0	0	0.0337553	0.00037106	0.000637899	0	0.00184653	0.00294606	0.00107345	0	0	0	0.000629681	0	0	0	0	0.0118732	0	0	0	0	0	0	0	0.00188671	0	0	0	0	0	0	0	0.000281718	0	0	0.000121997	0	0	0	0	0	0	0	0.198825	0.000124748	0.121937	0
RDPYD19081550_A	0	0	0	0.0790573	0	0	0	0.000163323	0.00239917	0	0.000106248	0	0	0	0	0	0	0	0.0311828	0	0	0	0	0	0	0	0.00494012	0.000190279	0	0	0	0	0	0	0.000347569	0	0	0	0	0	0	0	0	0	0	0.244817	0	0.0846332	0
RDPYD19081551_A	0	0	0	0.0702145	0	0.000179798	0	0.000458133	0.0022847	0.00011759	0	0	0	0	0	0	0	0	0.0308293	0	0	0	0	0	0	0	0.0042101	0.000201232	0	0	0	0	0	0	0.000115081	0	0	0.000110677	0	0	0	0	0	0	0	0.22419	0	0.0768687	0
RDPYD19081552_A	0.00202125	0	0	0.0273336	0.00061932	0.000963583	0	0.00123157	0.00761764	0.000385202	0	0.000338993	0	0.00200258	0	0	0	0	0.00303388	0	0	0	0	0	0	0.000121399	0.0131265	0.00386513	0	0	0	0	0	0	0	0	0	0.00567102	0	0	0	0	0.00157983	0	0	0.28476	0	0.0174313	0
RDPYD19081553_A	0	0	0.000214986	0.0616323	0	0	0.000133876	0.000678298	0.0125449	0.000330715	0.000918972	0	0	0.000112984	0	0.00030608	0	0	0.0246914	0	0	0	0	0.000152283	0	0	0.00398221	0.000272748	0	0	0	0	0	0	0.000337507	0	0	0	0	0.000143704	0.000224286	0	0	0	0	0.207039	0	0.0680502	0
RDPYD19081554_A	0	0	0.00469571	0.000449632	0	0	0	0	0	0	0.0207208	0	0.000549953	0	0.0010306	0.00693883	0.000436823	0.00135152	0.000132233	0.00165168	0.000124627	0	0.00118438	0.002938	0	0	0.000191532	0	0	0.000749618	0	0	0.00101999	0	0	0.00072427	0	0	0	0.00326973	0.00526605	0	0	0	0	0.00113842	0	0.00565723	0
RDPYD19081555_A	0	0	0	0.0899904	0.00199663	0.00195553	0	0.00193608	0.0099485	0.000149472	0	0	0	0.00929628	0	0	0	0	0.0147817	0	0	0	0	0	0	0	0.00380579	0.000273467	0	0	0	0	0	0	0	0	0	0	0	0	0	0	0	0	0	0.360504	0	0.0413007	0
RDPYD19081556_A	0.000681911	0	0	0.118817	0.000412156	0.00115659	0.000115937	0.00119578	0.00373245	0.000477727	0	0.000603512	0	0.00868647	0	0	0.000339573	0	0.00313946	0	0	0	0.00020904	0	0	0.000327159	0.0265918	0.00305476	0	0	0	0	0	0	0.000117775	0	0	0.0454158	0.000297741	0	0	0	0	0	0	0.123695	0.000583889	0.0835306	0
RDPYD19081557_A	0	0	0	0.111361	0	0.00022713	0.000195599	0.00115098	0.0038372	0.000513955	0	0.000357958	0	0.000124918	0	0	0	0	0.0176369	0	0	0	0	0	0	0	0.00418605	0.000283085	0	0	0.000129154	0	0	0	0.000576922	0	0	0.000134252	0	0	0	0	0	0	0	0.196549	0.000150549	0.0844566	0
RDPYD19081558_A	0	0	0	0.0493618	0	0.000207481	0	0.000970416	0.00438414	0.00245043	0	0.000265095	0	0.00058178	0	0	0	0	0.0158525	0	0	0	0	0	0	0	0.00171846	0.000157008	0	0	0	0	0	0	0.000670931	0	0	0.000448837	0	0	0	0	0	0	0	0.160578	0.000246507	0.102023	0
RDPYD19081559_A	0	0	0.00364372	0.0389773	0.000301116	0.000625943	0	0.000710874	0.0036327	0.0165617	0.000552855	0	0	0	0	0.000200118	0.000299614	0	0.0106901	0.000139803	0	0	0.0229549	0.00586903	0	0	0.00128447	0	0	0.00858489	0	0	0	0	0.000137292	0.00104385	0	0	0	0.00824354	0.00898296	0	0	0	0	0.196629	0	0.044667	0.000120015
RDPYD19081560_A	0.000186635	0	0	0.0726871	0	0.00170899	0.00022399	0.00154165	0.00445032	0.000729337	0.000213604	0.000119557	0	0.000473244	0	0	0.000344719	0	0.0165828	0	0	0	0.000268449	0	0.000174085	0.00157821	0.0175536	0.000263639	0	0	0	0	0.000140462	0	0.000182515	0	0	0.000135616	0	0.000249637	0.000135557	0	0	0	0	0.148887	0.000390949	0.0495452	0
RDPYD19081561_A	0	0	0	0.120546	0	0.000148753	0	0.000174195	0.00256173	0	0	0	0	0	0	0	0	0	0.0267207	0	0	0	0	0	0	0	0.00455514	0.000260122	0	0	0	0	0	0	0	0	0	0	0	0	0	0	0	0	0	0.28847	0	0.0732045	0
RDPYD19081562_A	0.000439716	0	0	0.107513	0.000729378	0.0033925	0	0.00140764	0.00364817	0.000159654	0	0	0	0	0	0	0	0	0.0130549	0	0	0	0	0	0	0	0.00231399	0	0	0	0	0	0	0	0.000133393	0	0	0.00435707	0	0	0	0	0	0	0	0.343666	0	0.0479452	0
RDPYD19081563_A	0	0	0	0.0262845	0.00021156	0.00169043	0.000260554	0.00315935	0.0240805	0.000829262	0	0.000346807	0	0.000588987	0	0	0.000157866	0	0.000905549	0	0	0	0	0	0	0	0.00938192	0.00237462	0	0	0.000139798	0	0	0	0.000830376	0	0	0.000448373	0	0	0	0	0	0	0	0.124519	0.000211132	0.0290267	0
RDPYD19081564_A	0	0	0	0.0724543	0	0.000192154	0.000189699	0.00109345	0.00444256	0.000229166	0	0	0	0.000112672	0	0	0	0	0.021506	0	0	0	0	0	0	0	0.00224322	0.00443083	0	0	0	0	0	0	0.000481589	0	0	0.000140882	0	0	0	0	0	0	0	0.225742	0	0.0817944	0
RDPYD19081565_A	0	0	0	0.068023	0.000326756	0.00150532	0	0.0024629	0.00261285	0.000225354	0	0	0	0.000247872	0	0	0	0	0.0394727	0	0	0	0	0	0	0	0.00352722	0.000184091	0	0	0	0	0	0	0.000126157	0	0	0	0	0	0	0	0	0	0	0.238558	0	0.0798679	0
RDPYD19081566_A	0	0	0	0.187163	0	0.000142592	0	0.000162494	0.0027067	0.000609799	0.000456511	0	0	0	0	0.000111191	0	0.00016907	0.0222901	0	0	0	0	0	0	0	0.00294294	0.00011227	0	0	0	0	0	0	0.000400136	0	0	0.000102308	0	0.000468994	0	0	0.00322067	0	0	0.211887	0.000417001	0.0907547	0
RDPYD19081567_A	0	0	0	0.158119	0	0	0	0.000211123	0.00193291	0	0	0	0	0	0	0	0	0	0.0290167	0	0	0	0	0	0	0	0.00369968	0.000281547	0	0	0	0	0	0	0.000146671	0	0	0	0	0	0	0	0	0	0	0.229878	0	0.074943	0
RDPYD19081568_A	0.000576338	0	0	0.0901348	0.000148187	0.000841763	0	0.0011691	0.00498539	0.00105815	0	0.00151589	0	0.0238844	0	0	0.00621898	0	0.00785427	0	0	0	0.000218932	0	0.000213145	0.00110385	0.0353575	0.0111611	0	0	0	0	0	0	0.000259856	0	0	0.000526009	0	0	0	0	0	0	0	0.109141	0.00295922	0.117861	0
RDPYD19081569_A	0	0	0	0.0809227	0	0	0	0	0.00203224	0	0	0	0	0.00013048	0	0	0	0	0.0361484	0	0	0	0	0	0	0	0.00420852	0.000289967	0	0	0	0	0	0	0.000158146	0	0	0	0	0	0	0	0	0	0	0.248634	0	0.0930427	0
RDPYD19081570_A	0.00010578	0	0	0.0912487	0.00048919	0.00172071	0	0.00161765	0.00411573	0.000228349	0	0.00179468	0	0	0	0	0	0	0.0171683	0	0	0	0	0	0	0.000716679	0.00934671	0.00165451	0	0	0	0	0	0	0.000112992	0	0	0.000102993	0	0	0	0	0	0	0	0.297645	0.000507379	0.0573216	0
RDPYD19081571_A	0	0	0	0.284046	0.00109811	0.00143391	0	0.00162887	0.0143317	0.000377943	0.000278081	0	0	0.000157569	0	0.000176776	0	0	0.00456575	0	0	0	0	0	0	0.000112468	0.00371389	0	0.000233011	0	0	0	0	0	0.000197345	0	0	0.000164002	0	0	0	0	0	0	0	0.152828	0.000413498	0.0240444	0
RDPYD19081572_A	0	0	0	0.0558226	0.000466741	0.000711465	0.000124914	0.0714269	0.00404453	0.000231495	0	0	0	0	0	0	0	0	0.0211655	0	0	0	0	0	0	0	0.00286929	0.000205642	0	0	0	0	0	0	0.000253932	0	0	0.000104144	0	0	0	0	0	0	0	0.298388	0	0.0553519	0
RDPYD19081573_A	0	0	0	0.103707	0	0.000138716	0	0.000117411	0.00286401	0.000209359	0.000319926	0	0	0	0	0	0	0	0.0275597	0	0	0	0	0	0	0	0.00499252	0.00024208	0	0	0	0	0	0	0.000101932	0	0	0.000153307	0	0	0	0	0	0	0	0.24321	0	0.076079	0
RDPYD19081574_A	0	0	0	0.0588785	0.000645179	0.00196865	0	0.0239415	0.00627431	0.000380972	0	0	0	0.000121151	0	0	0	0	0.0144858	0	0	0	0.0030591	0	0	0	0.00136786	0.000321051	0	0	0	0	0	0	0.000269728	0	0	0	0	0	0	0	0	0	0	0.418133	0	0.0462417	0
RDPYD19081575_A	0	0	0	0.076149	0	0	0	0.00200927	0.00193845	0	0.00248052	0	0	0	0	0.000274582	0	0.000368172	0.0333213	0.000203574	0	0	0	0	0	0.000242329	0.00462112	0.000305749	0	0	0	0	0	0	0.000263478	0	0	0	0	0	0	0	0	0	0	0.239202	0.000205744	0.0869588	0
RDPYD19081576_A	0	0.000294714	0.000129784	0.0479761	0	0	0	0	0.00167603	0	0.0230874	0	0.00028754	0	0	0.0021835	0.000970769	0.00311447	0.0187717	0.00139048	0	0.000477995	0	0	0.000117348	0	0.00410349	0.000231535	0.00064912	0	0.000112208	0.000123415	0	0.000156059	0.00054409	0.000142062	0	0	0	0.000379451	0.000655994	0	0	0	0	0.157831	0	0.051786	0
RDPYD19081577_A	0	0.000682679	0.00032425	0.000243291	0	0	0	0	0	0	0.0552996	0	0.00063088	0	0	0.00604133	0.00240919	0.00752345	0	0.00402663	0	0.00120179	0	0	0	0	0.000260635	0	0.00159243	0	0	0.000263075	0.000172073	0	0	0.000381152	0	0	0	0.000992553	0.00161194	0	0	0	0	0.000612127	0	0.00622703	0
RDPYD19081578_A	0	0	0	0.0914024	0	0.00158866	0.000198041	0.00113242	0.00480061	0.000962791	0.000108273	0.000106458	0	0.00313446	0	0	0.000105223	0	0.0147127	0	0	0	0.000577674	0	0	0	0.0108006	0.000122276	0	0	0	0	0	0	0.000505671	0	0	0.00013728	0	0	0	0	0.00980009	0	0	0.134672	0.000439968	0.117515	0
RDPYD19081579_A	0	0	0	0.137014	0	0.000413529	0	0.000429695	0.00228111	0.000189702	0.000112998	0	0	0	0	0	0	0	0.0223832	0	0	0	0.000139697	0	0	0	0.00413051	0.00019328	0	0	0	0	0	0	0	0	0	0.000256211	0	0	0	0	0.000331041	0	0	0.233983	0	0.0629346	0
RDPYD19081580_A	0	0	0	0.0518242	0.000349105	0.00163814	0.000115782	0.0015948	0.00402848	0.000227814	0.000576454	0	0	0.000360295	0	0.000101823	0	0	0.0187708	0	0	0	0	0	0	0	0.00306143	0.000191911	0	0	0	0	0	0	0.000291427	0	0	0.000173513	0	0	0	0	0	0	0	0.268503	0.000156801	0.0912466	0
RDPYD19081581_A	0	0	0	0.14799	0.000310757	0.000700564	0	0.000409863	0.00322916	0	0	0	0	0	0	0	0	0	0.0276275	0	0	0	0	0	0	0.000212451	0.00365028	0.000160023	0	0	0	0	0	0	0	0	0	0.000148662	0	0	0	0	0	0	0	0.242688	0	0.0723851	0
RDPYD19081582_A	0.000240545	0	0	0.173168	0	0.000208991	0	0.000117237	0.0022479	0	0	0	0	0	0	0	0	0	0.0228654	0	0	0	0	0	0	0	0.00522909	0.000354109	0	0	0	0	0	0	0.000111896	0	0	0.000588259	0	0	0	0	0	0	0	0.263889	0.000571029	0.066514	0
RDPYD19081583_A	0.00054806	0	0	0.198752	0	0	0.000122762	0.000596129	0.0126443	0.000700353	0	0	0	0.000158166	0	0	0	0	0.0211316	0	0.000102763	0	0.000682294	0	0	0	0.00467587	0.00018644	0	0.000354428	0.000146507	0	0	0	0.000620341	0	0	0	0	0.000148695	0.000110541	0	0	0	0	0.16855	0	0.0604175	0
RDPYD19081584_A	0.00873762	0	0	0.0803394	0.0023297	0.00419079	0.00017507	0.00237342	0.00741482	0.00103953	0.000208949	0.000621767	0	0.000220538	0	0	0	0	0.0066733	0	0	0	0	0	0	0.000246564	0.0144327	0.00106397	0	0	0	0	0	0	0.000280225	0	0	0	0	0	0	0	0	0.000684749	0	0.320828	0.000267739	0.0594873	0
RDPYD19081585_A	0	0	0	0.0462828	0.000132852	0.00029557	0.000187392	0.00175166	0.00523928	0.00057332	0	0	0	0.000384805	0	0	0	0	0.013552	0	0	0	0	0	0	0	0.00182405	0.000191207	0	0	0.000399182	0	0	0	0.00240148	0	0	0.000144141	0	0	0	0	0	0	0	0.213372	0	0.0433841	0
RDPYD19081586_A	0	0	0	0.0509096	0	0.000351635	0	0.000479671	0.00288667	0.00204658	0.000718913	0	0	0	0	0.000210831	0	0	0.0172042	0	0	0.000235841	0.000177226	0	0	0	0.00584599	0.000287551	0	0	0	0	0	0	0.000633244	0	0	0.000424274	0	0	0	0	0	0	0	0.156661	0.000119516	0.123566	0
RDPYD19081587_A	0	0	0	0.0764489	0	0	0	0.000288126	0.00324524	0.000332293	0	0	0	0	0	0.000102119	0	0	0.0240221	0	0	0	0.000324055	0	0	0	0.00137056	0.000101168	0	0	0	0	0	0	0.00024826	0	0	0	0	0	0	0	0	0	0	0.244305	0	0.0800816	0
RDPYD19081588_A	0	0	0	0.0849245	0	0	0	0.0003236	0.00230482	0	0.00014928	0	0	0	0	0	0	0	0.0305183	0	0	0	0	0	0.000164952	0	0.00635731	0.000377806	0	0	0	0	0	0	0.000167582	0	0	0.00011569	0	0	0	0	0	0	0	0.263736	0	0.0758258	0
RDPYD19081589_A	0	0	0	0.153421	0.00119131	0.00267731	0.000106551	0.000931039	0.00544855	0.00142256	0	0.000838865	0	0.00761392	0	0	0	0	0.00831515	0	0	0	0	0	0	0	0.0167275	0.000198069	0	0	0	0	0	0	0.000283392	0	0	0	0	0	0	0	0	0	0	0.484227	0	0.0263522	0
RDPYD19081590_A	0	0	0	0.183091	0.00104395	0.00284732	0	0.00128232	0.00487543	0.000224898	0.000376774	0	0	0.00346819	0	0	0	0	0.0145474	0	0	0.000104796	0	0	0	0	0.00345214	0.0001238	0	0	0.000112777	0	0	0	0.000545889	0	0	0.000371066	0	0	0	0	0	0	0	0.297516	0.00396108	0.0497606	0
RDPYD19081591_A	0.00415116	0	0	0.0460902	0.000953902	0.00172707	0	0.00324443	0.228339	0.000848297	0	0	0	0.000199176	0	0	0	0	0.00986417	0	0	0	0	0	0	0.000212211	0.00458627	0.000173892	0	0	0	0	0	0	0.000456953	0	0	0.000123352	0	0	0	0	0	0	0	0.229638	0.000118794	0.0343363	0
RDPYD19081592_A	0	0	0	0.124923	0.000522613	0.00145056	0.000230748	0.00183016	0.0110369	0.000777626	0	0	0	0	0	0	0	0	0.00995085	0	0	0	0	0	0	0	0.00173831	0	0	0	0	0	0	0	0.000348734	0	0	0	0	0	0	0	0.0446713	0	0	0.32385	0	0.0383202	0.000295475
RDPYD19081593_A	0.00201709	0	0	0.0377103	0.00101802	0.00268148	0.000106411	0.00191401	0.0152752	0.00043478	0	0	0	0	0	0	0.000160045	0	0.00440268	0	0	0	0.000530314	0	0	0	0.00430672	0.000197665	0	0	0	0	0	0	0.000128102	0	0	0	0	0	0	0	0	0	0	0.494186	0.000110855	0.0249372	0
RDPYD19081594_A	0	0	0	0.0730628	0.000107384	0.000122181	0	0.00031416	0.0234787	0.000276484	0	0	0	0	0	0	0	0	0.0304693	0	0	0	0	0	0	0	0.00423891	0.000254932	0	0	0	0	0	0	0	0	0	0.0001027	0	0	0	0	0	0	0	0.246021	0	0.0806949	0
RDPYD19081595_A	0	0	0	0.163435	0	0	0	0.00014049	0.0018999	0	0	0	0	0	0	0	0	0	0.0261604	0	0	0	0	0	0	0	0.00405344	0.000185667	0	0	0	0	0	0	0	0	0	0.000137238	0	0	0	0	0	0	0	0.235221	0	0.0711823	0
RDPYD19081596_A	0	0	0	0.0626204	0	0	0	0.000853638	0.00471556	0.000332896	0	0.000367633	0	0.000173661	0	0	0	0	0.0210044	0	0	0	0	0	0	0	0.00359232	0.000238051	0	0	0	0	0	0	0.000239561	0	0	0.000149135	0	0	0	0	0	0	0	0.20141	0.000175449	0.0667102	0
RDPYD19081597_A	0.000157615	0	0	0.0443677	0.000619257	0.0301825	0	0.00202744	0.00917595	0.000186729	0	0.000121747	0	0	0	0	0.000810317	0	0.0146724	0	0	0	0	0	0	0	0.0301643	0.000829746	0	0	0	0	0	0	0.000347065	0	0	0.000179644	0	0	0	0	0	0	0	0.249307	0	0.0544807	0
RDPYD19081598_A	0	0	0	0.0622869	0	0.000442212	0	0.000254281	0.00257432	0.000110864	0	0	0	0	0	0	0	0	0.0236284	0	0.00016194	0	0.000325707	0	0	0	0.00376159	0.000204601	0	0.000148523	0.000232266	0	0	0	0.00112581	0	0	0.000236152	0	0	0	0	0	0	0	0.250111	0.000801967	0.172862	0
RDPYD19081599_A	0	0	0	0.0361906	0	0.000145821	0.000307811	0.00139874	0.00295466	0.000696425	0	0.00014452	0	0.000324856	0	0	0	0	0.0112778	0	0	0	0	0	0	0	0.00341712	0.000209665	0	0	0.000140016	0	0	0	0.000891114	0	0	0.000443581	0	0	0	0	0	0	0	0.113006	0.000175786	0.0654252	0
RDPYD19081600_A	0.00574684	0	0	0.159041	0.000172895	0.000712608	0	0.000958673	0.0358604	0.00026483	0	0	0	0.000147054	0	0	0	0	0.0151549	0	0	0	0.000126235	0	0	0.000151134	0.00281173	0.000130095	0	0	0	0	0	0	0.000338116	0	0	0.000112422	0	0	0	0	0	0	0	0.217003	0	0.060812	0
RDPYD19081601_A	0.0036781	0	0	0.0280489	0.000616235	0.00113784	0.000112715	0.00115426	0.00262531	0.00359081	0	0	0	0	0	0.00011374	0	0	0.00845928	0	0	0	0	0	0	0.000129989	0.00397481	0.00027193	0	0	0	0	0	0	0.000109138	0	0	0.000180618	0	0	0	0	0	0	0	0.278459	0	0.0623033	0.000524451
RDPYD19081602_A	0	0	0	0.0430148	0.000615836	0.0006841	0	0.002794	0.187685	0.00100156	0	0	0	0.000203627	0	0	0.000963391	0	0.00181927	0	0	0	0	0	0	0	0.00809212	0	0	0	0.000227667	0	0	0	0.00188018	0	0	0	0	0	0	0	0	0	0	0.117905	0	0.0117228	0
RDPYD19081603_A	0	0	0	0.150837	0.00010237	0.00040865	0	0.000460437	0.00559736	0.000143537	0	0	0	0	0	0	0	0	0.0210028	0	0	0	0	0	0	0	0.00485152	0.0002744	0	0	0	0	0	0	0	0	0	0.000110159	0	0	0	0	0	0	0	0.253773	0	0.0586399	0
RDPYD19081604_A	0	0	0	0.0891883	0.000323824	0.000360457	0	0.000659951	0.00279145	0.000482696	0	0.000315591	0	0.000302754	0	0	0	0	0.0233011	0	0	0	0	0	0	0	0.00828978	0.000391825	0	0	0.000102711	0	0	0	0.000501382	0	0.00135481	0.000329905	0	0	0	0	0	0	0	0.181452	0.00089397	0.0776055	0
RDPYD19081605_A	0.000208233	0	0	0.0200984	0.000176957	0.000683388	0.000318233	0.00230976	0.00920325	0.000480632	0	0.000707807	0	0.000125796	0	0	0	0	0.00139704	0	0	0	0	0	0	0.000439607	0.0217732	0.000623849	0	0	0	0	0	0	0.000493877	0	0.000104345	0.00041163	0	0	0	0	0.00119023	0.000812466	0	0.074534	0.000183429	0.0287018	0
RDPYD19081606_A	0.0012654	0	0	0.0389355	0.000237469	0.00222011	0	0.00171117	0.021798	0.00033869	0	0.000291316	0	0	0	0	0.000231837	0	0.00519619	0	0	0	0.000351053	0	0	0.0173819	0.0198191	0.00139608	0	0	0	0	0	0	0.000209472	0	0	0.000276138	0	0	0	0	0	0	0	0.353921	0	0.0307075	0.000550441
RDPYD19081607_A	0	0	0	0.0894331	0	0.000167353	0	0.000532216	0.00409414	0.000176201	0.00226413	0	0	0	0	0.000218022	0	0	0.0162124	0.000244569	0	0.000160466	0.000203867	0	0	0	0.00207904	0	0	0	0	0	0	0	0.000183255	0.000421618	0	0	0	0.000162844	0.000447746	0	0	0	0	0.129395	0	0.0586001	0
RDPYD19081608_A	0.000593623	0	0	0.120749	0.00127844	0.000513096	0.000250446	0.00172252	0.144662	0.000529569	0.00026645	0.00099702	0	0	0	0	0.00390169	0	0.00658318	0	0	0	0	0	0.000212177	0.000370129	0.0273283	0.0150513	0	0	0.00011996	0	0.000502477	0	0.000629958	0	0	0.0151148	0.000121435	0	0.000164928	0	0	0	0	0.105307	0.000218977	0.035647	0
RDPYD19081609_A	0	0	0	0.157518	0	0.000130593	0	0.000315471	0.00334556	0.000105855	0	0	0	0	0	0	0	0	0.0248137	0	0	0	0	0	0	0	0.00470208	0.000290303	0	0	0	0	0	0	0.000202919	0	0	0	0	0	0	0	0	0	0	0.246432	0	0.0647246	0
RDPYD19081610_A	0	0	0	0.109192	0.000114264	0.000183267	0	0.000695651	0.0030576	0.000148372	0	0	0	0	0	0	0	0	0.0238252	0	0	0	0	0	0	0	0.00406426	0.000195062	0	0	0	0	0	0	0	0	0	0.000114462	0	0	0	0	0	0	0	0.305249	0	0.0679307	0
RDPYD19081611_A	0	0	0	0.0742147	0	0.000236443	0	0.00106704	0.00386368	0.000261686	0	0	0	0.000196061	0	0	0	0	0.0237901	0	0	0	0	0	0	0	0.00236364	0.000162459	0	0	0.000161413	0	0	0	0.0012479	0	0	0	0	0	0	0	0	0	0	0.242928	0	0.0841592	0
RDPYD19081612_A	0	0	0	0.0515809	0.00053731	0.000978142	0	0.0005991	0.00823464	0.000160849	0	0	0	0	0	0	0	0	0.0218442	0	0	0	0	0	0	0	0.00238949	0.000102402	0	0	0	0	0	0	0.000353394	0	0	0	0	0	0	0	0	0	0	0.323369	0	0.0571893	0
RDPYD19081613_A	0	0	0	0.0737454	0.000297996	0.000675156	0	0.00112037	0.0585398	0.000530968	0	0	0	0	0	0	0	0	0.0231734	0	0	0	0	0	0	0	0.00189833	0	0	0	0.000205948	0	0	0.000124846	0.00124799	0	0	0	0	0	0	0	0	0	0	0.243104	0	0.0721823	0
RDPYD19081614_A	0	0	0	0.181473	0	0	0	0	0.00207922	0	0	0	0	0	0	0	0	0	0.0263068	0	0	0	0	0	0	0	0.00456221	0.000194541	0	0	0	0	0	0	0	0	0	0	0	0	0	0	0	0	0	0.239892	0	0.0729081	0
RDPYD19081615_A	0	0	0	0.0567371	0.000532815	0.00211905	0.00032697	0.0019342	0.00530771	0.000337374	0	0.000186453	0	0	0	0	0	0	0.0136492	0	0	0	0.000256234	0	0	0	0.00575202	0.000250388	0	0	0	0	0	0	0.000194228	0	0	0	0	0	0	0	0	0	0	0.349991	0	0.0492251	0
RDPYD19081616_A	0	0	0	0.113525	0.000950498	0.000808046	0	0.000653666	0.00430534	0	0	0.000192141	0	0	0	0	0	0	0.0228433	0	0	0	0	0	0	0	0.00616423	0.000534609	0	0	0	0	0	0	0.000258365	0	0	0.000102817	0	0	0	0	0	0	0	0.275656	0	0.0702334	0
RDPYD19081617_A	0	0	0	0.158712	0	0.000180392	0.000128725	0.000219094	0.0114309	0	0	0.000115551	0	0	0	0	0	0	0.0278751	0	0	0	0	0	0	0.000924843	0.004219	0.000276808	0	0	0	0	0	0	0.000225304	0	0	0	0	0	0	0	0	0	0	0.245748	0	0.0737106	0
RDPYD19081618_A	0	0	0	0.0931531	0	0.000166368	0	0.000301377	0.00344876	0	0.000119149	0	0	0	0	0	0	0	0.0271049	0	0	0	0	0	0	0	0.00171023	0.000110224	0	0	0.000133053	0	0	0	0.000637744	0	0	0	0	0	0	0	0	0	0	0.249665	0	0.0890314	0
RDPYD19081619_A	0	0	0	0.0804371	0	0.000409288	0	0.000377194	0.00363505	0.000159065	0	0	0	0.000113062	0	0	0	0	0.0272298	0	0	0	0	0	0.000145437	0.000330115	0.0063471	0.000275727	0	0	0	0	0	0	0.000383646	0	0	0	0	0	0	0	0	0	0	0.245823	0	0.0755592	0
RDPYD19081620_A	0.000307373	0	0	0.0663899	0	0.000411709	0	0.000511731	0.00656209	0.00017885	0	0	0	0	0	0	0	0	0.0189933	0	0	0	0	0	0	0	0.00233868	0.00822126	0	0	0.000130541	0	0	0	0.000886359	0	0	0.000545772	0	0	0	0	0	0	0	0.222699	0.000150328	0.119254	0
RDPYD19081621_A	0	0	0	0.082106	0	0	0	0.000129333	0.00150357	0	0	0	0	0	0	0	0	0	0.0247083	0	0	0	0	0	0	0	0.00226105	0.000118317	0	0	0	0	0	0	0.000175351	0	0	0	0	0	0	0	0	0	0	0.16619	0	0.064293	0
RDPYD19081622_A	0	0	0	0.0493618	0.003376	0.00130685	0	0.00198426	0.117091	0.00072583	0	0	0	0	0	0	0	0	0.0159865	0	0	0	0	0	0	0	0.00266637	0.000152155	0	0	0	0	0	0	0.00025257	0	0	0.000162106	0	0	0	0	0	0	0	0.369991	0	0.0632651	0
RDPYD19081623_A	0.00105203	0	0	0.124765	0	0	0	0.000277163	0.00248207	0.000441451	0	0	0	0	0	0	0	0	0.0275747	0	0	0	0	0	0	0	0.00430472	0.000269327	0	0	0	0	0	0	0.000196331	0	0	0	0	0	0	0	0	0	0	0.231716	0	0.073335	0
RDPYD19081624_A	0	0	0	0.0777332	0.000972269	0.00109573	0	0.000408703	0.0245972	0.000313481	0	0	0	0.000287123	0	0	0	0	0.027948	0	0	0	0	0	0	0	0.00463161	0.000312751	0	0	0	0	0	0	0	0	0	0.000146857	0	0	0	0	0	0	0	0.309303	0	0.0782267	0.000120783
RDPYD19081625_A	0	0	0	0.13247	0	0.00105212	0	0.000516087	0.00235068	0.000110461	0	0	0	0	0	0	0	0	0.0288544	0	0	0	0	0	0	0.000184919	0.00278842	0.000140768	0	0	0	0	0	0	0.000154792	0	0	0	0	0	0	0	0.00488343	0	0	0.233719	0	0.0751018	0
RDPYD19081626_A	0	0	0	0.079571	0	0	0	0	0.00230293	0.000451345	0	0.000101307	0	0	0	0	0	0	0.032646	0	0	0	0	0	0	0	0.00426464	0.000333208	0	0	0	0	0	0	0.000124106	0	0	0	0	0	0	0	0	0	0	0.260158	0	0.0858093	0
RDPYD19081627_A	0.0001235	0	0	0.216445	0	0.000907901	0	0.000146993	0.00309291	0.000100639	0	0	0	0.00427917	0	0	0	0	0.0172095	0	0	0	0	0	0	0	0.00406711	0.000141881	0	0	0	0	0	0	0.000448748	0	0	0	0	0	0	0	0	0	0	0.229039	0.000292523	0.0832699	0
RDPYD19081628_A	0	0	0	0.0628543	0	0.000146777	0	0.000576877	0.0172199	0.000235272	0	0	0	0.000136281	0	0	0	0	0.0271509	0	0	0	0.000129023	0	0.000114773	0	0.00798031	0.000257932	0	0	0.000208224	0	0	0	0.00093567	0	0	0.00018904	0	0	0	0	0	0	0	0.194395	0	0.0690508	0
RDPYD19081629_A	0	0	0	0.0452249	0.000135836	0.000376837	0.000140019	0.00108579	0.00742473	0.000444743	0	0.00017306	0	0.00251063	0	0	0	0	0.0199681	0	0	0	0.000137303	0	0	0	0.00386112	0.000222753	0	0	0.000102082	0	0	0	0.000421629	0	0	0.000167395	0	0	0	0	0.00220653	0	0	0.184794	0.000140013	0.0637818	0
RDPYD19081630_A	0	0	0	0.0577722	0.000234971	0.000403935	0	0.000865041	0.00382927	0.000288862	0	0	0	0.00015853	0	0	0	0	0.0250436	0	0	0	0.000146072	0	0	0	0.00221643	0.000103087	0	0	0	0	0	0	0.000292908	0	0	0	0	0	0	0	0	0	0	0.218504	0	0.0921763	0
RDPYD19081631_A	0.000189592	0	0	0.100517	0.000498837	0.00353151	0.000133495	0.00179821	0.00479207	0.000264247	0	0	0	0	0	0	0.000262045	0	0.0131907	0	0	0	0	0	0	0	0.00438007	0.000124687	0	0	0	0	0	0	0.000115003	0	0	0	0	0	0	0	0	0	0	0.421981	0	0.038672	0
RDPYD19081632_A	0	0	0	0.149552	0	0.000346271	0	0.000312103	0.0031164	0.000135329	0	0	0	0	0	0	0	0	0.0222349	0	0	0	0	0	0	0.000817568	0.00306861	0.000195555	0	0	0	0	0	0	0	0	0	0.00018666	0	0	0	0	0	0	0	0.214253	0	0.089208	0
RDPYD19081633_A	0	0	0	0.0785834	0	0	0	0.000104514	0.00208029	0	0	0	0	0	0	0	0	0	0.0347153	0	0	0	0	0	0	0	0.00386428	0.000245114	0	0	0.000180866	0	0	0	0.000871078	0	0	0.000107184	0	0	0	0	0	0	0	0.2375	0.000167747	0.0966372	0
RDPYD19081634_A	0	0	0	0.0762746	0	0.000216215	0	0.000220268	0.00251328	0.000570214	0	0	0	0	0	0	0	0	0.0314344	0	0	0	0	0	0	0	0.00404377	0.000215702	0	0	0	0	0	0	0.000148502	0	0	0	0	0	0	0	0	0	0	0.262644	0	0.0817981	0
RDPYD19081635_A	0.000191068	0	0	0.0514198	0.000302579	0.000935403	0.000205255	0.00136126	0.0308157	0.00356844	0	0	0	0	0	0	0	0	0.00955573	0	0	0	0.000116676	0	0	0	0.00208379	0	0	0	0	0	0	0	0.000285981	0	0	0	0	0	0	0	0	0	0	0.206276	0	0.0619865	0.000417139
RDPYD19081636_A	0	0	0	0.0540871	0.000205673	0.000535613	0	0.00981648	0.0034921	0.000511863	0	0	0	0.000149426	0	0	0	0	0.0200072	0	0	0	0	0	0	0.0001139	0.00359535	0.000129669	0	0	0.000164119	0	0	0	0.000819953	0	0	0.000192452	0	0	0	0	0	0	0	0.199309	0.000145392	0.057591	0
RDPYD19081637_A	0	0	0	0.189937	0.000112734	0.000305226	0	0.000192142	0.00279608	0	0	0	0	0	0	0	0	0	0.0228778	0	0	0	0	0	0	0	0.00361867	0.000231342	0	0	0	0	0	0	0	0	0	0.000100607	0	0	0	0	0	0	0	0.226101	0	0.0731489	0
RDPYD19081638_A	0	0	0	0.0442065	0.000168566	0.000169822	0	0.000976247	0.113389	0.000486864	0	0.000294489	0	0	0	0	0	0	0.0135874	0	0	0	0	0	0	0.000121525	0.00683978	0.000246801	0	0	0	0	0	0	0.000294874	0	0	0.000202752	0	0	0	0	0	0	0	0.153108	0.00429267	0.0419359	0
RDPYD19081639_A	0.000328804	0	0	0.0432325	0.000109573	0.000616395	0.000213218	0.00111235	0.00365001	0.000299798	0	0.000233462	0	0	0	0	0	0	0.0111344	0	0	0	0	0	0	0.0018017	0.00549347	0.000865818	0	0	0.000111262	0	0	0	0.000651964	0	0	0.000365638	0	0	0	0	0	0	0	0.195952	0.000454901	0.0520979	0
RDPYD19081640_A	0	0	0	0.141431	0	0	0	0	0.0022504	0	0	0.00088567	0	0	0	0	0	0	0.0249976	0	0	0	0	0	0	0	0.00626873	0.0024701	0	0	0	0	0	0	0.000229635	0	0	0	0	0	0	0	0	0.00230383	0	0.261421	0	0.0700846	0
RDPYD19081641_A	0	0	0	0.0784371	0	0	0	0.000115788	0.00271783	0.000249842	0	0	0	0	0	0	0	0	0.0331281	0	0	0	0	0	0	0	0.00495157	0.000210988	0	0	0	0	0	0	0.000435433	0	0	0.000117807	0	0	0	0	0	0	0	0.243442	0	0.0872215	0.000269694
RDPYD19081642_A	0.000183574	0	0	0.17942	0	0.011348	0	0.000286099	0.00618755	0.00014197	0	0	0	0	0	0	0	0	0.0194991	0	0	0	0.000269572	0	0	0.000467966	0.0039192	0.000112201	0	0	0	0	0	0	0.000275604	0	0	0	0	0	0	0	0	0	0	0.198875	0	0.0651584	0
RDPYD19081643_A	0	0	0	0.0710924	0.000396767	0.00105081	0.000263586	0.00254723	0.0541678	0.000308775	0	0	0	0.000295394	0	0	0	0	0.0134702	0	0	0	0	0	0	0	0.00589196	0.000383992	0	0	0	0	0	0	0.000122916	0	0	0.000357704	0	0	0	0	0	0.00055555	0	0.287121	0	0.054232	0
RDPYD19081644_A	0.000172107	0	0.0002919	0.0532907	0.00109799	0.0200572	0.000179137	0.00195462	0.0120627	0.00400135	0	0	0	0.000137785	0	0	0	0	0.00464621	0	0.000103955	0	0.00147708	0	0	0.00162752	0.0158728	0.000292033	0	0.000109864	0.000179616	0	0	0	0.00133854	0	0	0.000311386	0	0.000436989	0.000667859	0	0	0	0	0.250531	0.00316804	0.0271136	0
RDPYD19081645_A	0	0	0	0.0705541	0	0	0	0.000191663	0.00165973	0.000204497	0	0	0	0	0	0	0	0	0.0283997	0	0	0	0.000458518	0	0	0	0.00329823	0.000127916	0	0	0.000176903	0	0	0	0.00104076	0	0	0.000339029	0	0	0	0	0	0	0	0.211366	0.000133954	0.0780645	0
RDPYD19081646_A	0.000364732	0	0	0.0767127	0.000195659	0.000376599	0	0.00550587	0.0248702	0	0	0	0	0	0	0	0	0	0.0281851	0	0.000114686	0	0.000256843	0	0	0	0.00243779	0	0	0	0.000183056	0	0	0	0.00145145	0	0	0	0	0.000120291	0	0.000374258	0	0	0	0.244614	0	0.0965856	0
RDPYD19081647_A	0.000223675	0	0	0.0723356	0.000134968	0.00100068	0	0.000593959	0.00244232	0	0	0.000137666	0	0	0	0	0	0	0.0234576	0	0	0	0	0	0	0	0.00566352	0.000313406	0	0	0	0	0	0.000365174	0.000464923	0	0	0.000146832	0	0	0	0	0	0	0	0.221481	0.000139071	0.117816	0
RDPYD19081648_A	0.000187425	0	0	0.143725	0	0.000331356	0	0.000764372	0.0044644	0.000121405	0	0	0	0	0	0	0	0	0.0186473	0	0	0	0	0	0	0	0.00548343	0.000162046	0	0	0	0	0	0	0.000415234	0	0	0	0	0	0	0	0	0	0	0.23105	0	0.0650351	0
RDPYD19081649_A	0	0	0	0.0782749	0.00176084	0.00198996	0	0.00101483	0.00386758	0	0	0	0	0	0	0	0	0	0.0212581	0	0	0	0	0	0	0	0.00388293	0.000256276	0	0	0	0	0	0	0.000289437	0	0	0	0	0	0	0	0	0	0	0.291459	0	0.0586517	0
RDPYD19081650_A	0	0	0	0.0812746	0	0.000309044	0	0.000211561	0.00301168	0	0	0.000379815	0	0.000127401	0	0	0	0	0.0301034	0	0	0	0	0	0.000102361	0	0.00465524	0.000200658	0	0	0	0	0	0.000348038	0	0	0	0	0	0	0	0	0	0	0	0.25411	0	0.0784619	0
RDPYD19081651_A	0	0	0	0.0614525	0.00027869	0.000418655	0	0.000676162	0.0155877	0.00607057	0	0	0	0	0	0	0	0	0.0236417	0	0	0	0	0	0	0	0.00346746	0.000174858	0	0	0	0	0	0	0.000260457	0	0	0.000145588	0	0	0	0	0.00198154	0	0	0.320306	0	0.0718613	0.0002966
RDPYD19081652_A	0.000143799	0	0	0.0758096	0.000837338	0.00176676	0	0.00125244	0.0388085	0.000309827	0	0	0	0	0	0	0	0	0.0181658	0	0	0	0	0	0	0	0.00178972	0.000109093	0	0	0	0	0	0	0.000453737	0	0	0.000157998	0	0	0	0	0	0	0	0.228853	0	0.0681392	0
RDPYD19081653_A	0	0	0	0.0847766	0	0.000240952	0	0.000342586	0.00114895	0	0	0	0	0	0	0	0	0	0.0123477	0	0	0	0.00015849	0	0	0	0.00141147	0	0	0	0	0	0	0	0.000476785	0	0	0	0	0	0	0	0	0	0	0.106297	0	0.0446293	0
RDPYD19081654_A	0.00261936	0	0	0.207083	0	0.000696062	0	0.000394789	0.00557086	0	0	0	0	0	0	0	0	0	0.0166188	0	0	0	0	0	0	0.000519254	0.00649105	0.000259932	0	0	0.000127718	0	0	0	0.000694343	0	0	0.000113781	0	0	0	0	0	0	0	0.232759	0.000113494	0.0774543	0
RDPYD19081655_A	0	0	0	0.0713739	0	0.00143007	0.000216615	0.00121643	0.00556852	0.000260322	0	0	0	0	0	0	0	0	0.0206404	0	0	0	0	0	0	0	0.00168521	0	0	0	0.000105892	0	0	0	0.000566227	0	0	0.000127211	0	0	0	0	0	0	0	0.223278	0	0.0876185	0
RDPYD19081656_A	0	0	0	0.140415	0	0.000337337	0	0.000362415	0.00189191	0	0	0	0	0	0	0	0	0	0.0294993	0	0	0	0	0	0	0	0.00379598	0.000208211	0	0	0	0	0	0	0.000287765	0	0	0	0	0	0	0	0	0	0	0.216928	0	0.0779689	0
RDPYD19081657_A	0	0	0	0.0674776	0.000251606	0.000291456	0	0.000656847	0.00475004	0.000387989	0	0.000850185	0	0.00396424	0	0	0	0	0.027608	0	0	0	0	0	0	0	0.00868783	0.000232519	0	0	0.000122782	0	0	0	0.000608953	0	0	0.000212288	0	0	0	0	0	0.000102832	0	0.211499	0.000106236	0.0750339	0
RDPYD19081658_A	0	0	0	0.145528	0.000117492	0.000507996	0	0.000765273	0.00437092	0.000403599	0	0	0	0.000157027	0	0	0	0	0.0138105	0	0	0	0	0	0.000103609	0	0.00279217	0	0	0	0.000168421	0	0	0	0.00120753	0	0	0.00022786	0	0	0	0	0	0	0	0.176442	0	0.0527704	0
RDPYD19081659_A	0	0	0	0.025656	0.00112483	0.00227079	0.000157645	0.00248447	0.0695353	0.00061343	0	0	0	0.000135638	0	0	0	0	0.000263923	0	0	0	0	0	0	0	0.00053766	0	0	0	0	0	0	0	0.000320293	0	0	0.000200884	0	0	0	0	0	0	0	0.238732	0	0.0236182	0
RDPYD19081660_A	0	0	0	0.00144916	0	0.000221851	0	0.000199213	0.000251205	0.000112464	0	0	0	0	0	0	0	0	0.000141221	0	0.00317769	0	0.000178969	0	0	0	0.0027145	0	0	0	0.0136726	0	0	0.000119898	0.121209	0	0	0	0	0	0	0.000102164	0.000233843	0.00111713	0.00166188	0.00604855	0	0.0458008	0
RDPYD19081661_A	0	0	0	0.0514458	0	0.000821592	0.000122895	0.00134902	0.00383992	0.000752441	0.000125244	0	0	0.000288246	0	0.000152744	0.000105179	0	0.0179109	0	0	0	0.000134846	0	0	0	0.00282602	0	0	0	0.00020843	0	0	0	0.00154917	0	0	0	0	0	0	0	0	0	0	0.239049	0	0.0721148	0
RDPYD19081662_A	0	0	0	0.133218	0.000661987	0.00021693	0	0.000648535	0.00211667	0	0	0	0	0	0	0	0	0	0.0319604	0	0	0	0	0	0	0	0.00358081	0.000209021	0	0	0	0	0	0	0.000159507	0	0	0	0	0	0	0	0	0	0	0.227714	0	0.082897	0
RDPYD19081663_A	0	0	0	0.0786213	0	0.000185713	0	0.000264512	0.00257087	0.000146402	0	0.00209932	0	0.000307759	0	0	0	0	0.0292331	0	0	0	0	0	0.000130422	0	0.00481388	0.000291714	0	0	0	0	0	0	0.000314531	0	0	0.000329416	0	0	0	0	0	0	0	0.259793	0	0.082942	0
RDPYD19081664_A	0	0	0	0.108441	0.000234109	0.00193218	0	0.000698413	0.0193911	0.000557537	0	0	0	0.000193461	0	0	0	0	0.0176459	0	0	0	0	0	0	0	0.00489841	0.000103599	0	0	0.000100705	0	0	0	0.00062104	0	0	0.000200049	0	0	0	0	0.000272709	0	0	0.179365	0.00073065	0.0702953	0
RDPYD19081665_A	0	0	0	0.153459	0.0146979	0.0013067	0	0.00229397	0.00532884	0.000356629	0	0	0	0	0	0	0.000122066	0	0.0188933	0	0	0	0	0	0	0	0.00538258	0.000132089	0	0	0	0	0	0	0.000273996	0	0	0	0	0	0	0	0	0	0	0.305219	0	0.0540305	0
RDPYD19081666_A	0	0	0	0.0648085	0.00018826	0.000603344	0	0.000874125	0.00550283	0.000169264	0	0	0	0	0	0	0	0	0.0217514	0	0	0	0	0	0	0	0.00375165	0.000190294	0	0	0	0	0	0	0.000245268	0	0	0	0	0	0	0	0	0	0	0.314689	0	0.0644492	0
RDPYD19081667_A	0	0	0	0.0662297	0.000386472	0.00105158	0.00119088	0.00621111	0.00645648	0.000520799	0	0.000482629	0	0	0	0	0	0	0.00709531	0	0	0	0	0	0	0	0.0119984	0.000115558	0	0	0	0	0	0	0.000296028	0	0	0.000208716	0	0	0	0	0	0	0	0.211684	0.000630433	0.0519791	0
RDPYD19081668_A	0	0	0	0.0717247	0	0.00223509	0.000335662	0.00108809	0.00316586	0	0	0	0	0	0	0	0	0	0.0217126	0	0	0	0	0	0	0	0.00270082	0.000167338	0	0	0.000136661	0	0	0	0.000661635	0	0	0.000161092	0.000152232	0	0	0	0	0	0.000131971	0.217024	0.00403367	0.0840652	0
RDPYD19081669_A	0.00126407	0	0	0.119225	0.000225127	0.00529142	0.000240897	0.00157674	0.00518896	0.000210943	0	0.00045207	0	0.000331937	0	0	0.000545282	0	0.0216508	0	0	0	0	0	0	0	0.00683807	0.00273669	0	0	0	0	0	0	0.000259257	0	0	0.00103101	0	0	0	0	0	0	0	0.213035	0.00128405	0.0765828	0
RDPYD19081670_A	0.00302762	0	0	0.137033	0.000263619	0.000391458	0	0.0212061	0.00221935	0.000162547	0	0	0	0.000100568	0	0	0	0	0.0152506	0	0	0	0	0	0	0	0.0049279	0.000209997	0	0	0	0	0	0	0	0	0	0.000962396	0	0	0	0	0	0	0	0.187532	0	0.0586714	0
RDPYD19081671_A	0	0	0	0.0939953	0.000273452	0.00424187	0.000343686	0.00151033	0.0118912	0.000424857	0	0	0	0.000196564	0	0	0	0	0.0142593	0	0	0	0	0	0	0	0.00314848	0.000208716	0	0	0.000196789	0	0	0	0.00137588	0	0	0.000186106	0	0	0	0	0	0	0	0.198466	0.00148771	0.0466236	0
RDPYD19081672_A	0	0	0	0.0690293	0	0.00011002	0	0.000846355	0.00184105	0.000116769	0	0	0	0	0	0	0	0	0.0256949	0	0	0	0	0	0	0	0.00216584	0.000133675	0	0	0.000115707	0	0	0	0.000458481	0	0	0	0	0	0	0	0	0	0	0.197998	0	0.0710633	0
RDPYD19081673_A	0	0	0	0.0707384	0	0.000225446	0	0.000365534	0.00512189	0	0	0	0	0	0	0	0	0	0.0302309	0	0	0	0	0	0	0	0.00344762	0.000156275	0	0	0	0	0	0	0.00032152	0	0	0	0	0	0	0	0.0542849	0	0	0.277868	0	0.0769836	0
RDPYD19081674_A	0	0	0	0.145174	0	0	0	0	0.00200526	0	0	0	0	0	0	0	0	0	0.0302104	0	0	0	0	0	0.000106035	0	0.00380245	0.000195475	0	0	0	0	0	0.000107813	0.00018531	0	0	0	0	0	0	0	0	0	0	0.239014	0.000177573	0.0763071	0
RDPYD19081675_A	0.000116786	0	0	0.0552583	0	0.00107501	0.000218063	0.00107768	0.00228921	0.000361073	0	0.000617722	0	0.00059327	0	0	0	0	0.0195633	0	0	0	0.000662997	0.00010832	0	0.000115446	0.0204431	0.000895538	0	0	0.000149263	0	0	0	0.00089596	0	0	0.000291791	0.00016786	0	0	0	0	0	0.000317062	0.204949	0.00318458	0.0692137	0
RDPYD19081676_A	0	0	0	0.0296061	0.0179384	0.00231384	0.000137845	0.00196297	0.00621103	0.000275752	0	0	0	0.00017006	0	0	0	0	0.00745229	0	0	0	0.000272186	0	0	0	0.00725584	0.000186693	0	0	0	0	0	0	0.000364958	0	0	0.00010508	0	0	0	0	0	0	0	0.263907	0.00119167	0.0284077	0
RDPYD19081677_A	0	0	0	0.0549515	0.000322684	0.00124995	0	0.00105397	0.00484332	0.00020356	0	0	0	0	0	0	0.000126148	0	0.0207452	0	0	0	0	0	0	0	0.00490241	0.000167765	0	0	0	0	0	0	0.000397571	0	0	0	0	0	0	0	0	0	0	0.351496	0	0.0540996	0
RDPYD19081678_A	0	0	0	0.0831188	0	0	0	0	0.00198782	0	0	0	0	0	0	0	0	0	0.0297104	0	0	0	0	0	0.000113207	0	0.00422456	0.0001882	0	0	0.000119368	0	0	0	0.000469045	0	0	0.000160166	0	0	0	0	0	0	0	0.264789	0.000880652	0.0820169	0
RDPYD19081679_A	0.00482426	0	0	0.0685909	0.000424782	0.000563217	0.000942546	0.000865395	0.00401319	0.00077914	0	0.00199869	0	0.000210315	0	0	0	0	0.0277906	0	0.000371127	0	0	0	0	0.000117252	0.00608939	0.000337464	0	0	0.000223077	0	0	0	0.00142576	0	0	0.000263953	0	0	0	0	0	0	0	0.251863	0.00294541	0.0978496	0
RDPYD19081680_A	0	0	0	0.210104	0	0.000397373	0	0.000501302	0.0374503	0.000233085	0	0	0	0	0	0	0	0	0.0118403	0	0	0	0.000164232	0	0.00011704	0	0.0064915	0.000245735	0	0	0	0	0	0	0.000384614	0	0	0	0	0	0	0	0	0	0	0.191028	0.000570673	0.039914	0
RDPYD19081681_A	0	0	0	0.0676129	0.000107014	0.00131121	0	0.000526795	0.00190347	0.000211273	0	0	0	0	0	0	0	0	0.0286727	0	0	0	0	0	0	0	0.00343118	0.000182606	0	0	0	0	0	0	0.000232671	0	0	0.000193764	0	0	0	0	0	0	0	0.223012	0	0.0729629	0
RDPYD19081939_A	0.000252603	0	0	0.0756915	0	0.000227633	0	0.000202191	0.00281906	0	0	0	0	0.000131068	0	0	0	0	0.0336997	0	0	0	0.000115837	0	0.000116353	0	0.00409382	0.000225387	0	0	0	0	0	0	0.000230027	0	0	0	0	0	0	0	0	0	0	0.242637	0	0.0838108	0
RDPYD19081940_A	0	0	0	0.214997	0	0.000188674	0	0.000130371	0.00261588	0	0	0.000118084	0	0	0	0	0	0	0.0256859	0	0	0	0	0	0	0	0.00554181	0.000304803	0	0	0	0	0	0.000418733	0.000277483	0	0	0.000124576	0	0	0	0	0	0	0	0.213866	0.000130228	0.0679357	0
RDPYD19081941_A	0.0135357	0	0	0.06916	0.000549006	0.00178438	0	0.00161892	0.0187863	0.000194714	0	0.00140668	0	0.00474502	0	0	0.000455313	0	0.0036242	0	0	0	0	0	0.000292394	0.000300157	0.0250432	0.0205165	0	0	0	0	0	0	0	0	0	0.0162985	0.000177667	0	0	0	0	0	0	0.209567	0	0.015605	0
RDPYD19081942_A	0.000904263	0	0	0.10622	0	0.00113079	0	0.000611319	0.0156732	0.000449754	0	0.000423308	0	0.00018513	0	0	0	0	0.0172535	0	0	0	0	0	0	0.010879	0.0354826	0.000612835	0	0	0	0	0	0	0.000371945	0	0	0.000280026	0	0	0	0	0	0	0	0.174898	0.000445789	0.127311	0
RDPYD19081943_A	0.000124747	0	0	0.0533882	0.000455878	0.000757185	0.00016301	0.00299834	0.11617	0.000607532	0.000136863	0.000880161	0	0.000203445	0	0	0	0	0.00713671	0	0	0	0	0	0.000101446	0.000116071	0.0107064	0.000492616	0	0	0	0	0	0	0.000224078	0	0	0.00029347	0	0	0	0	0	0	0	0.28352	0.000205023	0.0273447	0
RDPYD19081944_A	0.000279327	0	0	0.0433808	0.00225119	0.00108665	0	0.0013114	0.0117943	0.000176227	0	0.000638821	0	0	0	0	0.000249503	0	0.0113299	0	0	0	0	0	0.00016701	0.00124968	0.0243601	0.0158711	0	0	0	0	0	0	0.000148595	0	0	0.00593911	0	0	0	0	0	0	0	0.241842	0.000120706	0.0333042	0
RDPYD19081945_A	0.00163677	0	0	0.107503	0.000518253	0.00104443	0	0.00132232	0.0124629	0.000181425	0	0.000254668	0	0	0	0	0	0	0.0134019	0	0	0	0	0	0	0.00011319	0.00878079	0.00234921	0	0	0	0	0	0	0.000151275	0	0	0.00245409	0	0	0	0	0.00181143	0	0	0.224303	0.000313225	0.0612185	0
RDPYD19081946_A	0	0	0	0.126298	0.000117559	0.000817926	0.000194926	0.000943074	0.008052	0.000210343	0	0.000127587	0	0.000172987	0	0	0	0	0.0216465	0	0	0	0.000354552	0	0	0	0.00273001	0.000171688	0	0	0.000107365	0	0	0	0.000573157	0	0	0.000147603	0	0	0	0	0	0	0	0.189363	0.000130858	0.0598535	0
RDPYD19081947_A	0.0109188	0	0	0.11357	0.000118163	0.0013522	0.000467811	0.0010693	0.00212019	0.000653018	0.00013671	0.00130282	0	0.000232944	0	0	0.00133943	0	0.00712693	0	0.000353705	0	0.00235783	0.000432758	0.000113627	0.000252969	0.0122601	0.0121874	0	0	0	0	0	0	0.000204477	0	0	0.000244755	0	0.000606311	0.000177054	0	0	0	0	0.102859	0.00182913	0.0820634	0
RDPYD19081948_A	0.000114771	0	0	0.071945	0.00074412	0.0011025	0	0.00788389	0.0126976	0.000551894	0	0	0	0.000207549	0	0	0	0	0.00639874	0	0	0	0	0	0	0	0.0979329	0	0	0	0.000114338	0	0	0	0.000940897	0	0	0.000169155	0	0	0	0	0.00106007	0	0	0.282899	0.000118895	0.0302222	0
RDPYD19081949_A	0.000171822	0	0	0.10593	0.00089498	0.00153523	0.000224724	0.10405	0.00159116	0	0	0.00058017	0	0.0107733	0	0	0.00302857	0	0.0122802	0	0	0	0	0	0	0	0.00737004	0.00445871	0	0	0	0	0	0	0.000319346	0	0	0.00729122	0	0	0	0	0	0	0	0.136742	0	0.0367792	0
RDPYD19081950_A	0.000306043	0	0	0.0504625	0.000392129	0.000648886	0	0.0018198	0.148138	0.000711503	0	0.000101187	0	0.000189616	0	0	0	0	0.0161088	0	0	0	0	0	0	0.00449919	0.0089932	0.000158689	0	0	0	0	0	0	0.000112943	0	0	0	0	0	0	0	0	0	0	0.168636	0.000301991	0.0740493	0
RDPYD19081951_A	0	0	0	0.145587	0	0	0	0	0.00164781	0	0	0	0	0	0	0	0	0	0.0352156	0	0	0	0	0	0	0	0.00310798	0.000121787	0	0	0	0	0	0	0.000143994	0	0	0	0	0	0	0	0	0	0	0.204587	0.000246167	0.0931853	0
RDPYD19081952_A	0	0	0	0.0604446	0.000874756	0.00188641	0.000312881	0.00206425	0.225742	0.000739938	0	0	0	0.000364262	0	0	0	0	0.00717479	0	0	0	0	0	0	0.000258919	0.00242315	0	0	0	0.000109246	0	0	0	0.000889349	0	0	0.000166291	0	0	0	0	0	0	0	0.137798	0.000634255	0.0824775	0
RDPYD19081953_A	0	0	0	0.12272	0.000215236	0.00103413	0.000100612	0.00192692	0.0136831	0.000313804	0	0	0	0	0	0	0	0	0.0345821	0	0	0	0	0	0	0	0.00626906	0.000736286	0	0	0	0	0	0	0.000217995	0	0	0	0	0	0	0	0	0	0	0.185969	0	0.0356001	0
RDPYD19081954_A	0	0	0	0.0827707	0	0	0	0	0.00254206	0	0	0	0	0	0	0	0	0	0.0309634	0	0	0	0	0	0.000108684	0	0.00501516	0.000311161	0	0	0	0	0	0	0.000143248	0	0	0.00012044	0	0	0	0	0	0	0	0.25905	0	0.0886398	0
RDPYD19081955_A	0	0	0	0.0294987	0.00017073	0.00271646	0.000132657	0.0014152	0.00505545	0.000235245	0	0	0	0.000177905	0	0	0.000202798	0	0.00991737	0	0	0	0	0	0	0	0.00565464	0	0	0	0	0	0	0	0.000311425	0	0	0	0	0	0	0	0	0	0	0.17641	0	0.0314397	0
RDPYD19081956_A	0	0	0	0.0638719	0.000195124	0.000374351	0	0.000893698	0.00295074	0.000372724	0	0	0	0.00018609	0	0	0	0	0.0234474	0	0	0	0	0	0	0	0.00298601	0.000141436	0	0	0	0	0	0	0.000542811	0	0	0.000124091	0	0	0	0	0	0	0	0.204651	0.000169881	0.116003	0
RDPYD19081957_A	0	0	0	0.0257425	0.000596939	0.0060997	0.00056286	0.0034003	0.015935	0.000737598	0	0	0	0.000458423	0	0	0.000960506	0	0.00374395	0	0	0	0	0	0	0	0.0135307	0	0	0	0	0	0	0	0.000508265	0	0	0	0	0	0	0	0	0	0	0.375393	0.000436843	0.0196223	0
RDPYD19081958_A	0.00207441	0	0	0.0818254	0.000229585	0.00117841	0.000521997	0.00192883	0.00774303	0.000474096	0	0.00132481	0	0.000316026	0	0	0.000168839	0	0.00933763	0	0.000250006	0	0	0	0.000146357	0.000106855	0.015626	0.00901568	0	0	0	0	0	0	0.000753601	0	0.00783145	0.000440307	0	0	0	0	0	0	0	0.153361	0.00116153	0.0441098	0
RDPYD19081959_A	0	0	0	0.0641513	0.00054856	0.000929593	0	0.00199857	0.111746	0.0043081	0	0	0	0.000173694	0	0	0	0	0.0220835	0	0	0	0.000137564	0	0	0	0.00214262	0	0	0	0	0	0	0	0.000508267	0	0	0	0	0	0	0	0	0	0	0.236487	0	0.048158	0.00418931
RDPYD19081960_A	0.00537232	0	0	0.0673187	0	0.000109231	0	0.000257688	0.0018819	0.000239077	0	0.000338685	0	0.00856625	0	0	0.00072017	0	0.0255281	0	0	0	0.000155245	0	0	0	0.00856636	0.00300436	0	0	0	0	0	0	0.000497176	0	0	0.002538	0	0	0	0	0	0	0	0.212631	0.000168844	0.110127	0
RDPYD19081961_A	0	0	0	0.0813256	0	0	0	0.000173261	0.00254637	0.000251095	0	0	0	0	0	0	0	0	0.0327273	0	0	0	0	0	0	0	0.00428144	0.000262824	0	0	0	0	0	0	0.000393262	0	0	0	0	0	0	0	0	0	0	0.255925	0	0.087025	0
RDPYD19081962_A	0.000136133	0	0	0.0856335	0	0	0	0.000128751	0.0133602	0	0	0	0	0	0	0	0	0	0.0245238	0	0	0	0.000189868	0	0.00012254	0	0.00655189	0.00032148	0	0	0	0	0	0	0	0	0	0	0	0	0	0	0	0	0	0.287621	0	0.067198	0
RDPYD19081963_A	0.0153123	0	0	0.0359189	0.000415714	0.000413927	0	0.000893704	0.0517722	0.000310417	0	0.000198155	0	0.000964453	0	0	0	0	0.00982686	0	0	0	0.000113538	0	0.000137148	0.000468837	0.0159742	0.00585274	0	0	0	0	0	0	0	0	0	0.00247724	0	0	0	0	0	0	0	0.109188	0.000380663	0.0593043	0
RDPYD19081964_A	0.000388362	0	0	0.054943	0	0.000861437	0	0.000956752	0.00213925	0.000330285	0	0.000727035	0	0.00423648	0	0	0.00041674	0	0.0241759	0	0	0	0	0	0	0.00165797	0.0460389	0.00698786	0	0	0	0	0	0	0.00032132	0	0	0.010768	0.000167476	0	0	0	0	0	0	0.135495	0.0139874	0.11658	0
RDPYD19081965_A	0.00156879	0	0	0.0370071	0	0.00278188	0	0.000666796	0.00165175	0.000354579	0	0	0	0.000274306	0	0	0	0	0.0119904	0	0	0	0	0	0	0.000761503	0.00797082	0.000307631	0	0	0	0	0	0	0.000384225	0	0	0.00075396	0	0	0	0	0	0	0	0.118283	0.00027032	0.187293	0
RDPYD19081966_A	0	0	0	0.163067	0	0	0	0	0.00243529	0	0	0	0	0	0	0	0	0	0.0281083	0	0	0	0	0	0	0	0.00392904	0.000274173	0	0	0	0	0	0	0	0	0	0	0	0	0	0	0	0	0	0.244675	0	0.075222	0
RDPYD19081967_A	0	0	0	0.0710357	0	0	0.000148	0.000703241	0.00197294	0.000167196	0	0	0	0.000277567	0	0	0	0	0.0305447	0	0.000102566	0	0	0	0	0.000141612	0.00463255	0.000205355	0	0	0	0	0	0	0.000447612	0	0	0	0	0	0	0	0	0.00025391	0	0.219802	0	0.0849448	0
RDPYD19081968_A	0.00074918	0	0	0.0799601	0.000147793	0.000499425	0	0.000635617	0.00526339	0.000356175	0	0	0	0.000135216	0	0	0	0	0.0230633	0	0	0	0	0	0	0	0.0038384	0.000820035	0	0	0.00012178	0	0	0	0.000586454	0	0	0.00019824	0	0	0	0	0	0	0	0.190408	0.000536618	0.0675691	0
RDPYD19081969_A	0.00155502	0	0	0.0891439	0.00132856	0.00123072	0	0.00077371	0.00315691	0	0	0.000144472	0	0.00399418	0	0	0.00143687	0	0.0220571	0	0	0	0.000154948	0	0.00011161	0	0.00663681	0.00333126	0	0	0	0	0	0	0.000221839	0	0	0.00341509	0	0	0	0	0	0	0	0.193608	0.000346147	0.0939145	0
RDPYD19081970_A	0	0	0	0.180238	0	0	0	0	0.00186922	0	0	0	0	0.00015224	0	0	0	0	0.0273031	0	0	0	0	0	0.000103895	0	0.00474271	0.000246878	0	0	0	0	0	0	0	0	0	0	0	0	0	0	0.00191849	0	0	0.243169	0	0.0723545	0
RDPYD19081971_A	0.00342151	0	0	0.0681406	0.000194527	0.000506249	0	0.000435276	0.00223862	0.00058753	0	0	0	0.000903608	0	0	0	0	0.0271454	0	0	0	0	0	0.000104236	0	0.00471299	0.000323865	0	0	0	0	0	0	0.000216903	0	0	0	0	0	0	0	0	0	0	0.267155	0	0.0788937	0
RDPYD19081972_A	0.00947283	0	0	0.119996	0.000318539	0.00115572	0	0.000705782	0.00307236	0.000559551	0	0.0002195	0	0.000238649	0	0	0.00192805	0	0.0139294	0	0.000283068	0	0	0	0	0.000976054	0.00981661	0.000794388	0	0	0.000115702	0	0	0	0.000917684	0	0	0.000299247	0	0	0	0	0	0	0	0.164502	0.000645898	0.137494	0
RDPYD19081973_A	0	0	0	0.0725394	0	0	0	0	0.00159214	0.000160398	0	0	0	0.000712024	0	0	0	0	0.0284215	0	0	0	0.000442657	0	0	0.000414058	0.00506408	0.000267503	0	0	0.000198856	0	0	0	0.000884111	0	0	0	0	0	0	0	0	0	0	0.228433	0.000123775	0.0830399	0
RDPYD19081974_A	0	0	0	0.0637721	0.000104292	0.000935684	0	0.000702004	0.00289337	0	0	0	0	0	0	0	0	0	0.0308193	0	0	0	0	0	0	0	0.00358477	0.000221827	0	0	0	0	0	0.000325171	0	0	0	0	0	0	0	0	0	0	0	0.276613	0	0.0754595	0
RDPYD19081975_A	0.00392592	0	0	0.287236	0.000643966	0.000782423	0	0.000783892	0.00291734	0	0	0.000259529	0	0	0	0	0	0	0.0192141	0	0	0	0	0	0	0	0.0135812	0.000722528	0	0	0.000177392	0	0	0	0.000111789	0	0	0.00305036	0.000114693	0	0	0	0	0.000806752	0	0.166598	0.000205234	0.0500692	0
RDPYD19081976_A	0.000486864	0	0	0.131428	0	0.000129944	0	0.000210194	0.00299321	0	0	0	0	0	0	0	0	0	0.026757	0	0	0	0	0	0	0	0.00371238	0.000245608	0	0	0	0	0	0	0	0	0	0.000118216	0	0	0	0	0	0	0	0.22423	0	0.0736118	0
RDPYD19081977_A	0	0	0	0.0648252	0.000205943	0.000328536	0	0.000711313	0.0083783	0.000294439	0	0	0	0.000173265	0	0	0	0	0.024196	0	0	0	0	0	0	0	0.00346158	0.000189574	0	0	0	0	0	0	0.000227759	0	0	0.000147906	0	0	0	0	0	0	0	0.284342	0	0.0672736	0
RDPYD19081978_A	0.000640221	0	0	0.0513806	0.00031938	0.000494362	0.000147012	0.00164934	0.00236059	0.000976149	0	0.0017247	0	0.000546081	0	0	0	0	0.00649928	0	0.000126745	0	0.000129909	0	0	0.000181844	0.00493937	0.000376074	0	0	0	0	0	0	0.000397757	0	0	0.000329338	0	0	0	0	0	0	0	0.0881242	0.0028528	0.0679947	0
RDPYD19081979_A	0	0	0	0.0369095	0.0408745	0.0234875	0	0.00288018	0.001036	0	0	0	0	0	0	0	0	0	0.00174976	0	0	0	0	0	0	0	0.000221734	0	0	0	0	0	0	0	0.000234997	0	0	0	0	0	0	0	0	0	0	0.0562322	0	0.00607014	0
RDPYD19081980_A	0.00510692	0	0	0.0584013	0.000616029	0.000759425	0.00011553	0.00198145	0.227332	0.000631342	0	0.000462189	0	0.000142545	0	0	0.000401127	0	0.00479645	0	0	0	0.000860855	0	0	0.000506963	0.0171297	0.00504169	0	0	0	0	0	0	0.000148859	0	0	0.00283077	0.000681394	0	0	0	0	0	0	0.214828	0.00162464	0.0405071	0
RDPYD19081981_A	0.00731662	0	0	0.0408518	0.000203538	0.000555524	0.000278782	0.0016571	0.00386808	0.00392538	0	0.000821281	0	0.00407191	0	0	0.000134994	0	0.0137869	0	0	0	0	0	0	0.000186216	0.0105033	0.000747122	0	0	0.000110575	0	0	0	0.000579915	0	0	0.000231469	0	0	0	0	0	0	0	0.250029	0.000252871	0.0419848	0
RDPYD19081982_A	0	0	0	0.0665574	0.000106054	0.00174267	0	0.00103002	0.00207643	0	0	0	0	0	0	0	0	0	0.0254583	0	0	0	0	0	0	0	0.00389492	0.000246324	0	0	0	0	0.00034283	0	0.000295949	0	0	0.000190296	0	0.000132151	0.00024115	0	0	0	0	0.212423	0.000124111	0.0899603	0
RDPYD19081983_A	0.00092863	0	0	0.0671218	0	0.00056598	0.000103768	0.00060728	0.0081213	0.000220811	0	0.0298992	0	0.000201544	0	0	0	0	0.0138931	0	0.000123405	0	0	0	0	0	0.0348744	0.000115685	0	0	0.000195004	0	0	0	0.0013924	0	0.000149554	0.000137064	0	0	0	0	0	0	0	0.192673	0.000920692	0.0565249	0
RDPYD19081984_A	0	0	0	0.0700926	0	0.000228568	0	0.000695452	0.0025565	0.000497593	0	0	0	0.00039828	0	0	0	0	0.0248306	0	0	0	0.000146284	0.000216047	0	0.000206655	0.00535373	0.000290406	0	0.000345144	0	0	0	0	0.000340131	0	0	0.000171492	0	0	0	0	0	0	0	0.218346	0.000481508	0.0848971	0
RDPYD19081985_A	0.000114087	0	0	0.0628235	0	0.00029907	0	0.00058678	0.00282444	0	0	0	0	0	0	0	0	0	0.0236761	0	0	0	0	0	0	0.000606624	0.00340353	0.000201967	0	0	0	0	0	0	0.000106005	0	0	0.000197621	0	0	0	0	0	0	0	0.192948	0	0.0660408	0
RDPYD19081986_A	0.000116618	0	0	0.059006	0.000446422	0.00502463	0	0.00115943	0.00234598	0.000359763	0	0.000152567	0	0	0	0	0	0	0.0171396	0	0.000265377	0	0	0	0	0	0.00296985	0.00817112	0	0	0.000123933	0	0	0	0.000682637	0	0	0.000215647	0	0	0	0	0	0	0	0.173929	0.00140245	0.057977	0
RDPYD19081987_A	0.000236385	0	0	0.0464806	0.000269019	0.00128367	0.000508687	0.0027509	0.00804474	0.00056243	0	0.000868362	0	0.000526331	0	0	0.000233843	0	0.00671326	0	0.00015179	0	0	0	0	0.000834494	0.0110129	0.000436872	0	0	0	0	0	0	0.000548289	0	0	0.000260774	0	0	0	0	0	0	0	0.131322	0.000691568	0.111664	0
RDPYD19081988_A	0	0	0	0.0536414	0.000117357	0.0003599	0	0.000360756	0.0013705	0	0	0	0	0.000145443	0	0	0	0	0.0202606	0	0	0	0	0	0	0	0.00262639	0.000198798	0	0	0	0	0	0	0	0	0	0	0	0	0	0	0	0	0	0.171604	0.00227569	0.0542032	0
RDPYD19081989_A	0.000903648	0	0	0.0757222	0	0	0	0	0.00382972	0	0	0	0	0.000116396	0	0	0	0	0.038049	0	0	0	0	0	0	0	0.00425555	0.000515667	0	0	0	0	0	0	0	0	0	0.000188085	0	0	0	0	0	0	0	0.237991	0.000734907	0.0966046	0
RDPYD19081990_A	0.00244427	0	0	0.131664	0	0.000136913	0	0.000317417	0.0140743	0.000179939	0	0	0	0	0	0	0	0	0.0276229	0	0	0	0	0	0	0.00112445	0.00747866	0.000269737	0	0	0	0	0	0	0	0	0	0.000130523	0	0	0	0	0	0	0	0.181759	0.000233186	0.105074	0
RDPYD19081991_A	0	0	0	0.033161	0.00031228	0.00113449	0.000444442	0.00323527	0.0152591	0.000725426	0	0.000173523	0	0.000804868	0	0	0	0	0.0072194	0	0.000203981	0	0	0	0	0.000244871	0.00558035	0.000438449	0	0	0	0	0	0	0.00033784	0	0	0.000184593	0	0	0	0	0	0	0	0.0970781	0.00100706	0.0836769	0
RDPYD19081992_A	0.00190359	0	0	0.0858227	0	0.000140287	0.000141854	0.000525023	0.00188935	0.000151917	0.000592469	0.000144446	0	0.0010791	0	0.00013374	0	0	0.0219084	0	0	0	0.000786528	0	0	0	0.00674007	0.00141396	0	0	0	0	0	0	0.000114801	0.000162278	0	0.000373468	0	0.000106139	0.000105341	0	0	0	0	0.152967	0.000323223	0.0838492	0
RDPYD19081993_A	0	0	0	0.0520799	0.000182775	0.000417365	0	0.000862536	0.00919838	0.0004606	0	0	0	0.00079131	0	0	0	0	0.0235051	0	0	0	0.00148838	0.000239061	0	0	0.00310797	0.00102522	0	0	0.000155861	0	0	0	0.000795804	0	0	0.000344237	0	0.000130687	0.000100551	0	0	0	0	0.1875	0.000194412	0.0646455	0
RDPYD19081994_A	0	0	0	0.16082	0	0	0	0	0.00261213	0	0	0	0	0	0	0	0	0	0.0285336	0	0	0	0	0	0	0	0.0037509	0.00027151	0	0	0	0	0	0	0.000108383	0	0	0.000192992	0	0	0	0	0	0	0	0.243422	0	0.0761145	0
RDPYD19081995_A	0.00618869	0	0	0.0601318	0.000147582	0.00048449	0	0.000835089	0.00729629	0.000912788	0	0.00249175	0	0.00016275	0	0	0	0	0.0116558	0	0	0	0	0	0.000133229	0.000126301	0.0225019	0.014284	0	0	0	0	0	0	0	0	0.000181479	0.0205263	0.000630534	0	0	0	0	0	0	0.196983	0	0.044957	0
RDPYD19081996_A	0	0	0	0.130867	0	0	0	0	0.00195519	0	0	0	0	0	0	0	0	0	0.0297396	0	0	0	0	0	0	0	0.00370449	0.000197984	0	0	0	0	0	0	0	0	0	0.000128234	0	0	0	0	0	0	0	0.247487	0	0.0811303	0
RDPYD19081997_A	0	0	0	0.0831386	0	0	0	0.000173376	0.0067461	0	0	0	0	0	0	0	0	0	0.0316395	0	0	0	0	0	0	0	0.00477978	0.000443411	0	0	0	0	0	0	0.000101366	0	0	0.000189908	0	0	0	0	0	0	0	0.243539	0	0.0862951	0
RDPYD19081998_A	0.00441338	0	0	0.0527457	0.00012358	0.000375765	0	0.00120532	0.00189303	0.000481995	0	0	0	0.000553584	0	0	0	0	0.0202569	0	0	0	0.000158252	0	0	0.000152291	0.00679649	0.000849221	0	0	0.000152368	0	0	0	0.000957927	0	0	0.000840176	0	0	0	0	0	0	0	0.167088	0	0.0856763	0
RDPYD19081999_A	0	0	0	0.0656529	0.000308081	0.00031598	0	0.000359065	0.00404037	0	0	0	0	0	0	0	0	0	0.0269791	0	0	0	0	0	0	0	0.00305371	0.000156845	0	0	0	0	0	0	0.000156612	0	0	0	0	0	0	0	0	0	0	0.364747	0	0.0737515	0
RDPYD19082000_A	0	0	0	0.0652372	0.00015443	0.00120619	0	0.00101546	0.00263946	0.000408026	0	0	0	0.000378099	0	0	0	0	0.0264015	0	0	0	0.000366656	0	0	0	0.00382516	0.000199802	0	0	0	0	0	0	0.000366122	0	0	0.0001458	0	0	0	0	0	0	0	0.281964	0	0.0695811	0
RDPYD19082001_A	0.000842527	0	0	0.0722844	0.000278484	0.000272997	0	0.000651015	0.00474303	0.000475403	0	0.000432413	0	0.0153801	0	0	0.00180003	0	0.0202492	0	0.000336393	0	0	0	0.000144527	0.000136245	0.00928521	0.000873209	0.00134844	0	0	0	0	0.000275797	0.000341793	0	0	0.000301198	0	0	0	0	0	0.00231414	0	0.211084	0.00177549	0.0673344	0
RDPYD19082002_A	0.00723282	0	0	0.0708444	0	0.000147011	0.000346949	0.000679361	0.0101757	0.000339695	0.000120379	0.000678655	0	0.00737216	0	0	0.00667152	0	0.0139737	0	0.000159876	0	0.00221804	0	0.000106425	0.000441	0.0195953	0.0206043	0	0	0.000119963	0	0	0	0.000617837	0	0	0.0129743	0.000396256	0.000869072	0	0	0	0	0	0.113166	0.00550149	0.0567447	0
RDPYD19082003_A	0.00391329	0	0	0.11832	0	0.000158436	0	0.00047454	0.0022809	0.000329211	0	0.000587495	0	0.00101135	0	0	0.00142427	0	0.0190113	0	0	0	0.00248443	0	0	0.000171849	0.0100247	0.00610399	0	0	0.000162421	0	0	0	0.000201051	0	0	0.00525671	0.000105228	0	0	0	0	0	0	0.179921	0.00145247	0.0739227	0
RDPYD19082004_A	0.00114406	0.00011839	0	0.103134	0.00118864	0.00302256	0.0002449	0.00150106	0.00499172	0.000311919	0	0.000491107	0	0.000508357	0	0	0.00055709	0	0.00474019	0	0.000168056	0	0.000748365	0	0	0.000178085	0.0151697	0.0044545	0	0.00010209	0	0	0	0	0.000168745	0	0	0.0137616	0	0	0.000199442	0	0	0	0	0.338292	0.000928829	0.025284	0
RDPYD19082005_A	0.00431287	0	0	0.0747103	0	0	0	0.00015386	0.00207732	0.000179414	0	0.000538971	0	0.00129129	0	0	0	0	0.0267041	0	0	0	0.000240754	0	0.000116779	0.000165653	0.00812724	0.00226143	0	0	0.000102471	0	0	0	0.000478652	0	0	0.00101685	0	0	0.000125789	0	0	0	0	0.230776	0	0.0794573	0
RDPYD19082006_A	0	0	0	0.160887	0.000392388	0.00128722	0.00011052	0.00218479	0.00640466	0.000389738	0	0	0	0.000898803	0	0	0	0	0.0104719	0	0	0	0.0001633	0	0	0.000230477	0.00682039	0.00157481	0	0	0	0	0	0	0.000320252	0	0	0.000118528	0	0	0	0	0	0	0	0.165852	0.000175569	0.0466937	0
RDPYD19082007_A	0.0041464	0	0	0.0564832	0.000570229	0.000937947	0.000575091	0.00195524	0.223224	0.000853683	0	0.000240866	0	0.000130408	0	0	0	0	0.00869157	0	0.000361943	0	0.000130869	0	0	0.000296644	0.00853915	0.000510795	0	0	0.000110987	0	0	0	0.000561739	0	0	0.000399906	0	0	0	0	0.0021904	0	0	0.113472	0.00170965	0.0314401	0
RDPYD19082008_A	0.00496912	0	0	0.0492657	0.000353949	0.000297004	0.000627664	0.00141127	0.00278281	0.00034352	0	0.000419683	0	0.000203099	0	0	0	0	0.0139117	0	0.000270776	0	0.000237592	0	0	0.000118777	0.0139669	0.000773554	0	0	0.000251551	0	0	0.000275391	0.000487112	0	0	0.000410484	0	0.000112501	0.000131156	0	0	0.000488316	0	0.152826	0.00199397	0.122471	0
RDPYD19082009_A	0.00636713	0	0	0.122023	0.00614772	0.000949647	0.000397705	0.00117971	0.00381781	0.000562914	0	0.000341204	0	0.000344574	0	0	0	0	0.0133814	0	0.000275174	0	0	0	0	0.000152492	0.00748452	0.000327464	0	0	0.000106506	0	0	0	0.0007014	0	0.000121088	0.000264421	0	0	0	0	0	0	0	0.180337	0.00114095	0.0771697	0
RDPYD19082010_A	0.00404793	0	0	0.187864	0.000331992	0.000478704	0	0.00024844	0.00204035	0.00016395	0.000102059	0	0	0	0	0	0	0	0.0370966	0	0	0	0.000187206	0	0	0.000487344	0.00881147	0.000229656	0	0	0	0	0	0	0.000241271	0	0	0	0	0	0	0	0	0	0	0.208237	0	0.0677708	0
RDPYD19082011_A	0.0054906	0	0	0.124044	0.000182197	0.00189024	0.00011412	0.00149915	0.0674661	0.000205203	0	0.000225108	0	0	0	0	0	0	0.013034	0	0	0	0.000220844	0	0.00014142	0.00306684	0.0261633	0.0113312	0	0	0	0	0	0	0.00049878	0	0	0.000758435	0	0	0	0	0	0	0	0.114985	0.000201911	0.0609118	0
RDPYD19082012_A	0	0	0	0.0780481	0.000135359	0.000432875	0	0.000400851	0.00231851	0	0	0	0	0	0	0	0	0	0.0285658	0	0	0	0.000385431	0	0	0	0.00338158	0.000235443	0	0	0	0	0	0.000153725	0.000172592	0	0	0.000194877	0	0	0.000112021	0	0	0	0	0.246479	0.000208678	0.076937	0
RDPYD19082013_A	0.0038718	0	0	0.127443	0.000522343	0.00163002	0	0.00160499	0.00622328	0.000193362	0	0	0	0.00314777	0	0	0	0	0.0105096	0	0.000276997	0	0	0	0	0.00018363	0.010407	0.000274619	0	0	0	0	0	0	0.000235503	0	0	0.00010412	0	0	0	0	0	0	0	0.275766	0.000292387	0.0748391	0
RDPYD19082014_A	0	0	0	0.0554281	0.000294093	0.00180452	0	0.0015662	0.100312	0.000836363	0	0	0	0	0	0	0	0	0.0216889	0	0	0	0	0	0	0	0.00459204	0.000241118	0	0	0	0	0	0	0.000205269	0	0	0.000158863	0	0	0	0	0	0	0	0.212596	0.000263408	0.074627	0
RDPYD19082015_A	0	0	0	0.0460983	0.000174776	0.00123805	0	0.00101727	0.00330613	0.00024309	0	0.000590997	0	0.000145831	0	0	0.000152245	0	0.0177226	0	0	0	0.00081614	0	0	0	0.0106005	0.00157719	0	0	0.000119262	0	0	0	0.000553159	0	0	0.00629982	0.000180439	0	0	0	0	0	0	0.188984	0.00012201	0.052129	0
RDPYD19082016_A	0.00330735	0	0	0.156617	0.000304091	0.00056688	0	0.000595721	0.00394866	0	0	0.000144261	0	0	0	0	0.00114141	0	0.0247943	0	0	0	0	0	0	0	0.00480059	0.00471307	0	0	0	0	0	0	0.000416635	0	0	0.00662543	0	0	0	0	0.00396104	0	0	0.167599	0	0.0510271	0
RDPYD19082017_A	0.0044505	0	0	0.0585294	0	0.00202807	0	0.000577335	0.00291546	0.000292672	0	0	0	0.000126247	0	0	0	0	0.0167232	0	0	0	0	0	0	0	0.00602445	0.00046719	0	0	0.000157253	0	0	0	0.000820938	0	0	0.000231694	0	0	0	0	0	0.000238686	0	0.182945	0.000209163	0.186499	0
RDPYD19082018_A	0.00128883	0	0	0.15678	0	0.000496688	0	0.000386334	0.00193106	0.000212795	0	0	0	0.000461394	0	0	0	0	0.0168342	0	0	0	0.00120968	0	0	0.000166208	0.00515344	0.000373392	0	0	0	0	0	0	0.000180093	0	0	0.000135522	0	0	0	0	0	0	0	0.210813	0.00666069	0.0623141	0
RDPYD19082019_A	0.00259582	0	0	0.0891867	0.000117049	0.000196506	0	0.000673469	0.0362643	0.000247868	0	0.002149	0	0	0	0	0.0028244	0	0.0146974	0	0	0	0	0	0.000205998	0.000208885	0.0230803	0.013188	0	0	0	0	0	0	0.000213969	0	0	0.0375074	0.000234566	0	0	0	0	0	0	0.154339	0	0.0482465	0
RDPYD19082020_A	0.00019818	0	0	0.0818751	0	0	0	0	0.00177908	0	0	0	0	0	0	0	0	0	0.0353321	0	0	0	0	0	0	0	0.00307932	0.000173618	0	0	0	0	0	0	0	0	0	0.000156227	0	0	0	0	0	0	0	0.267123	0	0.095644	0
RDPYD19082021_A	0	0	0	0.106168	0.000295615	0.000475032	0	0.00189106	0.114545	0.00026868	0	0	0	0	0	0	0	0	0.0179063	0	0	0	0	0	0	0	0.00314921	0.000147234	0	0	0	0	0	0	0.000278775	0	0	0	0	0	0	0	0	0	0	0.166465	0.000170304	0.0721714	0
RDPYD19082023_A	0.000141927	0	0	0.020725	0.000433819	0.00175856	0	0.00264574	0.010701	0.00068273	0	0.000117377	0	0.000109586	0	0	0	0	0.00202234	0	0	0	0.000118095	0	0	0.00114107	0.00702349	0	0	0	0.000226031	0	0	0	0.000339692	0	0	0.000805511	0	0	0	0	0	0	0	0.112633	0.00135143	0.0524344	0
RDPYD19082024_A	0.00330483	0	0	0.10209	0.000117708	0.0010288	0.000129011	0.00122608	0.00354075	0.000443289	0	0.000425943	0	0.000188531	0	0	0	0	0.0143149	0	0	0	0.000352391	0	0.000158564	0	0.00788363	0.00396511	0	0	0	0	0	0	0.000267199	0	0	0.000213744	0	0	0	0	0	0	0	0.122691	0.00157652	0.0538721	0
RDPYD19082025_A	0	0	0	0.0758594	0.000274464	0.00259255	0.000288296	0.00243948	0.00217067	0.000982213	0.000120868	0.000107929	0	0.000241692	0	0	0	0	0.00771182	0	0.000154137	0	0	0	0	0	0.00836922	0.000241467	0	0	0.000109708	0	0	0	0.000833612	0	0	0.000277437	0	0	0	0	0	0	0	0.080069	0.000247885	0.0983924	0
RDPYD19082026_A	0	0	0	0.131929	0	0.000135513	0	0.000300869	0.00173368	0.000119164	0	0	0	0	0	0	0	0	0.0316146	0	0	0	0	0	0	0	0.00409727	0.000205948	0	0	0	0	0	0	0.000167061	0	0	0	0	0	0	0	0	0	0	0.214525	0	0.082792	0
RDPYD19082028_A	0.000446648	0	0	0.108464	0	0.000248995	0	0.000284714	0.0129346	0.00030415	0	0.000317728	0	0.00232439	0	0	0.000176019	0	0.0247216	0	0	0	0.000601218	0.000145089	0	0	0.00731639	0.0033116	0	0	0	0	0	0	0	0	0	0.00244859	0	0	0.000117648	0	0	0	0	0.229183	0.000593338	0.101204	0
RDPYD19082029_A	0.0140272	0	0	0.0726805	0	0.000571401	0	0.00112374	0.00409166	0.000429321	0	0.00124939	0	0.000155345	0	0	0	0	0.0139506	0	0	0	0	0	0.00015293	0.00150814	0.0272167	0.0161153	0	0	0	0	0	0	0.000171688	0	0	0.0429536	0.000646345	0	0	0	0	0	0	0.126736	0.000676684	0.0359359	0
RDPYD19082030_A	0.000861629	0	0	0.0847495	0.000299915	0.000766762	0	0.000416672	0.00184644	0.000140394	0	0	0	0	0	0	0	0	0.020177	0	0	0	0	0	0	0	0.00349088	0.000548029	0	0	0	0	0	0	0	0	0	0	0	0	0	0	0	0	0	0.179793	0	0.0476612	0
RDPYD19082031_A	0	0	0	0.0817166	0	0	0	0	0.00190245	0	0	0	0	0	0	0	0	0	0.0366532	0	0	0	0	0	0	0.000452026	0.00339054	0.000211717	0	0	0	0	0	0	0.0001866	0	0	0.000244241	0	0	0	0	0	0	0	0.25288	0	0.101132	0
RDPYD19082032_A	0.000364933	0	0	0.162173	0.000102689	0.000158006	0	0.000258001	0.0165253	0	0	0	0	0	0	0	0	0	0.0242774	0	0	0	0	0	0	0	0.00399538	0.000231509	0	0	0	0	0	0	0	0	0	0	0	0	0	0	0	0	0	0.256155	0	0.0668305	0
RDPYD19082033_A	0.0049156	0	0	0.128725	0.000258411	0.00142679	0	0.00102959	0.00541668	0.000292155	0	0	0	0	0	0	0.000523197	0	0.0258859	0	0	0	0.00170017	0	0	0.000282861	0.00743164	0.000942751	0	0	0	0	0	0	0.000279212	0	0	0.000222054	0	0	0	0	0	0	0	0.207753	0.000293432	0.0517255	0
RDPYD19082034_A	0.00129145	0	0	0.11094	0.000531582	0.000869902	0	0.0242892	0.0023601	0.000101549	0	0.000294982	0	0	0	0	0.000110288	0	0.0206069	0	0	0	0	0	0.000109136	0.000169409	0.00736208	0.00285863	0	0	0	0	0	0	0	0	0	0.00690252	0.000244052	0	0	0	0	0	0	0.247005	0.00111469	0.0581104	0
RDPYD19082035_A	0.0017887	0	0	0.0547351	0.000197379	0.000457201	0	0.00073532	0.00337527	0.111073	0	0	0	0.000112913	0	0	0	0	0.024259	0	0	0	0	0	0	0	0.00273858	0.000119642	0	0	0	0	0	0.000155304	0	0	0	0	0	0	0	0	0	0	0	0.22699	0.000167503	0.0647991	0.000454416
RDPYD19082036_A	0.000145698	0	0	0.112263	0.000285913	0.000321424	0	0.000471794	0.00492255	0.000155316	0	0.000185676	0	0	0	0	0	0	0.0214838	0	0	0	0.000295277	0	0	0.000102519	0.00722975	0.000480492	0	0	0	0	0	0	0.000471605	0	0	0.000269743	0	0	0	0	0	0.000267761	0	0.274508	0.000301506	0.0824083	0
RDPYD19082037_A	0.000130337	0	0	0.118199	0.00020302	0.000968773	0	0.000852602	0.00234413	0.000596807	0	0	0	0.000139891	0	0	0	0	0.022411	0	0	0	0	0	0	0	0.00318997	0.000124822	0	0	0	0	0	0.000325844	0.000324835	0	0	0	0	0	0	0	0	0	0	0.19692	0.000128549	0.0794639	0
RDPYD19082038_A	0.000279349	0	0	0.10674	0.000642332	0.00100939	0	0.0028361	0.167268	0.000637905	0	0.000168024	0	0.000213567	0	0	0.000944584	0	0.00597316	0	0	0	0.000166561	0	0	0	0.00453905	0.00120914	0	0	0	0	0	0	0.000242162	0	0	0.00239359	0.00765926	0	0	0	0	0	0	0.153176	0.00194839	0.0741488	0
RDPYD19082039_A	0.000338435	0.000101523	0	0.0317787	0	0.000592226	0	0.000712854	0.00152936	0.000562611	0.000705735	0.000229585	0	0.000338694	0	0.000155398	0.000164307	0.000143255	0.0110565	0.000305352	0	0	0.000437949	0	0	0.00153736	0.00819952	0.00256187	0.000138936	0	0	0	0	0	0.000117286	0.000156255	0	0.00186184	0	0	0.000102274	0	0	0	0	0.100464	0.0120097	0.0620523	0
RDPYD19082040_A	0.00322261	0	0	0.104651	0.000141851	0.000332829	0	0.000692424	0.00479647	0.00030158	0	0	0	0	0	0	0	0	0.0214987	0	0	0	0	0	0	0.000108921	0.00342823	0.00025454	0	0	0	0	0	0	0.000319443	0	0	0.000127221	0	0	0	0	0	0	0	0.215635	0.000905842	0.0721916	0
RDPYD19082041_A	0	0	0	0.115837	0.000109836	0.000972528	0	0.00136016	0.00722682	0.000135759	0	0	0	0	0	0	0	0	0.0172609	0	0	0	0.000239072	0	0	0	0.00275268	0.000106446	0	0	0	0	0	0	0.000153129	0	0	0.000150122	0	0	0	0	0	0	0	0.183452	0.000217441	0.0518073	0
RDPYD19082042_A	0.00746511	0	0	0.11859	0	0.000342622	0	0.000489107	0.00444718	0.000203349	0	0	0	0.000138706	0	0	0	0	0.026874	0	0	0	0	0	0	0.000172304	0.00463696	0.000412672	0	0	0	0	0	0	0.000413735	0	0	0.000150684	0	0	0	0	0	0	0	0.214605	0.000181569	0.0751705	0
RDPYD19082043_A	0.00972725	0	0	0.0648545	0.000741007	0.00359835	0	0.00306675	0.00739791	0.000336261	0	0.00060621	0	0.000153529	0	0	0	0	0.00821058	0	0	0	0.000190222	0	0	0.000149589	0.0143019	0.000804466	0	0	0	0	0	0	0.000452094	0	0	0.000128141	0	0	0	0	0	0	0	0.285587	0	0.0588034	0
RDPYD19082044_A	0.00861923	0	0	0.13958	0.000118853	0.000301616	0	0.00056724	0.00254676	0.000321382	0	0.000299496	0	0.000503809	0	0	0.000767138	0	0.0220936	0	0	0	0	0	0	0.000283194	0.00928419	0.00189941	0	0	0	0	0	0	0.000100478	0	0	0.000914907	0	0	0	0	0	0	0	0.189744	0.000626437	0.0818112	0
RDPYD19082045_A	0.00126738	0	0	0.182081	0	0.000136567	0	0.000411972	0.00278026	0.000211524	0	0.000347204	0	0.00144471	0	0	0.000178413	0	0.0211176	0	0	0	0	0	0.00010034	0	0.00830316	0.002909	0	0	0	0	0	0	0.000455235	0	0	0.00214625	0	0	0	0	0	0	0	0.20498	0.000406665	0.0799928	0
RDPYD19082046_A	0.0108114	0	0	0.0275611	0	0.00241502	0	0.000753082	0.00250104	0.000398671	0	0.000797777	0	0.000197765	0	0	0.000288415	0	0.000882475	0	0	0	0	0	0.000287834	0.000558444	0.0310798	0.0213013	0	0	0	0	0	0	0.000137788	0	0	0.00475478	0.000123039	0	0	0	0	0	0	0.0250144	0.00596787	0.00886493	0
RDPYD19082047_A	0.000471644	0	0	0.0669318	0	0.000184563	0	0.000230476	0.00216315	0.000112462	0	0.000292989	0	0	0	0	0	0	0.0301528	0	0	0	0	0	0	0.000303868	0.00529375	0.00030597	0	0	0	0	0	0	0.000465987	0	0	0.000252745	0	0	0	0	0	0	0	0.215985	0.000406325	0.11689	0
RDPYD19082048_A	0.0031012	0	0	0.181303	0	0	0	0.000200645	0.00242565	0.000106357	0	0.000887783	0	0.00228997	0	0	0	0	0.0228608	0	0	0	0	0	0.000118836	0.000172814	0.00752954	0.00196605	0	0	0	0	0	0	0.000197909	0	0	0.00138633	0	0	0	0	0.000660234	0	0	0.217135	0.00530174	0.0649818	0
RDPYD19082049_A	0.000170763	0	0	0.0832825	0	0	0	0	0.0023243	0	0	0	0	0	0	0	0	0	0.0338066	0	0	0	0.000266364	0	0	0	0.00435694	0.000320186	0	0	0	0	0	0	0.000181474	0	0	0	0	0	0	0	0	0	0	0.257684	0	0.0859039	0
RDPYD19082050_A	0	0	0	0.171397	0.000659248	0.00175363	0.000268095	0.00231396	0.00966936	0.000414232	0	0	0	0.000222243	0	0	0	0	0.00851646	0	0	0	0	0	0	0.0011208	0.00340129	0.000163744	0	0	0	0	0	0	0.000271728	0	0	0.000130943	0	0	0	0	0	0	0	0.19892	0.000174346	0.0775641	0
RDPYD19082051_A	0	0	0	0.0816634	0	0	0	0	0.0023148	0	0	0	0	0	0	0	0	0	0.0319492	0	0	0	0.000139693	0	0	0.000191541	0.00574323	0.000312228	0	0	0	0	0	0	0	0	0	0.000165867	0	0	0	0	0	0	0	0.257121	0	0.0867942	0
RDPYD19082052_A	0.00625386	0	0	0.140108	0	0.000450771	0	0.000617556	0.00610448	0	0	0	0	0	0	0	0	0	0.0204422	0	0	0	0	0	0	0.000430173	0.00878942	0.000388134	0	0	0	0	0	0	0.000269449	0	0	0.000104382	0	0	0	0	0	0	0	0.186946	0.000440202	0.0635597	0
RDPYD19082053_A	0	0	0	0.0820305	0.000113084	0.000440895	0.000131428	0.00115165	0.00493792	0.00040085	0	0	0	0.000202136	0	0	0	0	0.0115817	0	0	0	0.000130219	0	0	0	0.00270669	0	0	0	0	0	0	0	0.000291063	0	0	0	0	0	0	0	0	0	0	0.110426	0.000251723	0.0985013	0
RDPYD19082054_A	0.000175109	0	0	0.162048	0.000460999	0.00169725	0	0.00149569	0.0116343	0.000181276	0	0.00014041	0	0.00137509	0	0	0.000232351	0	0.0109623	0	0.000153335	0	0	0	0	0	0.0113487	0.000142455	0	0	0	0	0	0	0.000307949	0	0	0	0	0	0	0	0	0	0	0.282872	0.000343613	0.0467352	0
RDPYD19082055_A	0	0	0	0.0601238	0.000640965	0.0022949	0	0.00159648	0.0116545	0.000239059	0	0	0	0	0	0	0	0	0.00702008	0	0.000168436	0	0	0	0	0	0.00221454	0	0	0	0	0	0	0	0.00040274	0	0	0	0	0	0	0	0	0	0	0.271297	0	0.0461703	0
RDPYD19082056_A	0.00944538	0	0	0.153433	0	0.000120803	0	0.000433808	0.00186118	0.000233221	0	0.000150676	0	0.000147332	0	0	0	0	0.0224674	0	0	0	0.000101073	0	0.000121333	0.000250237	0.00732968	0.00249465	0	0	0.000150575	0	0	0	0.000880767	0	0	0.00170437	0	0	0	0	0	0	0	0.181998	0.000426999	0.098326	0
RDPYD19082057_A	0.000195002	0	0	0.187118	0	0	0	0	0.0015854	0	0	0.000234642	0	0.000729822	0	0	0.000362094	0	0.0280417	0	0	0	0	0	0	0	0.00724073	0.00167963	0	0	0	0	0	0	0.000192139	0	0	0.00560017	0.000198788	0	0	0	0	0	0	0.221425	0.00039559	0.0697427	0
RDPYD19082058_A	0.000307261	0	0	0.0655139	0	0.000291157	0.000424905	0.00210361	0.00474109	0.000344763	0	0	0	0.000315656	0	0	0	0	0.0160663	0	0	0	0	0	0	0.00143249	0.00278508	0.000160647	0	0	0.000104251	0	0	0	0.000646485	0	0	0	0	0	0	0	0	0	0	0.204935	0	0.0585608	0
RDPYD19082059_A	0	0	0	0.101765	0.000609402	0.000728512	0.000131774	0.00243017	0.380674	0.000590714	0	0	0	0	0	0	0	0	0.0117285	0	0	0	0.000216427	0	0	0.000273681	0.00190856	0	0	0	0	0	0	0	0.000133283	0	0	0.000109267	0	0	0	0	0	0	0	0.102996	0	0.031116	0
RDPYD19082060_A	0	0	0	0.0971863	0	0.000246296	0	0.000244928	0.003392	0	0	0	0	0	0	0	0	0	0.0315934	0	0	0	0	0	0	0	0.00535328	0.000336496	0	0	0	0	0	0	0.000365086	0	0	0	0	0	0	0	0	0	0	0.230055	0	0.0801549	0
RDPYD19082061_A	0.00350567	0	0	0.103779	0.000396215	0.000706813	0.00019803	0.00145837	0.0056658	0.000221163	0	0.000231439	0	0	0	0	0	0	0.0165361	0	0	0	0.000172428	0	0	0.00313826	0.00679711	0.000281779	0	0	0	0	0	0	0.000108291	0	0	0.000288851	0.000436582	0	0	0	0	0.000473272	0	0.320782	0.00030982	0.0464961	0
RDPYD19082062_A	0	0	0	0.0921976	0	0.000219418	0	0.000539935	0.00172512	0.000177215	0	0	0	0	0	0	0	0	0.0159889	0	0	0	0.000190877	0	0	0.000159023	0.00330196	0.00010687	0	0	0	0	0	0	0.000491327	0	0	0.000286148	0	0	0	0	0	0	0	0.129452	0.000525769	0.0428831	0
RDPYD19082063_A	0.00886992	0	0	0.0345357	0.000616669	0.00146431	0	0.00236558	0.0198115	0.000368897	0	0	0	0.00303688	0	0	0	0	0.00742269	0	0.00335308	0	0.000102955	0	0	0.000241349	0.00879127	0.00203926	0	0	0.000118895	0	0	0	0.000775059	0	0	0.000423524	0	0	0	0	0	0	0.000166356	0.181031	0	0.0360984	0
RDPYD19082064_A	0	0	0	0.0807461	0	0	0	0	0.00229281	0	0	0	0	0	0	0	0	0	0.0345534	0	0	0	0	0	0.00014352	0	0.00452779	0.000309583	0	0	0	0	0	0	0.000147317	0	0	0.000163481	0	0	0	0	0	0	0	0.268011	0	0.0890753	0
RDPYD19082065_A	0	0	0	0.159049	0.000209409	0.00107766	0	0.000750056	0.00176532	0.000159724	0	0	0	0	0	0	0	0	0.0256356	0	0	0	0.000581516	0	0	0	0.00271265	0.000222314	0	0	0	0	0	0	0.000287139	0	0	0	0	0	0	0	0	0	0	0.21625	0	0.0633827	0
RDPYD19082066_A	0	0	0	0.159234	0	0.000155566	0	0.000440753	0.00255464	0.000202832	0	0	0	0.000135508	0	0	0	0	0.0295597	0	0	0	0	0	0	0.000254852	0.00679996	0.000555194	0	0	0	0	0	0	0.000295526	0	0	0	0	0	0	0	0	0	0	0.189846	0.000324093	0.0775627	0
RDPYD19082067_A	0.0164151	0	0	0.0521559	0.0011183	0.00486313	0.000203007	0.00206879	0.0280008	0.000493861	0	0.00147003	0	0.0174702	0	0	0.00013401	0	0.00288841	0	0	0	0.000450477	0	0.000179308	0.000434589	0.0355059	0.0171345	0	0	0	0	0	0	0.000266458	0	0	0.00865847	0	0	0	0	0	0	0	0.261538	0	0.0182514	0
RDPYD19082068_A	0	0	0	0.0548622	0	0.000526685	0.000156478	0.00148044	0.00290527	0.000272261	0	0	0	0.00103807	0	0	0	0	0.0156204	0	0	0	0.000130801	0	0.000170589	0	0.00715125	0.000823355	0	0	0	0	0	0	0.000291681	0	0	0.000389517	0	0	0	0	0	0	0	0.147276	0.000132297	0.146583	0
RDPYD19082069_A	0.000978307	0	0	0.0257485	0.000221242	0.000715353	0.000144774	0.00126934	0.00911168	0.00280406	0	0.000452544	0	0.00287535	0	0	0	0	0.00426455	0	0.000114437	0	0.000151343	0	0.000153379	0.000792066	0.0129764	0.000900255	0	0	0.000675702	0	0	0.000229744	0.00467626	0	0	0.000613131	0	0	0	0	0	0	0.000101627	0.0953842	0.00204938	0.0248284	0
RDPYD19082070_A	0.00507106	0	0	0.0213263	0.000346382	0.00466935	0	0.00125911	0.00463445	0.000604981	0	0	0	0.00159413	0	0	0	0	0.00397978	0	0	0	0	0	0	0.000316381	0.00505559	0	0	0	0	0	0	0	0.000366522	0	0	0.000279866	0	0	0	0	0	0	0	0.279149	0.0002316	0.149208	0
RDPYD19082071_A	0	0	0	0.0585605	0.00014916	0.000516479	0	0.00144977	0.0085389	0.000232924	0	0	0	0.000133581	0	0	0	0	0.0222632	0	0	0	0	0	0	0	0.00356134	0.000172491	0	0	0	0	0	0	0.000298316	0	0	0.000266201	0	0	0	0	0.00933986	0	0	0.218408	0.000175587	0.0701512	0
RDPYD19082072_A	0.000383804	0	0	0.0590415	0	0.00030286	0	0.00036283	0.00285456	0	0	0	0	0	0	0	0	0	0.0274522	0	0.000108544	0	0.000593317	0	0	0	0.00508103	0.000300955	0	0	0	0	0	0.000313055	0.000222302	0	0	0.000109759	0	0	0	0	0	0	0	0.210471	0.000121438	0.0533709	0
RDPYD19082073_A	0	0	0	0.0115441	0	0.000489399	0	0.000283481	0.00116253	0.000176226	0	0	0	0	0	0	0	0	0.00192742	0	0	0	0	0	0	0	0.000591465	0	0	0	0	0	0	0	0.000115424	0	0	0	0	0	0	0	0.000102886	0	0	0.0837625	0.00032198	0.0154818	0
RDPYD19082074_A	0.0052164	0	0	0.209277	0	0.000585224	0.000115976	0.0001333	0.00181987	0.000191955	0	0	0	0	0	0	0	0	0.0232876	0	0.000139854	0	0	0	0	0.000305416	0.00603165	0.000634751	0	0	0	0	0	0	0.000195439	0	0	0.00015007	0	0	0	0	0	0	0	0.215916	0.000318592	0.0612766	0
RDPYD19082075_A	0.0123094	0	0	0.155959	0	0.000278576	0	0.000579155	0.00406935	0.00020296	0	0	0	0	0	0	0	0	0.020537	0	0	0	0	0	0	0.00034356	0.0131223	0.0034577	0	0	0	0	0	0	0.000197488	0	0	0.00497595	0	0	0	0	0	0	0	0.191048	0.000660635	0.0816581	0
RDPYD19082076_A	0	0	0	0.044119	0	0.000278819	0.000170455	0.00145563	0.00236175	0.00125299	0	0	0	0.000367867	0	0	0	0	0.0110444	0	0	0	0	0	0.00110239	0.00123511	0.00249237	0.000172629	0	0	0.000119587	0	0	0	0.000715914	0	0	0.000719197	0	0	0	0	0	0	0	0.126764	0.000280915	0.174481	0
RDPYD19082077_A	0	0	0	0.0300126	0.000572056	0.00161198	0.000117034	0.00177707	0.00677435	0.000368511	0	0	0	0	0	0	0	0	0.00510305	0	0.00110045	0	0.00251259	0.000304366	0	0	0.0022299	0	0	0.000274109	0	0	0	0.000497169	0.000486214	0	0	0.000219573	0	0	0.000134322	0	0	0	0	0.452885	0	0.0523047	0
RDPYD19082078_A	0.00504599	0	0	0.137658	0	0.000233376	0.000148897	0.000838965	0.00360649	0.000163074	0	0	0	0	0	0	0	0	0.0220602	0	0	0	0	0	0	0.000138868	0.00493079	0.000669437	0	0	0	0	0	0	0.000298367	0	0	0	0	0	0	0	0	0	0	0.218846	0.000215236	0.0741636	0
RDPYD19082079_A	0	0	0	0.0869639	0	0	0	0	0.00231032	0	0	0	0	0	0	0	0	0	0.0299211	0	0	0	0	0	0	0	0.00537767	0.000280117	0	0	0	0	0	0	0	0	0	0	0	0	0	0	0	0	0	0.273114	0	0.0805729	0
RDPYD19082080_A	0	0	0	0.302296	0.000600259	0.00122808	0.000101565	0.00153199	0.00520972	0.000510529	0	0	0	0.000191602	0	0	0	0	0.0112323	0	0	0	0	0	0	0	0.00234202	0.000102118	0	0	0	0	0	0	0.000454731	0	0	0	0	0	0	0	0	0	0	0.194435	0.000159332	0.0624274	0
RDPYD19082081_A	0.000634086	0	0	0.0874518	0.000693503	0.00128176	0.000127977	0.00233823	0.0973147	0.000520082	0	0	0	0.000124567	0	0	0	0	0.014737	0	0	0	0	0	0	0.000207648	0.00418489	0.000183857	0	0	0.000165324	0	0	0	0.000513901	0	0	0.000113255	0	0	0	0	0.00478625	0	0.000136222	0.319394	0	0.0399024	0
RDPYD19082082_A	0.000118028	0	0	0.0705394	0	0	0	0.000255792	0.00229786	0.000282159	0	0	0	0.00011902	0	0	0	0	0.0306417	0	0	0	0	0	0	0	0.0038399	0.000171053	0	0	0	0	0	0	0.000114759	0	0	0.000436259	0	0	0	0	0	0	0	0.220584	0	0.0955283	0
RDPYD19082083_A	0	0	0	0.0760364	0	0.000133417	0	0.000221698	0.00231718	0	0	0	0	0	0	0	0	0	0.03525	0	0	0	0	0	0	0	0.0052167	0.00113612	0	0	0	0	0	0	0.000177014	0	0	0.00061442	0	0	0	0	0.000243271	0	0	0.243158	0	0.101374	0
RDPYD19082084_A	0	0	0	0.211857	0	0.000263041	0	0.000178652	0.00208314	0	0	0	0	0	0	0	0	0	0.0236472	0	0	0	0	0	0	0	0.00466602	0.000260296	0	0	0	0	0	0	0.00011203	0	0	0	0	0	0	0	0	0	0	0.220902	0	0.0611736	0
RDPYD19082085_A	0.00695881	0	0	0.137406	0	0.000244529	0	0.000264432	0.00252874	0.000216294	0	0.000114442	0	0	0	0	0	0	0.0237461	0	0	0	0	0	0.000112378	0	0.00811429	0.000507015	0	0	0	0	0	0	0.000160394	0	0	0.000194995	0	0	0	0	0	0	0	0.214824	0.000152558	0.091936	0
RDPYD19082086_A	0	0	0	0.0846946	0	0	0	0	0.00224933	0	0	0	0	0	0	0	0	0	0.0315592	0	0	0	0	0	0	0	0.00397939	0.000370293	0	0	0	0	0	0	0.00054166	0	0	0.000208478	0	0	0	0	0	0	0	0.266282	0	0.0854138	0
RDPYD19082087_A	0.000297678	0	0	0.0776538	0	0	0	0	0.00300669	0.000263709	0	0.00109904	0	0	0	0	0	0	0.0271766	0	0.00018547	0	0	0	0	0.00287764	0.0113489	0.000362217	0	0	0.000477829	0	0	0	0.000973781	0	0	0.000167877	0	0	0	0	0	0	0.000123308	0.241646	0.000101632	0.0875489	0
RDPYD19082088_A	0	0	0	0.0603742	0	0.000417942	0.000205772	0.00194909	0.00492694	0.000718175	0	0.000129562	0	0.000352275	0	0	0.000121321	0	0.0178489	0	0	0	0.000150351	0	0	0	0.0062582	0.000601112	0	0	0	0	0	0	0.000553288	0	0	0.000118833	0	0	0	0	0	0	0	0.196369	0.000154798	0.109164	0
RDPYD19082089_A	0	0	0	0.0423609	0	0	0	0	0.00106436	0	0	0	0	0	0	0	0	0	0.0170494	0	0	0	0	0	0.107903	0	0.00212965	0.000166078	0	0	0	0	0	0	0.00010485	0	0	0	0	0	0	0	0	0	0	0.134081	0	0.0430619	0
RDPYD19082090_A	0	0	0	0.102762	0.00037155	0.000692384	0.000165459	0.000789844	0.00254254	0.000243174	0	0.00016476	0	0.000101355	0	0	0	0	0.0255793	0	0	0	0	0	0	0	0.0046703	0.000288825	0	0	0.000148234	0	0	0	0.000925228	0	0.00101396	0.000294339	0	0	0	0	0	0.0012444	0	0.309996	0	0.0692341	0
RDPYD19082091_A	0	0	0	0.0831502	0	0	0	0	0.00209365	0	0	0	0	0	0	0	0	0	0.0323544	0	0	0	0	0	0	0	0.00486488	0.000278876	0	0	0	0	0	0	0	0	0	0	0	0	0	0	0	0	0	0.278982	0	0.0820417	0
RDPYD19082092_A	0	0	0	0.0340945	0	0.000382101	0.000173261	0.000928319	0.00157137	0.00744418	0	0	0	0.00023008	0	0	0	0	0.0129111	0	0	0	0	0	0	0.000404304	0.00338595	0.000171675	0	0	0	0	0	0.000181068	0.00022594	0	0	0.000199806	0	0	0	0	0	0	0	0.145992	0.00259297	0.0949	0.053353
RDPYD19082093_A	0	0	0	0.0286204	0.000538844	0.00135967	0.000232997	0.00206226	0.00680341	0.00044227	0	0	0	0.000285936	0	0	0	0	0.00452724	0	0	0	0.000297417	0	0	0.000106181	0.00231655	0	0	0	0	0	0	0	0.000108839	0	0	0.00061878	0	0	0	0	0	0	0	0.164677	0	0.0219341	0
RDPYD19082094_A	0.00251009	0	0	0.0668755	0.000107712	0.000178009	0	0.00019996	0.00244063	0.000130495	0	0	0	0	0	0	0	0	0.022891	0	0	0	0	0	0	0	0.00326748	0.000205102	0	0	0.000178117	0	0	0	0.000815545	0	0	0	0	0	0	0	0	0	0	0.235291	0.00020332	0.0677781	0
RDPYD19082095_A	0	0	0	0.0823191	0	0.000405398	0	0.000261785	0.00254549	0	0	0	0	0	0	0	0	0	0.030679	0	0	0	0.000227194	0	0	0.0001554	0.00304985	0.000211907	0	0	0	0	0	0	0.000411099	0	0	0	0	0	0	0	0	0	0	0.259934	0.000151774	0.0831113	0
RDPYD19082096_A	0.00738462	0	0	0.0345411	0.000181889	0.00136333	0.000187085	0.00241464	0.00615802	0.000375443	0	0.000213255	0	0.000169228	0	0	0	0	0.0045367	0	0.000134424	0	0	0	0	0.000216351	0.00132733	0.000155966	0	0	0.000138927	0	0	0	0.000938172	0	0	0.000126699	0.00011637	0	0	0	0	0	0.000112469	0.15876	0.000328479	0.048998	0
RDPYD19082097_A	0.018023	0	0	0.0527933	0.000215035	0.00100416	0	0.0017	0.0115276	0.000429732	0	0	0	0.0003546	0	0	0.000175296	0	0.0128937	0	0.000116685	0	0	0	0	0.000444728	0.00777097	0.00250626	0	0	0.000145548	0	0	0	0.00121707	0	0	0.000310511	0	0	0	0	0	0	0	0.203745	0.000135109	0.0637546	0
RDPYD19082098_A	0.000116446	0	0	0.0453454	0.000183422	0.00215309	0	0.00163734	0.00927128	0.000398318	0	0.000237332	0	0.00330964	0	0	0	0	0.0122009	0	0.000127975	0	0	0	0.00011519	0.000113984	0.0102729	0.00520524	0	0	0	0	0	0	0.000558879	0	0	0.000200752	0	0	0	0	0	0	0	0.140751	0.000547867	0.0644293	0
RDPYD19082099_A	0	0	0	0.0357247	0	0.00151749	0.000326368	0.00182798	0.00182654	0.00342125	0	0	0	0.00061106	0	0	0	0	0.00655886	0	0.00029023	0	0	0	0	0	0.0013147	0	0	0	0.000963002	0	0	0	0.00792378	0	0	0.000106238	0	0	0	0	0	0	0.000121572	0.0706957	0.000134596	0.0859663	0
RDPYD19082100_A	0.000915508	0	0	0.0441835	0.000518696	0.00155384	0	0.00253984	0.161326	0.000730981	0	0	0	0.000239782	0	0	0	0	0.00903536	0	0	0	0.000324875	0	0	0	0.00163006	0	0	0	0	0	0	0	0.000406952	0	0	0	0	0	0	0	0	0	0	0.278313	0	0.0786923	0
RDPYD19082101_A	0.000111315	0	0	0.0426198	0.000118912	0.000897038	0	0.00627804	0.00335146	0.000649576	0	0.00015399	0	0.000443871	0	0	0.000103686	0	0.010256	0	0	0	0.00143026	0.00400381	0	0.00082378	0.00272072	0.000205065	0	0.000670991	0.000419896	0	0	0.000376719	0.00121221	0	0	0.000308796	0	0.000117702	0	0	0	0	0	0.174158	0.00063166	0.0987757	0
RDPYD19082102_A	0.00658745	0	0	0.0646904	0	0.000830235	0	0.000828234	0.0414212	0.000411119	0	0	0	0.000178496	0	0	0	0	0.0281275	0	0	0	0	0	0	0.000403462	0.00496522	0.000492561	0	0	0.00014817	0	0	0	0.000786586	0	0	0.000155668	0	0	0	0	0	0	0	0.211294	0.000823081	0.0736641	0
RDPYD19082103_A	0.00410625	0	0	0.105739	0.000245116	0.00063043	0	0.000703244	0.0045497	0.000296153	0	0.000311796	0	0.00389354	0	0	0	0	0.0159877	0	0	0	0	0	0	0.00025024	0.0242521	0.00324289	0	0	0	0	0	0	0	0	0	0.00350852	0	0	0	0	0	0	0	0.26744	0.0147138	0.062762	0
RDPYD19082104_A	0	0	0	0.0735469	0.000280786	0.000370723	0	0.000624847	0.00772197	0.000316573	0	0	0	0.00204056	0	0	0	0	0.0208474	0	0	0	0	0	0	0.000199949	0.00292885	0.000192814	0	0	0.000120983	0	0	0	0.000515614	0	0	0	0	0	0	0	0.0547173	0	0	0.238619	0.00025883	0.0737588	0
RDPYD19082105_A	0	0	0	0.0710576	0.000702089	0.00146036	0	0.000926977	0.098314	0.000438278	0	0	0	0.000122553	0	0	0	0	0.0239698	0	0	0	0	0	0	0	0.00745517	0.000157806	0	0	0.000180236	0	0	0	0.000822278	0	0	0	0	0	0	0	0	0	0	0.260979	0	0.0664645	0
RDPYD19082106_A	0.00011656	0	0	0.142388	0	0	0	0	0.00233714	0	0	0	0	0	0	0	0	0	0.0322139	0	0	0	0	0	0.000108826	0	0.00414037	0.000181755	0	0	0	0	0	0	0.000139152	0	0	0.00010912	0	0	0	0	0	0	0	0.223713	0	0.0791786	0
RDPYD19082107_A	0.00301265	0	0	0.0491888	0.000565293	0.00111415	0.000370131	0.0304529	0.0030626	0.0003362	0	0	0	0.000264647	0	0	0	0	0.0173221	0	0	0	0.000315648	0	0	0.00011857	0.0033513	0.000154509	0	0	0.000154017	0	0	0	0.000896458	0	0	0.000134244	0	0	0	0	0	0	0	0.204065	0.00286177	0.103154	0
RDPYD19082108_A	0	0	0	0.139318	0	0.000190729	0	0.000194783	0.00218926	0	0	0	0	0	0	0	0	0	0.027405	0	0	0	0	0	0	0	0.00447841	0.000208118	0	0	0	0	0	0	0	0	0	0	0	0	0	0	0	0	0	0.25254	0	0.0726339	0
RDPYD19082110_A	0.0101791	0	0	0.0343207	0.000175491	0.000288101	0.000310558	0.00125336	0.0845592	0.00091462	0	0.000529687	0	0.00281323	0	0	0	0	0.0109865	0	0	0	0.000146836	0	0	0.000215859	0.0154475	0.000595621	0	0	0	0	0	0	0.000162297	0	0	0.000311155	0	0	0	0	0	0	0	0.108131	0.00196708	0.120204	0
RDPYD19082111_A	0	0	0	0.0790446	0	0.000304085	0	0.000106196	0.00244656	0	0	0.00051216	0	0	0	0	0	0	0.0331531	0	0	0	0	0	0.000106456	0.000229099	0.00415561	0.000237831	0	0	0	0	0	0	0.000274311	0	0	0	0	0	0	0	0	0	0	0.246757	0.000685609	0.0875382	0
RDPYD19082112_A	0	0	0	0.0288236	0.000203498	0.00108349	0.000220828	0.00179509	0.00440842	0.000583223	0	0.000126471	0	0	0	0	0	0	0.00443189	0	0	0	0.000150588	0	0	0	0.00540796	0.000587465	0	0	0.000123074	0	0	0	0.00101379	0	0	0.000188854	0	0	0	0	0	0	0.000246763	0.253975	0.000601488	0.222449	0
RDPYD19082114_A	0.00474617	0	0	0.0830397	0.000448994	0.000958569	0	0.000664563	0.00475786	0.000201052	0	0	0	0	0	0	0	0	0.0212842	0	0	0	0.000220199	0	0	0.00140407	0.0058299	0.000195858	0	0	0	0	0	0	0	0	0	0.000128854	0	0	0	0	0	0	0	0.307392	0.000151576	0.0671816	0
RDPYD19082115_A	0.0019646	0	0	0.11765	0.000214503	0.000282893	0	0.00069025	0.00392646	0.000159294	0	0.00128092	0	0.0148592	0	0	0.00440102	0	0.0162217	0	0	0	0	0	0.000198586	0	0.0266742	0.00171041	0	0	0	0	0	0	0.000366046	0	0	0.000788315	0	0	0	0	0	0.0281238	0	0.117275	0.000142691	0.0444559	0
RDPYD19082116_A	0.000157268	0	0	0.0546007	0	0.000254192	0	0.0286201	0.0014049	0.000334534	0.000446489	0.000151835	0	0.000221642	0	0.000238834	0.000271259	0	0.0267803	0.000127252	0	0	0.000215045	0	0.000168101	0	0.00646857	0.000961233	0	0	0.000164111	0	0	0	0.000899102	0	0	0.00306017	0	0.000103296	0.000109276	0	0	0	0	0.170001	0	0.0858233	0
RDPYD19082117_A	0.000504715	0	0	0.103683	0	0.000350739	0	0.000313795	0.0153461	0.000131502	0	0	0	0.000866656	0	0	0	0	0.0331705	0	0	0	0	0	0	0	0.00547354	0.00427596	0	0	0	0	0	0	0.000127126	0	0	0.000915451	0	0	0	0	0	0	0	0.228493	0.00014237	0.0873037	0
RDPYD19082118_A	0	0	0	0.075255	0	0.000296641	0	0.000252427	0.00252686	0.000147866	0	0	0	0	0	0	0	0	0.0222328	0	0.000115467	0	0.000467799	0	0.000104422	0	0.00374825	0.000277929	0	0	0	0	0	0	0.000126546	0	0	0.000137381	0	0.000151092	0.000259499	0	0	0	0	0.237055	0.000112778	0.0930276	0
RDPYD19082119_A	0.00197761	0	0	0.137116	0	0.000222012	0	0.000412122	0.0175786	0.000216236	0	0	0	0	0	0	0	0	0.0277728	0	0	0	0.000160478	0	0	0.000133674	0.00685131	0.00109671	0	0	0.000184632	0	0	0	0.000945099	0	0	0.000729644	0	0	0	0	0	0	0	0.214386	0.000206317	0.0737198	0
RDPYD19082120_A	0.00796511	0	0	0.0496621	0.000570945	0.0021165	0	0.00185137	0.054518	0.00160512	0.000119964	0	0	0.000961687	0	0.000117156	0.000436428	0	0.00760096	0	0.000380383	0	0.000213577	0	0	0.000186859	0.00793565	0.000323706	0	0	0.000104259	0	0	0	0.00080648	0	0	0.00021844	0	0	0	0	0	0	0	0.16901	0.000128229	0.0299947	0
RDPYD19082121_A	0	0	0	0.120108	0.000881738	0.00100135	0	0.000671648	0.00424949	0.000372643	0	0	0	0.000133199	0	0	0	0	0.00756446	0	0	0	0	0	0	0.000171861	0.0107951	0.000273986	0	0	0	0	0	0	0.000427012	0	0	0.000694977	0	0	0	0	0	0	0	0.433581	0.000123828	0.0318193	0
RDPYD19082122_A	0.00140061	0	0	0.00499761	0	0.000727279	0.000669989	0.00314345	0.00120832	0.00124947	0	0.000285671	0	0.000384749	0	0	0	0	0.000202783	0	0.00010255	0	0	0	0	0.000174731	0.00939583	0.000820436	0	0	0.000482994	0	0	0.000322113	0.004348	0	0	0.00131896	0	0	0	0	0	0	0	0.0139388	0.000112179	0.0764621	0
RDPYD19082123_A	0.000149621	0	0	0.040695	0.000450453	0.00157419	0.00014569	0.00157217	0.00369244	0.000271832	0	0	0	0	0	0	0	0	0.0154231	0	0	0	0.000567564	0	0	0	0.0017732	0.000138189	0	0	0	0	0	0	0.000378903	0	0	0	0	0	0	0	0	0	0	0.356382	0.00237632	0.0607026	0
RDPYD19082124_A	0.0012226	0	0	0.152235	0	0.000208739	0	0.000272277	0.00323043	0	0	0	0	0	0	0	0	0	0.0267989	0	0	0	0	0	0	0	0.00396056	0.000179757	0	0	0	0	0	0	0.000253607	0	0	0.00011325	0	0	0	0	0	0	0	0.259079	0	0.0705393	0
RDPYD19082125_A	0.000103109	0	0	0.0675004	0.000155784	0.0005172	0	0.000749368	0.00477648	0.000171224	0	0	0	0.000144166	0	0.000121495	0	0	0.0156574	0	0.000116231	0	0.00023508	0	0	0.000571762	0.00337772	0.000184079	0	0	0.000128146	0	0	0	0.000769989	0	0	0.000141013	0	0	0	0	0	0	0	0.332279	0	0.072109	0
RDPYD19082126_A	0.00188432	0	0	0.0619116	0	0.000862736	0.000863607	0.000494989	0.00306801	0.000215091	0	0.000432411	0	0.000322212	0	0	0	0	0.0180821	0	0	0	0	0	0.000139435	0.000556506	0.00495591	0.00242567	0	0	0.000262985	0	0	0	0.00181956	0	0	0.000445135	0	0	0	0	0	0	0	0.183125	0.0019027	0.119046	0
RDPYD19082127_A	0.000102929	0	0	0.0569404	0.000169487	0.00189296	0	0.000977835	0.00943046	0.000202133	0	0	0	0	0	0	0	0	0.0240006	0	0	0	0	0	0	0	0.00245097	0.000198704	0	0	0.000104742	0	0	0	0.000372928	0	0	0	0	0	0	0	0.0257196	0	0	0.248635	0	0.0746186	0
RDPYD19082128_A	0.000130071	0	0	0.0700296	0	0.000104635	0	0.000360224	0.00193225	0.000170029	0	0	0	0.000121	0	0	0.00100671	0	0.0313705	0	0	0	0	0	0.000103128	0	0.00293621	0.000449511	0	0	0	0	0	0	0.000156589	0	0	0	0	0	0	0	0	0	0	0.256426	0	0.081769	0
RDPYD19082129_A	0	0	0	0.054223	0.000265088	0.00115243	0	0.000641868	0.00369625	0.00138507	0	0	0	0	0	0	0	0	0.0210868	0	0	0	0	0	0	0	0.00314448	0.000179715	0	0	0.000104368	0	0	0	0.000723076	0	0	0.000143085	0	0	0.000154521	0	0	0	0	0.351412	0	0.0570207	0.00019106
RDPYD19082130_A	0	0	0	0.0803443	0	0.000299754	0	0.000159228	0.0020183	0	0	0	0	0	0	0	0	0	0.031263	0	0	0	0	0	0	0	0.00323115	0.000164738	0	0	0	0	0	0	0.000187951	0	0	0.000132249	0	0	0	0	0	0	0	0.266429	0	0.0843306	0
RDPYD19082131_A	0	0	0	0.0540997	0.000834421	0.0017965	0.000321855	0.0305987	0.00838033	0.000287744	0	0	0	0.000146143	0	0	0	0	0.0016582	0	0	0	0	0	0	0	0.000482655	0	0	0	0	0	0	0	0.000199651	0	0	0	0	0	0	0	0	0	0	0.119066	0.000292644	0.0163425	0
RDPYD19082132_A	0.000936589	0	0	0.175581	0	0	0	0	0.00160727	0	0	0	0	0	0	0	0	0	0.0299797	0	0	0	0	0	0	0	0.00347976	0.000164838	0	0	0	0	0	0	0.000140336	0	0	0.000106698	0	0	0	0	0	0	0	0.22921	0	0.0791442	0
RDPYD19082133_A	0.00291948	0	0	0.0796559	0	0	0	0.000214163	0.00270426	0	0	0	0	0	0	0	0	0	0.0326282	0	0	0	0	0	0.000105859	0	0.00479579	0.000480008	0	0	0	0	0	0	0.000208952	0	0	0.000148168	0	0	0	0	0	0	0	0.266025	0.000125604	0.0836556	0
RDPYD19082134_A	0.000134388	0	0	0.0618691	0.00109586	0.00179156	0.000694099	0.00180415	0.0238791	0.000392225	0	0.00018153	0	0	0	0	0.000146362	0	0.00293451	0	0	0	0.000124163	0	0	0.000512501	0.0132362	0.00238703	0	0	0	0	0	0	0.000333517	0	0	0.00186606	0	0	0	0	0	0	0	0.446785	0.000221714	0.0173384	0
RDPYD19082135_A	0	0	0	0.0532001	0	0.000635663	0	0.00104196	0.00702724	0.0004908	0	0.000162417	0	0.000195979	0	0	0	0	0.0187409	0	0	0	0	0	0	0.000136294	0.00826949	0.000315861	0	0	0.000113329	0	0	0	0.000559729	0	0	0.000271184	0	0	0	0	0	0	0	0.159195	0.000117353	0.0622062	0
RDPYD19082136_A	0	0	0	0.140231	0.000184151	0.00156986	0	0.000612896	0.00306531	0.000147004	0	0	0	0	0	0	0	0	0.0226751	0	0	0	0	0	0	0	0.0037503	0.000210667	0	0	0	0	0	0	0.000201917	0	0	0	0	0	0	0	0	0	0	0.288323	0	0.0622192	0
RDPYD19082137_A	0	0	0	0.0667061	0	0.00033834	0	0.000649771	0.00168952	0.000140869	0	0	0	0	0	0	0	0	0.0364709	0	0	0	0	0	0	0	0.00290449	0.000142796	0	0	0	0	0	0	0.000251644	0	0	0.000125902	0	0	0	0	0	0	0	0.210675	0	0.0911142	0
RDPYD19082138_A	0.00427264	0	0	0.0592507	0.000237107	0.000806725	0	0.00130175	0.00398495	0.000546059	0	0.000899314	0	0.00235444	0	0	0	0	0.0137263	0	0	0	0	0	0	0.000277467	0.0202484	0.00356708	0	0	0	0	0	0	0.000159431	0	0.000414029	0.000451435	0	0	0	0	0	0	0	0.212802	0.00111499	0.07899	0
RDPYD19082139_A	0.000111971	0	0	0.249168	0	0	0	0	0.00704252	0	0	0.001094	0	0	0	0	0.000792764	0	0.0129096	0	0.000249667	0	0	0	0	0.000106127	0.00652823	0.00040633	0	0	0.000338602	0	0	0	0.0033422	0	0	0.000325948	0	0	0	0	0	0	0	0.151039	0.00108157	0.0394308	0
RDPYD19082140_A	0	0	0	0.0809797	0	0	0	0.000205819	0.00259164	0.000177099	0.000100735	0	0	0	0	0	0	0	0.0312114	0	0	0	0.000558565	0	0	0	0.00365958	0.000218152	0	0	0.000183343	0	0	0	0.00108149	0	0	0	0	0	0	0	0	0	0	0.241041	0	0.0875189	0
RDPYD19082141_A	0.00418914	0	0	0.112399	0	0.000559439	0	0.000198563	0.00206908	0	0	0.0015227	0	0.0076827	0	0.000204284	0.000605048	0	0.0310084	0	0	0	0	0	0.000237867	0.000157776	0.00601288	0.00125055	0	0	0	0	0	0	0.000169823	0	0.000287012	0.000466513	0	0	0	0	0	0	0	0.259331	0.00105613	0.0822546	0
RDPYD19082142_A	0	0	0	0.0665206	0	0.000127999	0	0.000109905	0.0019281	0	0	0	0	0	0	0	0	0	0.0290916	0	0	0	0	0	0	0	0.00363548	0.000359929	0	0	0.000115248	0	0	0	0.00061736	0	0	0	0	0	0	0	0	0	0	0.199246	0.000204778	0.173258	0
RDPYD19082143_A	0	0	0	0.163137	0.000286764	0.000687198	0	0.000671415	0.0026304	0.000188255	0	0.000334448	0	0	0	0	0	0	0.0235289	0	0.000117143	0	0	0	0	0	0.0145261	0.000262008	0	0	0	0	0	0	0.000269452	0	0	0	0	0	0	0	0	0	0	0.210161	0.000168745	0.0596957	0
RDPYD19082144_A	0.00753499	0	0	0.0789249	0.000369305	0.00134179	0	0.00478076	0.0141256	0.000230429	0	0.0004113	0	0	0	0	0	0	0.0091934	0	0	0	0	0	0	0.000181423	0.00621005	0.000467145	0	0	0	0	0	0	0.000387341	0	0	0.000136498	0	0	0	0	0	0	0	0.157359	0.000189843	0.0283628	0
RDPYD19082145_A	0	0	0	0.0776516	0	0	0	0	0.00188274	0	0.000163049	0.000225789	0	0.000139228	0	0	0	0	0.0338523	0	0	0	0	0	0.000121326	0	0.00356182	0.000272177	0	0	0	0	0	0	0.000351715	0	0	0.000119513	0	0	0	0	0	0	0	0.25057	0.00145458	0.0881837	0
RDPYD19082146_A	0	0	0	0.0257456	0.00159425	0.00313936	0	0.00159807	0.0067707	0.000321367	0	0	0	0	0	0	0	0	0.0063664	0	0	0	0.000115393	0	0	0	0.00134562	0.000118308	0	0	0	0	0	0	0.000216485	0	0	0	0	0	0	0	0	0	0	0.691397	0	0.0211322	0
RDPYD19082147_A	0.000374663	0	0	0.125955	0.000189531	0.00154395	0.000598722	0.00281594	0.0123	0.000358351	0	0	0	0.000122182	0	0	0.000207921	0	0.00899858	0	0	0	0	0	0	0	0.00735195	0.000306475	0	0	0.000120016	0	0	0.000520791	0.000943609	0	0	0	0	0	0	0	0	0	0	0.256133	0.000167874	0.0401162	0
RDPYD19082148_A	0.00174235	0	0	0.0477158	0.00070975	0.000787037	0	0.00132753	0.00743459	0.000270742	0	0.000150735	0	0	0	0	0	0	0.0162935	0	0	0	0	0	0	0	0.0123247	0.000985621	0	0	0.000111148	0	0	0	0.000672445	0	0	0.000144233	0	0	0	0	0	0	0	0.271619	0	0.0632179	0
RDPYD19082149_A	0.00247194	0	0.000280489	0.0447627	0	0.000112771	0	0.000682873	0.00251592	0.000891454	0.000734222	0.00049585	0	0.000287048	0	0.00122618	0.000205042	0.000243684	0.02166	0.000164891	0.000654696	0.000321157	0.00277798	0.000340814	0.000153646	0	0.00782012	0.000281253	0.000665087	0.000160485	0.00012031	0	0	0	0.000538247	0.000199222	0	0.000255335	0	0.00194308	0.00163689	0	0	0.000102743	0	0.151218	0.000807747	0.074942	0.000157184
RDPYD19082150_A	0	0	0	0.128153	0.000301652	0.000334965	0	0.000360158	0.00337195	0	0	0.000222218	0	0.000376918	0	0	0.000183366	0	0.0286501	0	0	0	0	0	0.000100864	0	0.0146106	0.000586631	0	0	0	0	0	0	0.000386849	0	0	0.000405561	0	0	0	0	0	0	0	0.245676	0	0.0823562	0
RDPYD19082151_A	0	0	0	0.0337296	0	0	0.00020492	0.000875511	0.00104774	0.000285356	0.00016609	0	0	0	0	0.000153239	0	0	0.014348	0	0	0	0.000467446	0	0	0	0.00619686	0.000118618	0	0	0	0	0	0	0.000284063	0	0	0.000387625	0	0	0	0	0	0	0	0.103913	0.000175884	0.037145	0
RDPYD19082152_A	0.000135737	0	0	0.0594058	0.000174183	0.000419498	0	0.000356252	0.00336637	0.000253888	0	0	0	0.000120075	0	0	0	0	0.021074	0	0	0	0	0	0	0.000690891	0.00793836	0.000270144	0	0	0	0	0	0	0.000153068	0	0	0.000189969	0	0	0	0	0	0	0	0.370827	0	0.0651266	0
RDPYD19082153_A	0.00110768	0	0	0.126096	0.000195854	0.000465324	0.000138059	0.00106292	0.00381128	0.000241051	0	0.000229583	0	0.000341243	0	0	0	0	0.0234921	0	0.000108099	0	0.000996631	0	0	0.00104849	0.00536606	0.000192489	0	0	0.000191998	0	0	0	0.00111606	0	0	0.000154239	0	0.000228967	0.000582271	0	0	0	0	0.196068	0.00179761	0.0785157	0
RDPYD19082154_A	0	0	0	0.0340729	0.000139355	0.00288591	0.000156953	0.00117331	0.00700616	0.0010441	0	0	0	0.000227486	0	0	0	0	0.00799608	0	0.000123454	0	0.000195607	0	0.000178523	0	0.00410205	0	0	0	0.000149032	0	0	0	0.000656979	0	0	0.00030755	0	0	0	0	0	0	0	0.114183	0.000332444	0.0562282	0
RDPYD19082155_A	0	0	0	0.0209227	0.000305887	0.000891731	0.000343154	0.00152744	0.0128934	0.000471672	0	0	0	0	0	0	0	0	0.00337193	0	0	0	0	0	0	0.00045505	0.00655137	0.000134377	0	0	0	0	0	0	0.000162323	0	0	0.000345366	0	0	0	0	0	0	0	0.148641	0.000141009	0.0497478	0
RDPYD19082156_A	0.0001469	0	0	0.116473	0.000176144	0.000454154	0.000221381	0.00135441	0.00599911	0.000399442	0	0.000435137	0	0.000194576	0	0	0	0	0.013853	0	0	0	0	0	0	0.000351615	0.013186	0.00418185	0	0	0	0	0	0	0.000347032	0	0	0.00299499	0.000133394	0	0	0	0	0	0	0.166939	0.00184064	0.0553582	0
RDPYD19082157_A	0	0	0	0.0874835	0	0	0	0	0.00215828	0	0	0	0	0	0	0	0	0	0.0317785	0	0	0	0	0	0	0	0.00372002	0.000240511	0	0	0	0	0	0	0	0	0	0.000125502	0	0	0	0	0	0	0	0.279791	0	0.0885351	0
RDPYD19082158_A	0	0	0	0.0928754	0.000473811	0.00102244	0.000251747	0.0020454	0.0090057	0.000740028	0	0	0	0.000433099	0	0	0.000101588	0	0.00403339	0	0.00010121	0	0	0	0	0	0.00114586	0.000137342	0	0	0.000119856	0	0	0	0.00090807	0	0	0.000226555	0	0	0	0	0.000255498	0.000107989	0	0.14903	0.000100855	0.0372077	0
RDPYD19082159_A	0.0126446	0	0	0.073189	0.000190695	0.00138547	0	0.00149319	0.00517621	0.000177866	0	0.00140974	0	0	0	0	0.000107276	0	0.0101025	0	0	0	0	0	0.000337994	0.00155035	0.0489673	0.0118912	0	0	0	0	0	0	0.000156082	0	0	0.0212646	0.000318837	0	0	0	0.00254721	0	0	0.199329	0.000475251	0.0361622	0
RDPYD19082160_A	0	0	0	0.0457796	0.000232874	0.000941596	0.00010464	0.00109527	0.00529225	0.00304984	0	0	0	0.000574319	0	0	0	0	0.00515695	0	0.000149956	0	0.000226201	0	0	0	0.00193666	0.000175165	0	0	0.0001671	0	0	0	0.00155436	0	0	0.000337033	0	0	0	0	0	0	0	0.144087	0.000171992	0.0182257	0
RDPYD19082161_A	0.000151012	0	0	0.109955	0.000231113	0.00079804	0	0.00107122	0.00876476	0.000288671	0	0	0	0.000162398	0	0	0	0	0.0101451	0	0	0	0.000362924	0	0	0.00106312	0.0140739	0.0010394	0	0	0	0	0	0	0.000488974	0	0	0.000409695	0	0	0	0	0	0	0	0.183292	0.000599887	0.0423242	0
RDPYD19082162_A	0	0	0	0.130122	0	0	0	0.000223619	0.00161306	0.000141279	0	0.000168531	0	0	0	0	0	0	0.0278571	0	0	0	0.000211595	0	0	0.000186057	0.00369374	0.000345945	0	0	0	0	0	0	0	0	0	0.000141804	0	0	0.000141132	0	0	0	0	0.201976	0.000454291	0.0806993	0
RDPYD19082163_A	0.000102364	0	0	0.0582937	0	0.000815834	0	0.00102412	0.00637115	0.000297624	0	0	0	0.000126711	0	0	0	0	0.0364571	0	0	0	0	0	0	0.00101445	0.00676547	0.000249266	0	0	0.000118007	0	0	0	0.00075441	0	0	0.000118895	0	0	0	0	0	0	0	0.185017	0.00127127	0.0778036	0
RDPYD19082164_A	0.000382777	0	0	0.0504191	0.000195855	0.00289003	0.000253062	0.00178409	0.0135072	0.000376779	0	0.000660193	0	0.0177753	0	0	0	0	0.00432987	0	0	0	0	0	0.000289554	0.00243855	0.0359302	0.000914539	0	0	0	0	0	0	0.00021263	0	0	0.00468709	0	0	0	0	0	0	0	0.155313	0.000410773	0.025876	0
RDPYD19082165_A	0.00607539	0	0	0.114933	0.000215575	0.00102685	0.000102494	0.000945296	0.00356336	0.000230416	0	0.000143498	0	0.000110633	0	0	0	0	0.0172005	0	0.000106872	0	0	0	0	0.000634292	0.00526211	0.000341087	0	0	0.000119688	0	0	0	0.000506722	0	0	0.000387283	0	0	0	0	0	0	0	0.268079	0.000153509	0.0598554	0
RDPYD19082166_A	0.00452158	0	0	0.0574257	0.000301802	0.00262583	0.000187991	0.00203339	0.00662791	0.0003508	0	0	0	0	0	0	0	0	0.0063053	0	0	0	0	0	0	0.000217472	0.00337854	0.000225886	0	0	0	0	0	0	0.000728719	0	0	0.000243026	0.00010844	0	0	0	0	0	0	0.339802	0.000425232	0.0481669	0
RDPYD19082167_A	0.00446496	0	0	0.0686979	0.000302988	0.000976747	0.000215542	0.00207831	0.0110506	0.000968724	0	0	0	0.000216445	0	0	0	0	0.0066976	0	0	0	0	0	0	0.000276712	0.00591003	0.00016127	0	0	0	0	0	0	0.000332276	0	0	0.00011254	0	0	0	0	0	0	0	0.31535	0.000564968	0.030487	0
RDPYD19082168_A	0.00921221	0	0	0.0258209	0.000269567	0.0039469	0	0.000832641	0.00361538	0.000257192	0	0	0	0	0	0	0	0	0.00426387	0	0	0	0.00011195	0	0	0.000119977	0.00459614	0.000191594	0	0	0	0	0	0	0	0	0	0.000213514	0	0	0	0	0	0	0	0.162167	0.000236216	0.243938	0
RDPYD19082169_A	0	0	0	0.0783436	0	0.00107763	0	0.000714953	0.00243315	0	0	0	0	0	0	0	0	0	0.0280683	0	0	0	0	0	0	0	0.00367685	0.000254606	0	0	0	0	0	0.000218035	0.000358315	0	0	0	0	0	0	0	0	0	0	0.243237	0	0.079322	0
RDPYD19082170_A	0.00077787	0	0.000668999	0.0526327	0	0.000104006	0	0.000306106	0.00683351	0.000186312	0.00177556	0.000385296	0	0.000112932	0	0.00116307	0	0	0.0143308	0	0.000145434	0	0.00089759	0	0	0.00795654	0.0130933	0.00058878	0	0	0.000139668	0	0	0	0.000825419	0.00018799	0	0.000424389	0	0.000956715	0.00173555	0	0	0.00101349	0	0.155328	0.000224798	0.0746986	0
RDPYD19082171_A	0.00024979	0	0	0.0834621	0	0.000365606	0	0.000669343	0.00804272	0.000718418	0	0	0	0.000258138	0	0	0	0	0.0086813	0	0.000266632	0	0.000130713	0	0	0.00299243	0.00484084	0.000376698	0	0	0.000140552	0	0	0.000168968	0.00124106	0	0	0.000980427	0	0	0	0	0.000158584	0.000127371	0	0.13062	0.00032087	0.0616697	0
RDPYD19082172_A	0.00120762	0	0	0.0770986	0	0.000160744	0	0.000372962	0.00420775	0	0	0	0	0	0	0	0	0	0.0285218	0	0	0	0.000103957	0	0.000111402	0.000535539	0.00560912	0.000241836	0	0	0.000210087	0	0	0	0.00105791	0	0	0	0	0	0	0	0	0	0	0.238581	0	0.0897516	0
RDPYD19082173_A	0	0	0	0.0467826	0.000585586	0.00174297	0.000186508	0.0038818	0.00964556	0.00121379	0	0	0	0	0	0	0.000152399	0	0.0148307	0	0	0	0	0	0	0.000108021	0.00390755	0.000119579	0	0	0	0	0	0	0.000160426	0	0	0.000102747	0	0	0	0	0	0	0	0.405182	0.000100952	0.043756	0.000196067
RDPYD19082174_A	0	0	0	0.140231	0	0.000131073	0	0.000418994	0.00201701	0.0001735	0	0	0	0.000103028	0	0	0	0	0.0229567	0	0	0	0	0	0	0	0.00372652	0.000177998	0	0	0.000127283	0	0	0	0.000659426	0	0	0.000133744	0	0	0	0	0	0	0	0.216097	0.000271718	0.118532	0
RDPYD19082175_A	0.0022888	0	0.000107324	0.149414	0	0.00031808	0	0.000252781	0.00226996	0	0	0	0	0.00137055	0	0	0.00204125	0	0.0201873	0	0	0	0.000153689	0	0	0.000106108	0.0053386	0.000935771	0	0	0.000119106	0	0.000135155	0	0.000645558	0	0	0.000159959	0	0	0.000184694	0	0	0	0	0.210705	0.000287595	0.130751	0
RDPYD19082176_A	0	0	0	0.0835217	0	0	0	0	0.0019958	0	0	0	0	0	0	0	0	0	0.0354098	0	0	0	0	0	0.000108959	0	0.0036042	0.00025713	0	0	0	0	0	0	0	0	0	0	0	0	0	0	0	0	0	0.270468	0	0.0883413	0
RDPYD19082177_A	0	0	0	0.0463768	0	0.00121462	0	0.00137619	0.00506751	0.000198922	0	0	0	0	0	0	0	0	0.0173494	0	0	0	0	0	0	0	0.00393783	0.000118018	0	0	0	0	0	0	0	0	0	0.000288493	0	0	0	0	0	0	0	0.152252	0	0.128866	0
RDPYD19082178_A	0.00968824	0	0	0.0910388	0	0.0014798	0	0.000656082	0.00404551	0.000431961	0.000219696	0.000993627	0	0.00289023	0	0	0.000807659	0	0.0165004	0.000102741	0	0	0	0	0	0.000259553	0.0269419	0.00679411	0	0	0.000144528	0	0	0	0.000518958	0	0	0.00398006	0	0	0	0	0	0	0	0.249626	0.000152591	0.0508341	0
RDPYD19082179_A	0.000244017	0	0	0.106363	0	0	0	0.000194063	0.00679833	0.000169411	0	0	0	0.000570353	0	0	0	0	0.00776381	0	0.000243887	0	0.00131967	0	0	0	0.00221571	0.000205364	0	0	0.000166838	0	0	0	0.00100802	0	0	0.00313114	0	0	0.000188872	0	0	0	0	0.103451	0.00141848	0.0330823	0
RDPYD19082180_A	0	0	0	0.0920354	0	0	0	0.000243535	0.00669146	0.000107376	0	0	0	0	0	0	0	0	0.0231515	0	0	0	0	0	0	0	0.00278018	0.000160235	0	0	0.000142004	0	0	0	0.00131145	0	0	0.000124873	0	0	0	0	0	0	0	0.263869	0	0.0853514	0
RDPYD19082181_A	0	0	0	0.0825536	0	0	0	0	0.00570062	0	0	0	0	0	0	0	0	0	0.0342277	0	0	0	0	0	0	0	0.00483713	0.000258239	0	0	0	0	0	0	0.000129774	0	0	0.000186999	0	0	0	0	0	0	0	0.263249	0	0.0892492	0
RDPYD19082182_A	0.0362809	0	0	0.0241243	0.00066992	0.00951942	0	0.00215886	0.134224	0.000736241	0	0.000104541	0	0.000555557	0	0	0	0	0.00201687	0	0.000202789	0	0.000298706	0	0	0.000281898	0.00533246	0.000103207	0	0	0	0	0	0	0.00041092	0	0	0.000330517	0	0	0	0	0	0	0	0.0943046	0.000357407	0.0260523	0
RDPYD19082183_A	0.00133524	0	0	0.0472207	0.00106949	0.0103968	0.000103041	0.00222136	0.00247442	0.000575295	0	0	0	0.00033635	0	0	0	0	0.00688593	0	0.000152002	0	0.000278398	0	0	0.0110057	0.00511084	0.00046478	0	0	0	0	0	0	0.000236734	0	0	0.000471734	0	0	0	0	0	0	0	0.175025	0.00272154	0.0527191	0
RDPYD19082184_A	0	0	0	0.0164395	0.000595463	0.000734046	0	0.00122729	0.012026	0.000331806	0	0	0	0.00206978	0	0	0	0	0.00541147	0	0	0	0	0	0	0.000109345	0.00333262	0	0	0	0	0	0	0.00086422	0.000172725	0	0	0.000566681	0	0	0	0	0	0	0	0.116896	0	0.0105059	0
RDPYD19082185_A	0	0	0	0.0468017	0.000293299	0.00212369	0	0.000995644	0.00659502	0.000407361	0	0	0	0.000183143	0	0	0	0	0.0157659	0	0	0	0.000304789	0	0	0	0.00168565	0.000110769	0	0	0.000162216	0	0	0	0.000648217	0	0	0.000152057	0	0	0	0	0	0	0	0.325582	0.000294753	0.07606	0
RDPYD19082186_A	0.000186953	0	0	0.0693907	0.000380103	0.00104105	0	0.000457935	0.0104681	0.000106531	0	0	0	0	0	0	0	0	0.0080275	0	0.000363714	0	0	0	0	0.00184871	0.00242469	0.000258021	0	0	0.00470338	0	0	0	0.00131736	0	0.000299987	0.000158071	0.000607988	0	0	0	0	0	0	0.417918	0.00103955	0.173683	0
RDPYD19082187_A	0	0	0	0.0630824	0.000133477	0.000565401	0.000121373	0.00185389	0.010217	0.00028308	0	0.000112838	0	0.000178719	0	0	0	0	0.0173212	0	0	0	0	0	0	0	0.00781303	0.000199616	0	0	0.000107445	0	0	0	0.000699289	0	0	0.00010768	0	0	0	0	0	0	0	0.236585	0.000153855	0.0792895	0
RDPYD19082188_A	0.00119671	0	0	0.05651	0.00102181	0.00122177	0.000131328	0.00141397	0.00796812	0.00024725	0	0.000412025	0	0.000125545	0	0	0.000133495	0	0.0103103	0	0	0	0.000168356	0	0	0.00216922	0.00710341	0.000194286	0	0	0	0	0	0	0.000409582	0	0	0.000105242	0	0	0	0	0	0	0	0.392818	0	0.0411566	0
RDPYD19082189_A	0.00277987	0	0	0.0692327	0	0.000273088	0	0.000258202	0.00267894	0.000200804	0	0	0	0.00157171	0	0	0	0	0.0272954	0	0	0	0	0	0	0.000133145	0.00532878	0.00038457	0	0	0	0	0	0	0	0	0	0.00234197	0	0	0	0	0	0	0	0.225207	0	0.0819758	0
RDPYD19082190_A	0.00289238	0	0	0.0618239	0.000258262	0.000469783	0	0.000860344	0.00621713	0.000180785	0	0	0	0.000143476	0	0	0	0	0.0264136	0	0	0	0.000166648	0	0	0.000113148	0.00447392	0.000244457	0	0	0	0	0	0	0.000262114	0	0	0.000196545	0	0	0	0	0	0	0	0.213213	0.000120321	0.092332	0
RDPYD19082191_A	0	0	0	0.058959	0.000265105	0.00141171	0.00010415	0.00418562	0.0237611	0.000323316	0	0.000147408	0	0	0	0	0.00014554	0	0.00550137	0	0	0	0	0	0	0	0.00973647	0.000112544	0	0	0	0	0	0	0.000389172	0	0	0	0	0	0	0	0	0	0	0.220837	0	0.0231234	0
RDPYD19082192_A	0.011418	0	0	0.0606934	0.000925205	0.00224988	0	0.00162983	0.012751	0.000160272	0	0.000451769	0	0.0087873	0	0	0.000402077	0	0.00501471	0	0	0	0.000251056	0	0	0.00162858	0.0127614	0.00951637	0	0	0	0	0	0	0.000190427	0	0	0.00578589	0.000161286	0	0	0	0	0	0	0.292044	0.000753964	0.0375475	0
RDPYD19082193_A	0.000545763	0	0	0.0627647	0	0	0	0	0.00139256	0	0	0	0	0	0	0	0.000103109	0	0.0187528	0	0	0	0	0	0	0	0.00371484	0.000518639	0	0	0	0	0	0	0	0	0	0	0	0	0	0	0	0	0	0.164776	0.000388787	0.0486813	0
RDPYD19082194_A	0	0	0	0.0589474	0.000154135	0.000855964	0	0.000624798	0.00190344	0.000580016	0	0	0	0.00011027	0	0	0	0	0.0202889	0	0.000139353	0	0	0	0	0	0.00403047	0.000213433	0	0	0	0	0	0.000123333	0.000155002	0	0	0.000151413	0	0	0	0	0	0	0	0.19816	0.00121827	0.0654495	0
RDPYD19082195_A	0	0	0	0.075121	0	0.000218168	0	0.000234721	0.00242215	0.000151579	0	0	0	0.00070779	0	0	0	0	0.0303605	0	0	0	0.000189451	0	0.000144506	0	0.006165	0.000298656	0	0	0.000208352	0	0	0	0.000826162	0	0	0.000156924	0	0	0	0	0	0	0	0.241818	0.000851725	0.0869694	0
RDPYD19082196_A	0	0	0	0.14952	0.000289106	0.000510185	0	0.00061281	0.00512912	0.000324615	0	0	0	0.000668321	0	0	0	0	0.0227392	0	0	0	0	0	0	0	0.00685231	0.000230707	0	0	0	0	0	0	0.000106682	0	0	0	0	0	0	0	0	0	0	0.278486	0	0.0610759	0
RDPYD19082197_A	0.00852817	0	0	0.0876192	0.000478303	0.000784433	0.000147926	0.00355012	0.253626	0.000723658	0	0.000838242	0	0	0	0	0.00010551	0	0.00858913	0	0	0	0	0	0.000120796	0.00140561	0.0122441	0.00288062	0	0	0	0	0	0	0	0	0	0.00479601	0.000170245	0	0	0	0	0	0	0.168974	0.00125538	0.0398463	0
RDPYD19082198_A	0	0	0	0.216823	0	0	0	0	0.00182921	0	0	0	0	0	0	0	0	0	0.0244824	0	0	0	0	0	0	0	0.00367237	0.000188663	0	0	0	0	0	0	0	0	0	0	0	0	0	0	0	0	0	0.243348	0	0.0687849	0
RDPYD19082199_A	0	0	0	0.0574783	0	0.00104403	0.000177925	0.00185167	0.00457602	0.000783848	0	0	0	0.000459021	0	0	0	0	0.00943891	0	0	0	0	0	0	0	0.00223957	0	0	0	0	0	0	0	0.000269274	0	0	0	0	0	0	0	0	0	0	0.126806	0.000138982	0.0881987	0.000167941
RDPYD19082200_A	0.000347134	0	0	0.0865904	0.000272163	0.0019172	0	0.000868033	0.00178214	0	0	0.000366462	0	0	0	0	0	0	0.0223823	0	0	0	0.000188387	0	0	0.00371955	0.010521	0.00339979	0	0	0	0	0	0	0	0	0	0.0130455	0	0	0	0	0	0	0	0.179117	0.000652945	0.0592442	0
RDPYD19082201_A	0.00464218	0	0	0.0476275	0.000490983	0.00124016	0	0.0013662	0.0089115	0.000519816	0	0.000240415	0	0.000163772	0	0	0	0	0.0123555	0	0	0	0.000283114	0	0	0.00576785	0.00676992	0.000537892	0	0.000157442	0	0	0	0	0.00052536	0	0	0.000109302	0	0	0	0	0.00591074	0	0	0.340712	0.00326972	0.0636166	0
RDPYD19082202_A	0.00034122	0	0	0.136656	0	0.000128035	0	0.00029896	0.00321427	0.000251907	0	0	0	0	0	0	0	0	0.0267756	0	0	0	0	0	0.000200298	0.000240696	0.00528946	0.00203718	0	0	0	0	0	0	0.000291072	0	0	0.00348062	0	0	0	0	0	0	0	0.22533	0.000545215	0.0765862	0
RDPYD19082203_A	0.000137614	0	0	0.088764	0	0.00013629	0	0	0.00230719	0	0	0.000258847	0	0	0	0	0	0	0.0326913	0	0.000212586	0	0	0	0.000144916	0	0.00606071	0.000679509	0	0	0	0	0	0	0.000231438	0	0	0.00016598	0	0	0	0	0	0	0	0.263197	0	0.089776	0
RDPYD19082204_A	0.00102956	0	0	0.0692984	0	0.00014626	0	0.00424163	0.00106265	0	0	0	0	0	0	0	0	0	0.0138896	0	0	0	0	0	0	0	0.00163354	0	0	0	0	0	0	0	0	0	0	0	0	0	0	0	0	0	0	0.0951368	0	0.0344149	0
RDPYD19082205_A	0	0	0	0.0857794	0	0	0	0	0.00234508	0	0	0	0	0	0	0	0	0	0.034673	0	0	0	0	0	0	0	0.00359079	0.000239262	0	0	0	0	0	0	0	0	0	0	0	0	0	0	0	0	0	0.272246	0	0.0876401	0
RDPYD19082206_A	0	0	0	0.0784814	0	0.000153834	0	0.000287767	0.00254363	0.000341495	0	0.000234007	0	0.000261513	0	0.000214439	0.000198621	0	0.0241393	0	0	0	0.000389895	0	0.00071065	0	0.00525748	0.000476804	0	0.000149007	0	0	0	0.00776773	0.000174111	0	0	0.000241371	0	0	0	0	0	0	0	0.2582	0.0101374	0.0717457	0
RDPYD19082207_A	0	0	0	0.0853023	0	0	0	0	0.00249537	0	0	0	0	0	0	0	0	0	0.0330766	0	0	0	0	0	0.000131576	0	0.00459702	0.00039128	0	0	0	0	0	0	0.000174474	0	0	0.000105322	0	0	0	0	0	0	0	0.274764	0	0.0836084	0
RDPYD19082208_A	0.000507881	0	0	0.229225	0	0	0	0	0.00183164	0	0	0	0	0	0	0	0	0	0.0235392	0	0	0	0	0	0	0	0.0037924	0.00019117	0	0	0	0	0	0	0	0	0	0.000108426	0	0	0	0	0	0	0	0.228527	0	0.0630556	0
RDPYD19082209_A	0	0	0	0.195928	0.000479693	0.000722359	0.000123803	0.00146003	0.00353819	0.000431045	0	0.000897331	0	0.000257816	0	0	0.00780975	0	0.00140618	0	0.000197929	0	0.000131638	0	0	0	0.0117108	0.0132109	0	0	0.00032273	0	0	0	0.00300579	0	0	0.0224654	0.000122603	0	0	0	0	0.00111735	0	0.0293622	0	0.00558713	0
RDPYD19082210_A	0	0	0	0.0746334	0	0.000288598	0	0.000328831	0.00263005	0.000107207	0	0	0	0	0	0	0	0	0.0309487	0	0	0	0	0	0	0	0.00515159	0.000272823	0	0	0	0	0	0	0.000314606	0	0	0	0	0	0	0	0	0	0	0.241526	0	0.0884433	0
RDPYD19082211_A	0.00158566	0	0	0.0740474	0	0	0	0.000297508	0.00262219	0.00011258	0	0.000157592	0	0.000470498	0	0	0.000432595	0	0.0321759	0	0	0	0	0	0.000116905	0.000210947	0.00727799	0.00127563	0	0	0	0	0	0	0	0	0	0.00118343	0	0	0	0	0	0	0	0.247555	0.000765766	0.0853939	0
RDPYD19082212_A	0.000768776	0	0	0.149289	0	0	0	0	0.00180983	0	0	0	0	0	0	0	0	0	0.0295317	0	0	0	0	0	0	0	0.0036765	0.000236806	0	0	0	0	0	0	0	0	0	0.000135176	0	0	0	0	0	0	0	0.241665	0	0.0759611	0
RDPYD19082213_A	0	0	0	0.0248234	0.000450656	0.00473801	0.000231525	0.00243513	0.0704322	0.00119799	0	0	0	0.000479831	0	0	0	0	0.00316282	0	0	0	0	0	0	0.000211998	0.00210913	0	0	0	0	0	0	0	0.000432564	0	0	0.000243604	0	0	0	0	0	0	0	0.320579	0	0.017829	0
RDPYD19082214_A	0	0	0	0.0716306	0	0.000312935	0	0.000875072	0.00302862	0.000199882	0	0.000211366	0	0.000279925	0	0	0.00011013	0	0.0270463	0	0	0	0.000165195	0	0.000158909	0.000105169	0.00593817	0.000340479	0	0	0	0	0	0	0.000157006	0	0	0.000194935	0	0	0	0	0	0	0	0.237569	0.000971886	0.0756428	0
RDPYD19082215_A	0	0	0	0.0310304	0	0	0	0	0.000781348	0	0	0	0	0	0	0	0	0	0.0145027	0	0	0	0	0	0	0	0.00123216	0	0	0	0	0	0	0	0.000139355	0	0	0	0	0	0	0	0	0	0	0.0974154	0	0.0366377	0
RDPYD19082216_A	0	0	0	0.0104907	0.000282411	0.00225048	0	0.0014786	0.00248503	0.000173544	0	0	0	0.000102581	0	0	0	0	0.00101748	0	0	0	0	0	0	0.000182308	0.000703923	0	0	0	0.000256176	0	0	0	0	0	0	0.000625515	0	0	0	0	0	0	0	0.0250773	0.000309682	0.233069	0
RDPYD19082217_A	0.00225682	0	0	0.0472988	0.000289687	0.00116255	0	0.00365447	0.00825198	0.000890555	0	0	0	0.000576682	0	0	0	0	0.0131045	0	0	0	0.000124611	0	0	0	0.00437941	0.00381956	0	0	0.000105021	0	0	0	0.000787183	0	0	0.0001403	0	0	0	0	0	0	0	0.154024	0.000597423	0.0612692	0
RDPYD19082218_A	0	0	0	0.0430777	0.00018627	0.000507165	0.000133223	0.00162809	0.00811213	0.00060207	0	0	0	0.000278443	0	0	0	0	0.0133142	0	0.000117763	0	0	0	0	0	0.00250276	0.000112537	0	0	0	0	0	0	0.000869074	0	0	0.000104451	0	0	0	0	0	0	0	0.131239	0.000268645	0.0949148	0
RDPYD19082219_A	0.00200235	0	0	0.0919837	0	0.000232115	0.000173986	0.000985621	0.0340679	0.000246011	0	0.00054288	0	0	0	0	0	0	0.0120068	0	0.000103666	0	0	0	0.000183632	0	0.0101214	0.00206317	0	0	0.000122264	0	0	0	0.000892681	0	0	0.00264248	0.000129457	0	0	0	0	0	0	0.17086	0.000206725	0.0530904	0
RDPYD19082220_A	0.000694549	0	0	0.162534	0	0.000512539	0	0.000376238	0.0021087	0.000170873	0	0	0	0	0	0	0.000158017	0	0.0260019	0	0	0	0	0	0	0	0.00435086	0.000250744	0	0	0	0	0	0	0.00010373	0	0	0.000136001	0	0	0	0	0	0	0	0.223181	0.00276514	0.0751088	0
RDPYD19082221_A	0.00967701	0	0	0.125998	0	0.000342129	0.000187497	0.000868822	0.00266122	0.000363959	0	0.000875898	0	0.000254327	0	0	0	0	0.0184702	0	0	0	0	0	0.000111013	0.00050631	0.0177788	0.00174378	0	0	0	0	0	0	0.00017288	0	0	0.0006098	0	0	0	0	0	0	0	0.183125	0	0.0503802	0
RDPYD19082222_A	0.0042131	0	0	0.131929	0	0.000581475	0	0.00049567	0.00429456	0	0	0.000319648	0	0	0	0	0	0	0.0216437	0	0	0	0.000704626	0.000312919	0.000132438	0.00269646	0.0169914	0.000963626	0	0.000552056	0	0	0	0	0	0	0	0.000273626	0	0	0	0	0	0.0032176	0	0.187376	0.00189529	0.0687425	0
RDPYD19082223_A	0	0	0	0.0538347	0	0.000359106	0	0.000305388	0.00190936	0.000439712	0	0	0	0	0	0	0	0	0.0199571	0	0.00029152	0	0	0	0	0.000410806	0.00481064	0.000207441	0	0	0.000147485	0	0	0.000635629	0.000672045	0	0	0.000624114	0	0	0	0	0	0	0	0.167647	0.00523304	0.0722988	0
RDPYD19090035_A	0.00698762	0	0	0.0454276	0	0.000288778	0	0.000966148	0.00439773	0.000510875	0	0	0	0.00048776	0	0	0	0	0.0172645	0	0	0	0	0	0	0.000353542	0.00621939	0.000620277	0	0	0	0	0	0	0.000215861	0	0	0.000323676	0	0	0	0	0.000445001	0	0	0.156464	0.000211522	0.0904652	0
RDPYD19090036_A	0.000128137	0	0	0.0665763	0.000457612	0.000562116	0.000393003	0.00261839	0.00392068	0.000557759	0	0.000181729	0	0.000165974	0	0	0.00626768	0	0.0073614	0	0	0	0	0	0.000265041	0	0.0105338	0.000553186	0	0	0.00198237	0	0	0	0.00128921	0	0	0.00744387	0	0	0	0	0	0	0	0.156803	0.000309443	0.166815	0
RDPYD19090037_A	0.000369866	0	0	0.0485395	0.000184401	0.000375616	0	0.0015726	0.0840582	0.000535493	0	0.000337357	0	0.011533	0	0	0.00662692	0	0.0409105	0	0	0	0.00056072	0	0	0.00253016	0.0147586	0.000713304	0	0.000141772	0	0	0	0	0.000372432	0	0	0.0136393	0.000105199	0	0	0	0	0	0	0.185056	0.000126612	0.0665729	0
RDPYD19090038_A	0	0	0	0.0742119	0.00012426	0.00060808	0	0.000282036	0.0087598	0	0	0	0	0	0	0	0	0	0.0353031	0	0	0	0	0	0	0	0.00340602	0.000172539	0	0	0	0	0	0	0.000211016	0	0	0	0	0	0	0	0	0	0	0.242111	0	0.0880692	0
RDPYD19090039_A	0.00332116	0	0.000186389	0.0376654	0.00288916	0.00183712	0.000354727	0.00323419	0.0139743	0.000646057	0	0.000364664	0	0.00609246	0	0	0	0	0.00342829	0	0	0	0.000399337	0	0	0.000101657	0.00653148	0.00139908	0	0	0	0	0.000366935	0	0.000233454	0	0	0.000123827	0	0	0.000160722	0	0	0	0	0.304932	0.000397135	0.0305984	0
RDPYD19090040_A	0	0	0	0.0341239	0.00121859	0.00127444	0.000124392	0.00416256	0.135698	0.000521814	0	0	0	0	0	0	0	0	0.0017777	0	0	0	0	0	0	0	0.00286409	0.000119766	0	0	0	0	0	0	0	0	0	0	0	0	0	0	0	0	0	0.559789	0	0.0110109	0
RDPYD19090041_A	0	0	0	0.0833809	0	0.00019583	0	0.00045709	0.00198509	0.000352308	0	0	0	0	0	0	0	0	0.0369131	0	0	0	0	0	0.000101782	0	0.00299562	0.000155438	0	0	0	0	0	0	0.000143833	0	0	0.000184576	0	0	0	0	0	0	0	0.235869	0	0.0805176	0
RDPYD19090042_A	0	0	0	0.0623348	0	0.000187026	0	0.000488095	0.0342198	0	0	0	0	0	0	0	0	0	0.0284412	0	0	0	0.000258047	0	0	0	0.00350598	0.000151045	0	0	0	0	0	0	0.000159795	0	0	0.000347305	0	0	0	0	0	0	0	0.209889	0	0.0711158	0
RDPYD19090043_A	0	0	0	0.0481722	0.000349265	0.00149835	0.000411784	0.000978539	0.00764443	0.000177852	0	0	0	0.00011404	0	0	0	0	0.0182622	0	0	0	0	0	0	0	0.00262536	0.00039846	0	0	0	0	0	0	0.000174902	0	0	0.000159063	0	0	0	0	0	0	0	0.333691	0	0.0472517	0
RDPYD19090044_A	0	0	0	0.0800333	0	0	0	0	0.00410639	0	0	0	0	0	0	0	0	0	0.0351759	0	0	0	0	0	0	0	0.00334317	0.000210055	0	0	0	0	0	0	0.00011212	0	0	0	0	0	0	0	0	0	0	0.25464	0	0.095016	0
RDPYD19090045_A	0.000153869	0	0	0.0452455	0.000109699	0.000277559	0.000166075	0.000792339	0.00325823	0.000873883	0	0	0	0.000306038	0	0	0	0	0.0158014	0	0	0	0.000552278	0	0	0.00115027	0.00886694	0.000402575	0	0.000166476	0	0	0	0	0.000488232	0	0	0.000171144	0	0	0	0	0	0	0	0.217699	0.000733338	0.0606611	0
RDPYD19090046_A	0	0	0	0.107317	0.000143879	0.000745882	0	0.00073152	0.00562313	0.00053029	0	0	0	0	0	0	0	0	0.0440581	0	0	0	0	0	0	0	0.00421134	0.000476291	0	0	0.000111088	0	0	0	0.00086062	0	0	0.000196418	0	0	0	0	0	0	0	0.241063	0.000129106	0.0837997	0
RDPYD19090047_A	0	0	0	0.122488	0.000269963	0.000852996	0	0.000473491	0.00269049	0.00296728	0	0.000248691	0	0.000388137	0	0.000117309	0	0	0.00747302	0	0	0	0.000226756	0	0	0.000114871	0.0058369	0.000133956	0	0	0	0	0	0	0.000631596	0	0	0.000130621	0	0	0	0	0	0	0	0.0801558	0.000302458	0.0448646	0
RDPYD19090048_A	0	0	0	0.0740685	0	0.000244744	0	0.000160129	0.00319836	0.0047688	0	0	0	0	0	0	0	0	0.027833	0	0	0	0.000208272	0	0	0	0.003107	0.000228817	0	0	0.000205677	0	0	0	0.00123843	0	0	0.000159911	0	0	0	0	0	0	0	0.242813	0	0.088665	0
RDPYD19090049_A	0	0	0	0.0334146	0.000459572	0.000709117	0.000150086	0.00352787	0.260399	0.000631554	0	0.000434996	0	0.00511633	0	0	0.0022458	0	0.00534698	0	0	0	0.000254249	0	0.000148781	0	0.00859527	0.000236789	0	0	0	0	0	0	0.000133184	0	0	0.00224929	0	0	0.000117428	0	0	0	0	0.222415	0	0.0345114	0
RDPYD19090050_A	0	0	0	0.0999303	0.000109189	0.000287223	0	0.000504139	0.00455542	0.000160253	0	0.000522147	0	0	0	0	0	0	0.0211555	0	0	0	0	0	0	0	0.00566702	0.000355039	0	0	0.000114255	0	0	0.00516687	0.000761564	0	0	0	0	0	0	0	0	0	0	0.248051	0	0.078754	0
RDPYD19090051_A	0	0	0	0.105806	0.0024007	0.00235541	0.000602575	0.00330697	0.0168597	0.00039304	0	0.000298156	0	0.000390255	0	0	0.00116447	0	0.00133384	0	0	0	0	0	0	0.000140644	0.0058243	0.000205248	0	0	0	0	0	0	0.00248417	0	0	0.000335209	0	0	0	0	0	0	0	0.280204	0	0.0105283	0
RDPYD19090052_A	0	0	0	0.027971	0.00039607	0.00237485	0.000258704	0.00257418	0.0134415	0.000470565	0	0	0	0.000182585	0	0	0	0	0.00470238	0	0	0	0.000146044	0	0	0	0.00200908	0	0	0	0	0	0	0	0.000465021	0	0	0	0	0	0	0	0	0	0	0.130383	0.000338927	0.169431	0
RDPYD19090053_A	0	0	0	0.163131	0	0.000172578	0	0.000107142	0.00208027	0.000513069	0	0	0	0	0	0	0	0	0.0269391	0	0	0	0	0	0	0	0.00387329	0.000185713	0	0	0	0	0	0	0.000253745	0	0	0.000101575	0	0	0	0	0	0	0	0.227531	0	0.07191	0
RDPYD19090054_A	0.000135218	0	0	0.20205	0.015368	0.00197318	0.000183099	0.00174643	0.00544696	0.000254977	0	0.00071438	0	0.000170888	0	0	0.000108805	0	0.00474465	0	0.000170336	0	0	0	0.000113081	0.000104422	0.0144478	0.000433323	0	0	0	0	0	0	0.000799191	0	0.000104928	0.000478652	0	0	0	0	0	0	0	0.180385	0.00100416	0.0484179	0
RDPYD19090055_A	0	0	0	0.209083	0	0.00015301	0	0.000129051	0.00163202	0	0	0	0	0	0	0	0	0	0.0265764	0	0	0	0	0	0	0.000270777	0.00373263	0.000160608	0	0	0	0	0	0	0	0	0	0	0	0	0	0	0	0	0	0.233855	0	0.0718225	0
RDPYD19090056_A	0.000521992	0	0	0.0408962	0.000417019	0.00142334	0.000416801	0.00316873	0.00895618	0.000638306	0	0	0	0.000162961	0	0	0	0	0.00999383	0	0	0	0.000361604	0	0	0.00676296	0.0016209	0.000107176	0	0	0	0	0	0	0.000240485	0	0	0.000227053	0	0	0	0	0	0	0	0.136246	0.000232644	0.0379227	0
RDPYD19090057_A	0.000141406	0	0	0.154354	0.00012403	0.000246498	0	0.000349719	0.00213783	0.000201601	0	0	0	0	0	0	0	0	0.0229466	0	0	0	0	0	0	0	0.00440271	0.000244072	0	0	0	0	0	0	0.000241274	0	0	0	0	0	0	0	0	0	0	0.25517	0.000127042	0.0687712	0
RDPYD19090058_A	0.000310096	0	0	0.025341	0	0.000633552	0.000193001	0.00182458	0.00327221	0.00103293	0	0.000113309	0	0.000476389	0	0	0	0	0.00368402	0	0.000139774	0	0	0	0	0.00382003	0.00673519	0.000376375	0	0	0.00133694	0	0	0	0.00249194	0	0	0.000195453	0	0	0	0	0	0	0	0.0624309	0.000236949	0.189521	0
RDPYD19090059_A	0	0	0	0.127303	0	0.000396006	0	0.000236746	0.00236404	0.000100879	0	0	0	0.000680704	0	0	0	0	0.0210739	0	0	0	0	0	0	0	0.00602795	0.000318667	0	0	0	0	0	0	0	0	0	0.000184793	0	0	0	0	0	0	0	0.218715	0.000258568	0.0692272	0
RDPYD19090060_A	0	0	0	0.0647062	0	0.000458213	0.000274396	0.00157577	0.00458294	0.000449924	0	0	0	0.000133636	0	0	0	0	0.0161991	0	0	0	0.000195464	0	0	0	0.0028665	0.00010776	0	0	0.000111898	0	0	0	0.000727026	0	0	0.000181095	0	0	0	0	0	0	0	0.222663	0	0.059033	0
RDPYD19090061_A	0	0	0	0.0223831	0.000351796	0.000772263	0.000172079	0.00143446	0.00674253	0.000222509	0	0	0	0.000165178	0	0	0	0	0.00729241	0	0	0	0	0	0	0	0.000995162	0	0	0	0	0	0	0	0	0	0	0	0	0	0	0	0	0.000192416	0	0.24531	0	0.0225716	0
RDPYD19090062_A	0	0	0	0.0274725	0.0003971	0.00081881	0	0.00108606	0.00549878	0.00249544	0	0.000131039	0	0.00367313	0	0	0.00129177	0	0.00446657	0	0	0	0	0	0	0.000205591	0.0113893	0.00495698	0	0	0	0	0	0	0.000140595	0	0	0.00180227	0	0	0	0	0	0	0	0.31345	0.000147461	0.0292159	0.000194886
RDPYD19090063_A	0	0	0	0.0805953	0	0.000260357	0	0.000318184	0.00280741	0.000240495	0	0	0	0.000286388	0	0	0	0	0.0298051	0	0	0	0	0	0	0.000231621	0.0054779	0.000367815	0	0	0	0	0	0	0	0	0	0	0	0	0	0	0	0	0	0.300722	0	0.0784945	0.000122157
RDPYD19090064_A	0	0	0	0.144181	0	0.000237296	0.000121875	0.000879876	0.00888786	0.000195468	0	0	0	0	0	0	0	0	0.0258521	0	0	0	0	0	0	0.000661187	0.00248282	0.000167898	0	0	0	0	0	0	0.000178552	0	0	0	0	0	0	0	0	0	0	0.211919	0.000159421	0.0929728	0
RDPYD19090065_A	0	0	0	0.200531	0.000834548	0.00111065	0	0.00101624	0.00559719	0.000464404	0	0	0	0.000145171	0	0	0	0	0.013539	0	0	0	0	0	0	0	0.002564	0	0	0	0	0	0	0	0.000382446	0	0	0.00012778	0	0	0	0	0	0	0	0.277463	0.00031129	0.0609915	0
RDPYD19090066_A	0	0	0	0.0822606	0	0	0	0.00018217	0.00228648	0	0	0	0	0	0	0	0	0	0.0305539	0	0	0	0	0	0	0	0.00344522	0.000226996	0	0	0.000110128	0	0	0	0.000364735	0	0	0	0	0	0	0	0	0	0	0.270156	0	0.0862264	0
RDPYD19090067_A	0	0	0	0.0285661	0.000270142	0.0014676	0.000584106	0.00391403	0.0100881	0.000603345	0	0.000420113	0	0.000118972	0	0	0	0	0.00721211	0	0	0	0	0	0	0	0.00125375	0	0	0	0	0	0	0	0.000436399	0	0	0.000111535	0	0	0	0	0	0	0	0.174932	0	0.0608511	0
RDPYD19090068_A	0.000463766	0	0	0.14582	0	0	0	0.00010216	0.00179912	0.00012289	0	0	0	0	0	0	0	0	0.0315073	0	0	0	0.000796074	0	0	0	0.00654445	0.00329564	0	0	0	0	0	0	0.000239712	0	0	0.00239509	0	0	0	0	0	0	0	0.222415	0	0.0789591	0
RDPYD19090069_A	0	0	0	0.0781921	0.000163002	0.000221263	0	0.0080192	0.00254008	0	0	0	0	0	0	0	0	0	0.03592	0	0	0	0	0	0	0	0.0034872	0.000188253	0	0	0	0	0	0	0.000110356	0	0	0	0	0	0	0	0	0	0	0.258282	0	0.0913727	0
RDPYD19090070_A	0.0123626	0	0	0.143297	0	0.000233732	0.000120991	0.000468842	0.00315092	0.000231218	0	0.000505497	0	0.000129255	0	0	0	0	0.0198414	0	0	0	0	0	0	0.000535501	0.0166721	0.00631705	0	0	0	0	0	0	0	0	0	0.000498131	0	0	0	0	0	0	0	0.186934	0.000851046	0.073155	0
RDPYD19090071_A	0.00417527	0	0	0.0370499	0.000724094	0.000696427	0	0.00127611	0.0093805	0.000168222	0	0.00106033	0	0.0276355	0	0.000131242	0.00418907	0	0.00858481	0	0.00104155	0	0.000130835	0	0.000139984	0.000198686	0.0199004	0.00137499	0	0	0.000101116	0	0	0	0.000829324	0	0	0.000360199	0	0	0.000128242	0	0	0	0	0.271695	0	0.0324744	0
RDPYD19090072_A	0	0	0	0.123859	0.000179155	0.00234908	0	0.000938108	0.00148917	0	0	0	0	0	0	0	0	0	0.0287758	0	0	0	0	0	0	0	0.00248187	0.000106544	0	0	0	0	0	0	0.000163539	0	0	0	0	0	0	0	0	0	0	0.203662	0	0.0695042	0
RDPYD19090073_A	0	0	0	0.0791383	0	0.000167152	0	0.000184192	0.00336077	0.000310221	0	0.000127163	0	0	0	0	0	0	0.0273173	0	0	0	0	0	0	0	0.00466571	0.00028108	0	0	0	0	0	0	0.000428296	0	0	0	0	0	0	0	0	0	0	0.256974	0	0.0787258	0
RDPYD19090074_A	0.000915412	0	0.000176342	0.114904	0	0.000791704	0	0.000867349	0.00441687	0.000383835	0	0.00120253	0	0.00014945	0	0	0	0	0.0149753	0	0	0	0.00038215	0	0	0.0119882	0.0125248	0.000762878	0	0	0.000102572	0	0.000153391	0	0.00056084	0	0	0.000208615	0	0	0.000218272	0	0	0	0	0.200058	0.000158194	0.0738047	0
RDPYD19090075_A	0	0	0	0.155961	0.000200816	0.000330874	0	0.00044448	0.0126428	0.000137312	0	0	0	0	0	0	0	0	0.0209147	0	0	0	0	0	0.000106223	0.000230338	0.00533458	0.000506256	0	0	0	0	0	0	0.000158954	0	0	0	0	0	0	0	0	0	0	0.239238	0	0.0595558	0
RDPYD19090076_A	0.00149761	0	0	0.190252	0.00014511	0	0	0.00026496	0.0244359	0.000226772	0	0	0	0	0	0	0	0	0.0236709	0	0	0	0	0	0	0	0.00678008	0.000205843	0	0	0	0	0	0	0	0	0	0	0	0	0	0	0	0	0	0.205014	0	0.0661433	0
RDPYD19090078_A	0	0	0	0.0659956	0.000446855	0.00115922	0.000122303	0.00161108	0.00978113	0.000360366	0	0	0	0	0	0	0.000122022	0	0.0102351	0	0	0	0	0	0	0	0.00214876	0	0	0	0	0	0	0	0.000103031	0	0	0	0	0	0	0	0	0	0	0.367309	0	0.0352167	0
RDPYD19090079_A	0	0	0	0.147766	0.000161866	0.000804927	0	0.000356422	0.00191235	0	0	0	0	0	0	0	0	0	0.0258646	0	0	0	0.000191822	0.000102496	0	0	0.00324156	0.000165049	0	0.000115668	0	0	0	0	0	0	0	0	0	0	0	0	0	0	0	0.265694	0	0.0684016	0
RDPYD19090080_A	0	0	0	0.213893	0.00072063	0.001134	0.00010746	0.00118961	0.00481359	0.000186233	0	0	0	0.000169711	0	0	0	0	0.0124832	0	0	0	0	0	0	0	0.00208398	0	0	0	0	0	0	0	0.000647138	0	0	0	0	0	0	0	0	0	0	0.21169	0	0.0403123	0
RDPYD19090081_A	0	0	0	0.145483	0.000257491	0.000409494	0	0.00815005	0.00226498	0.000146494	0	0	0	0	0	0	0	0	0.0277578	0	0	0	0	0	0.000107022	0	0.00300722	0.000159834	0	0	0	0	0	0	0.000125189	0	0	0.000105787	0	0	0	0	0	0	0	0.236321	0.000172326	0.0695245	0
RDPYD19090082_A	0	0	0	0.0732124	0.000401828	0.000464063	0	0.000599543	0.00304282	0	0	0	0	0	0	0	0	0	0.0252597	0	0	0	0	0	0	0	0.0018205	0	0	0	0	0	0	0	0.000130366	0	0	0.00010018	0	0	0	0	0	0	0	0.380795	0	0.0632999	0
RDPYD19090083_A	0.000177887	0	0	0.140192	0	0	0	0.000168048	0.0029815	0	0	0	0	0	0	0	0	0	0.0290105	0	0	0	0	0	0	0	0.00386458	0.000189858	0	0	0	0	0	0	0	0	0	0	0	0	0	0	0	0	0	0.243744	0	0.0774642	0
RDPYD19090084_A	0.000178488	0	0	0.0210178	0	0.000241968	0	0.00035569	0.000425191	0	0	0	0	0	0	0	0	0	0.00198251	0	0	0	0	0	0	0	0.000562615	0	0	0	0	0	0	0	0	0	0	0	0	0	0	0	0	0	0	0.02715	0	0.00798883	0
RDPYD19090085_A	0	0	0	0.0824232	0	0.000105627	0	0	0.00231149	0	0	0	0	0	0	0	0	0	0.0385377	0	0	0	0	0	0	0	0.00327289	0.000157582	0	0	0	0	0	0	0	0	0	0	0	0	0	0	0	0	0	0.244662	0.000484613	0.0931232	0
RDPYD19090086_A	0	0	0	0.0738146	0	0	0	0.000347577	0.013204	0.000133847	0	0	0	0.000126969	0	0	0	0	0.0333551	0	0	0	0	0	0	0	0.0031986	0.000228458	0	0	0	0	0	0	0	0	0	0.000134787	0	0	0	0	0	0	0	0.240475	0	0.0819031	0
RDPYD19090087_A	0	0	0	0.0648894	0.000989793	0.00157246	0.000141702	0.0330556	0.00670931	0.000265713	0	0	0	0.000134792	0	0	0	0	0.00993752	0	0	0	0	0	0	0	0.00301813	0	0	0	0	0	0	0	0.00054141	0	0	0.000170936	0	0	0	0	0	0	0	0.487417	0	0.0344409	0
RDPYD19090088_A	0	0	0	0.095441	0.000329369	0.000728604	0	0.000914525	0.0225356	0.000206449	0	0	0	0	0	0	0	0	0.0164575	0	0	0	0	0	0	0	0.0021912	0	0	0	0	0	0	0	0	0	0	0	0	0	0	0	0	0	0	0.425133	0	0.0575591	0
RDPYD19090089_A	0.00205866	0	0	0.0450313	0.000431237	0.000825437	0.000136075	0.00143587	0.00932406	0.00156158	0	0	0	0.000188137	0	0	0	0	0.00922393	0	0	0	0	0	0	0	0.00265304	0.000151256	0	0	0	0	0	0	0.00029714	0	0	0.000186115	0	0	0	0	0	0	0	0.335767	0.000216378	0.0732639	0
RDPYD19090090_A	0	0	0	0.369838	0.00165429	0.00214639	0	0.00283039	0.00959217	0.000771223	0	0	0	0.000105522	0	0	0	0	0.00424673	0	0	0	0	0	0	0	0.00363239	0	0	0	0	0	0	0	0.000183931	0	0	0.000208094	0	0	0	0	0	0	0	0.220475	0	0.0386808	0
RDPYD19090091_A	0	0	0	0.0789529	0	0	0	0	0.00187658	0	0	0	0	0	0	0	0	0	0.035997	0	0	0	0	0	0.000110415	0	0.00335105	0.000217019	0	0	0	0	0	0	0	0	0	0.000141755	0	0	0	0	0	0	0	0.258883	0	0.0949302	0
RDPYD19090092_A	0.00422529	0	0	0.169947	0	0.000201304	0	0.00127551	0.026596	0.000575845	0	0	0	0.00113786	0	0	0	0	0.0156934	0	0	0	0.000109573	0	0	0.000120714	0.00559321	0.000163787	0	0	0.000127082	0	0	0	0.000296473	0	0	0.000121685	0	0	0	0	0	0	0	0.176274	0.000257897	0.0671136	0
RDPYD19090093_A	0	0	0	0.0676709	0	0.000198166	0	0.000478913	0.00231757	0.000371397	0	0	0	0.000257853	0	0	0	0	0.0276418	0	0	0	0	0	0.00012873	0.000378817	0.00529589	0.000277997	0	0	0	0	0	0	0.00016354	0	0	0.000331088	0	0	0	0	0	0	0	0.235403	0	0.0759813	0
RDPYD19090094_A	0	0	0	0.0519609	0.000344582	0.000526509	0	0.00136343	0.0122699	0.00040697	0	0	0	0.000310415	0	0	0	0	0.00809376	0	0	0	0	0	0	0	0.00120767	0.00010211	0	0	0	0	0	0	0.000536656	0	0	0.000259795	0	0	0	0	0	0	0	0.128316	0	0.0654315	0
RDPYD19090095_A	0	0	0	0.048671	0.000330367	0.000686838	0.000184659	0.00151094	0.00625717	0.000247947	0	0.000107941	0	0	0	0	0	0	0.0162074	0	0	0	0	0	0.000119129	0.000122167	0.00559229	0.000419383	0	0	0	0	0	0	0.000226742	0	0	0.000237635	0	0	0	0	0	0	0	0.259176	0.00014622	0.0475407	0
RDPYD19090096_A	0.000168437	0	0	0.048673	0.000253095	0.000966737	0.000473911	0.00287221	0.0218413	0.000415094	0	0.000593947	0	0.000161849	0	0	0.000205596	0	0.00361403	0	0	0	0.000101534	0	0	0.00059635	0.00900753	0.00189262	0	0	0.000100345	0	0	0	0.000811001	0	0	0.000238328	0.000294452	0	0	0	0	0	0	0.14307	0.00105661	0.0227023	0
RDPYD19090097_A	0	0	0	0.0206204	0.000286293	0.000598263	0.000118033	0.00124815	0.0175959	0.000223075	0	0	0	0	0	0	0	0	0.00394775	0	0	0	0	0	0	0	0.00290278	0.00061967	0	0	0	0	0	0	0.000122797	0	0	0.000397857	0	0	0	0	0	0	0	0.245751	0	0.0206128	0
RDPYD19090098_A	0	0	0	0.0657931	0.001378	0.00118015	0	0.000479995	0.0039592	0.000130591	0	0	0	0	0	0	0	0	0.0247035	0	0	0	0	0	0.000139255	0	0.0034036	0.000153951	0	0	0	0	0	0	0.000209572	0	0	0.000287735	0	0	0	0	0	0	0	0.286257	0	0.0690091	0
RDPYD19090099_A	0	0	0	0.0850086	0.000256291	0.00066236	0	0.000465462	0.00471425	0.000265593	0	0	0	0	0	0	0	0	0.0286376	0	0	0	0	0	0	0	0.00369482	0.000196823	0	0	0	0	0	0	0.00027897	0	0	0.000133928	0	0	0	0	0	0	0	0.268356	0	0.0734801	0
RDPYD19090100_A	0.000125234	0	0	0.0324892	0.000831897	0.000912083	0	0.00186828	0.00715026	0.000315288	0	0.000482475	0	0.000163662	0	0	0.000855995	0	0.00479923	0	0	0	0	0	0.000163566	0.000119665	0.0380125	0.0022826	0	0	0	0	0	0	0	0	0	0.00436825	0	0	0	0	0	0	0	0.397987	0	0.0201534	0
RDPYD19090101_A	0.000154536	0	0	0.0308041	0.000141386	0.00156474	0	0.00068332	0.0252898	0.000794629	0.000423132	0	0	0.000132331	0	0.00016356	0	0	0.0117025	0	0	0	0	0	0	0.00159769	0.00223041	0	0	0	0	0	0	0	0	0	0	0.000153821	0	0	0.000104555	0	0	0	0	0.0948415	0	0.104563	0
RDPYD19090102_A	0	0	0	0.0598989	0	0.00022531	0	0.000862659	0.00241541	0.000332454	0	0	0	0.000145432	0	0	0	0	0.0253314	0	0	0	0	0	0	0.000164125	0.00344437	0.000160558	0	0	0	0	0	0	0.000131159	0	0	0.000177086	0	0	0	0	0	0	0	0.18032	0	0.0729273	0
RDPYD19090103_A	0.00173635	0	0	0.114871	0.000183466	0.00150137	0.000198435	0.00134523	0.00450192	0.000519726	0	0	0	0.000168801	0	0	0	0	0.00883453	0	0	0	0.000146237	0	0	0.0179657	0.0173174	0.00370192	0	0	0	0	0	0	0.000560886	0	0	0.000451911	0.000125976	0	0	0	0	0	0	0.122241	0.00212254	0.0662467	0
RDPYD19090104_A	0	0	0	0.0715988	0	0	0	0.00033204	0.0021395	0.000296629	0	0	0	0.000130733	0	0	0	0	0.0322303	0	0	0	0	0	0	0	0.0048445	0.000154176	0	0	0	0	0	0	0.000252409	0	0	0.000185594	0	0	0	0	0	0	0	0.227572	0.000219905	0.0864883	0
RDPYD19090105_A	0.000209806	0	0	0.0712613	0	0	0	0.000131092	0.00189915	0.000115421	0	0	0	0	0	0	0	0	0.0297764	0	0	0	0	0	0	0	0.00278863	0.000154653	0	0	0	0	0	0	0.000384189	0	0	0.000445488	0	0	0	0	0	0	0	0.218367	0.00357309	0.0957758	0
RDPYD19090106_A	0	0	0	0.0291787	0.000482366	0.00182533	0	0.00219748	0.0120576	0.000834604	0	0.000270156	0	0.000500979	0	0	0	0	0.00138319	0	0	0	0	0	0	0	0.00330953	0.000724751	0	0	0	0	0	0	0.000453781	0	0	0.000448863	0	0	0	0	0	0	0	0.256062	0	0.0148265	0.000132572
RDPYD19090107_A	0	0	0	0.0538462	0.000498042	0.00112239	0.000198507	0.00211911	0.00823043	0.000384004	0	0	0	0.000217575	0	0	0	0	0.00935061	0	0	0	0.000118896	0	0	0.000598169	0.00278638	0	0	0	0	0	0	0	0.000242358	0	0	0.000109199	0	0	0.000105222	0	0	0	0	0.352293	0.00123241	0.0375008	0
RDPYD19090108_A	0.00411059	0	0	0.217902	0.000681923	0.00217505	0.000140553	0.000546208	0.00528848	0.000165843	0	0.00395263	0	0	0	0	0.000155859	0	0.00472954	0	0.000109224	0	0	0	0.000256472	0.0468116	0.0427113	0.00320381	0	0	0	0	0	0	0.000485096	0	0	0.000791647	0.000371007	0	0	0	0.000113689	0	0	0.0881664	0.000745252	0.0274907	0
RDPYD19090109_A	0	0	0	0.120537	0.0033382	0.159554	0	0.00624387	0.00381155	0	0	0	0	0	0	0	0	0	0.0132018	0	0	0	0.000166437	0	0	0	0.00249441	0.000106247	0	0	0.000140385	0	0	0	0.000515881	0	0	0.000146738	0	0	0	0	0.00128852	0	0	0.293202	0	0.03813	0
RDPYD19090110_A	0	0	0	0.095195	0	0.000123832	0	0.000262491	0.0161298	0	0	0	0	0	0	0	0	0	0.0323252	0	0	0	0	0	0	0	0.00457837	0.00024286	0	0	0	0	0	0	0.000217254	0	0	0.00010224	0	0	0	0	0	0	0	0.253406	0	0.0796754	0
RDPYD19090111_A	0.000240788	0	0	0.0477997	0.000466129	0.000709771	0	0.00340286	0.266154	0.00071228	0	0	0	0.000164997	0	0	0	0	0.00842725	0	0	0	0	0	0	0.00319224	0.00213868	0	0	0	0	0	0	0	0.000300617	0	0	0	0	0	0	0	0	0	0	0.154122	0	0.0319171	0
RDPYD19090112_A	0	0	0	0.0898078	0	0.00176356	0.000404513	0.00189201	0.00449254	0.000248325	0	0	0	0.000168658	0	0	0	0	0.0189705	0	0	0	0	0	0.00011552	0	0.0017711	0.000151701	0	0	0.00016745	0	0	0	0.00124758	0	0	0	0.000159838	0	0	0	0	0	0	0.231838	0.00252992	0.122026	0
RDPYD19090113_A	0.000274302	0	0	0.127861	0	0.000195648	0	0.000324753	0.0032603	0.000154245	0	0	0	0	0	0	0	0	0.0146961	0	0	0	0.000739081	0	0	0.00385547	0.00598269	0.000186921	0	0	0	0	0	0	0.00035555	0	0	0.000113927	0	0	0	0	0	0	0	0.149252	0.00228325	0.230565	0
RDPYD19090114_A	0	0	0	0.123605	0.000292568	0.00234153	0.000394551	0.00229991	0.00439639	0.000405048	0	0.000458699	0	0.000109577	0	0	0.000284375	0	0.00898994	0	0	0	0.00132123	0	0.000229884	0.000116862	0.0127181	0.00383023	0	0	0	0	0	0	0.000236447	0	0	0.00402817	0.000233317	0	0	0	0	0	0	0.179993	0.00200613	0.0452304	0
RDPYD19090115_A	0	0	0	0.129753	0.000133566	0.000313433	0.000580572	0.00280307	0.00151503	0.000777866	0	0.000186016	0	0.000104475	0	0	0	0	0.0156408	0	0	0	0	0	0	0	0.00886131	0.000705275	0	0	0	0	0	0	0.000545126	0	0	0.00274811	0	0	0	0	0	0	0	0.137861	0.000235626	0.081987	0
RDPYD19090116_A	0	0	0	0.1402	0.000279629	0.00203112	0	0.00152602	0.0029642	0.000863532	0.000426419	0.000117382	0	0.00013393	0	0	0	0	0.0156303	0	0	0	0	0	0	0	0.00497176	0.000194219	0	0	0	0	0	0	0.000375021	0	0	0	0	0	0	0	0	0	0	0.137342	0.000132339	0.0979306	0
RDPYD19090117_A	0	0	0	0.187138	0.000801822	0.00659717	0	0.0029466	0.00290075	0	0	0	0	0	0	0	0	0	0.012407	0	0	0	0.000230751	0	0	0	0.00296757	0.00013551	0	0	0	0	0	0	0	0	0	0.000103685	0	0	0	0	0	0	0	0.267134	0	0.0377178	0
RDPYD19090118_A	0.000232931	0	0	0.105469	0.000299117	0.00170589	0.000129124	0.00124334	0.00290333	0.000192133	0	0.000635144	0	0	0	0	0.000628825	0	0.0167969	0	0	0	0.000134647	0	0	0	0.0125799	0.00748416	0	0	0	0	0	0	0.000141785	0	0	0.000997132	0	0	0	0	0	0	0	0.166076	0.000165109	0.0472885	0
RDPYD19090119_A	0	0	0	0.0523212	0.000237279	0.0104057	0.000459724	0.00146858	0.00252739	0.000483074	0	0	0	0.000435082	0	0	0	0	0.0140209	0	0	0	0.000351058	0	0	0.000122367	0.0022922	0.000513627	0	0	0.000111201	0	0	0	0.000526143	0	0	0.000135604	0.000120343	0	0	0	0	0	0	0.159957	0.00222349	0.123305	0
RDPYD19090120_A	0	0	0	0.0794969	0	0	0	0.0002052	0.00192341	0	0	0	0	0	0	0	0	0	0.038658	0	0	0	0	0	0	0	0.00300643	0.000213094	0	0	0	0	0	0	0	0	0	0	0	0	0	0	0	0	0	0.23399	0	0.0949369	0
RDPYD19090121_A	0	0	0	0.0697199	0	0	0	0.000325202	0.00198346	0.000191196	0	0	0	0	0	0	0	0	0.0287909	0	0	0	0	0	0	0	0.00363648	0.000189787	0	0	0.000122522	0	0	0	0.000314314	0	0	0.000239503	0	0	0	0	0	0	0	0.233282	0	0.0771968	0
RDPYD19090122_A	0.001161	0	0	0.115438	0.000394349	0.000824568	0	0.00102892	0.00495997	0.000284593	0	0	0	0	0	0	0	0	0.017667	0	0	0	0	0	0	0	0.00803273	0.000403049	0	0	0	0	0.000170962	0	0.000233226	0	0	0.000290584	0	0	0	0	0	0	0	0.262679	0.000351219	0.0751144	0
RDPYD19090123_A	0.000173582	0	0	0.116746	0.0006591	0.00100547	0	0.00130381	0.0409324	0.000205468	0	0.000117398	0	0	0	0	0	0	0.0148161	0	0	0	0	0	0	0	0.00919765	0.00140153	0	0	0	0	0	0	0	0	0	0.000617402	0	0	0	0	0	0	0	0.217123	0	0.0687951	0
RDPYD19090124_A	0	0	0	0.15605	0	0	0	0	0.00247626	0	0	0	0	0.000159528	0	0	0	0	0.0348938	0	0	0	0	0	0	0	0.00422928	0.000273648	0	0	0.000123357	0	0	0	0.000590293	0	0	0.000160825	0	0	0	0	0	0	0	0.21091	0	0.0830836	0
RDPYD19090125_A	0	0	0	0.0115368	0.000140071	0.000806438	0	0.00121516	0.00343016	0.00075497	0	0	0	0.000262661	0	0	0	0	0.000695734	0	0	0	0	0	0	0.000120761	0.000501527	0	0	0	0	0	0	0	0.000143037	0	0	0.000234154	0	0	0	0	0	0	0	0.027537	0.00110651	0.53745	0
RDPYD19090126_A	0	0	0	0.0989209	0.00179046	0.00268367	0.000303227	0.00199022	0.0209588	0.000525295	0	0	0	0.00051939	0	0	0	0	0.012537	0	0	0	0.000373984	0	0	0	0.00197241	0.000120648	0	0	0.000152181	0	0	0	0.000864908	0	0	0.000164895	0	0.000258797	0.000171418	0	0	0	0	0.195321	0.00184627	0.0629611	0
RDPYD19090127_A	0	0	0	0.0816618	0	0	0	0	0.00196121	0	0	0	0	0	0	0	0	0	0.0360771	0	0	0	0	0	0	0	0.00360031	0.000190246	0	0	0	0	0	0	0.000386419	0	0	0	0	0	0	0	0	0	0	0.25332	0	0.0911479	0
RDPYD19090128_A	0	0	0.000104926	0.06825	0.000551168	0.00128368	0.00013018	0.036503	0.00318154	0.000151153	0	0	0	0	0	0	0	0	0.0253639	0	0	0	0.000317425	0	0	0	0.00294727	0.000134974	0	0	0.000197792	0	0.000557031	0	0.000607231	0	0	0.000125972	0	0.000168398	0.000333148	0	0	0	0	0.202861	0	0.0685932	0
RDPYD19090129_A	0.000239819	0	0	0.126503	0.000149562	0.00249251	0.000648213	0.00187952	0.00237721	0.000656007	0	0.000283309	0	0.000193868	0	0	0.0038138	0	0.0115995	0	0	0	0	0	0.000259572	0	0.0117111	0.00106971	0	0	0	0	0	0	0.000303438	0	0	0.000156702	0	0	0	0	0.0250017	0	0	0.15538	0.00200651	0.0679762	0
RDPYD19090130_A	0	0	0	0.104289	0.000291755	0.000327089	0	0.000649243	0.024427	0.000231771	0	0.000237167	0	0.00211665	0	0	0.00220697	0	0.0260672	0	0	0	0	0	0.000191246	0	0.00986934	0.00413079	0	0	0	0	0	0	0.000575792	0	0	0.00289789	0	0	0	0	0.00397611	0	0	0.198126	0.00155625	0.0815134	0
RDPYD19090131_A	0.000234829	0	0	0.0652114	0.000296151	0.00120594	0	0.00153592	0.0625041	0.000395025	0	0.000160395	0	0.000128115	0	0	0	0	0.0221415	0	0	0	0	0	0	0.00301094	0.00479188	0.000382022	0	0	0.000142674	0	0	0	0.000436797	0	0	0.000132118	0	0	0	0	0	0	0.0001196	0.198802	0.000122618	0.0669711	0
RDPYD19090132_A	0	0	0	0.0679234	0.000224751	0.00341609	0	0.000663265	0.00381046	0.000133924	0	0.00012504	0	0.000178347	0	0	0.000114696	0	0.028455	0	0	0	0	0	0	0	0.0107991	0.00160911	0	0	0	0	0	0	0.000158313	0	0	0.000307576	0	0	0	0	0	0	0	0.233539	0	0.077365	0
RDPYD19090133_A	0	0	0	0.0457934	0.000221744	0.00112034	0	0.000880879	0.00745562	0.0508864	0	0	0	0	0	0	0	0	0.0057571	0	0.000147482	0	0	0	0	0	0.000988841	0.000106401	0	0	0.000121203	0	0	0	0.00107109	0	0	0.000273914	0	0	0	0	0	0	0	0.123816	0.00038142	0.0242285	0
RDPYD19090134_A	0	0	0	0.0828455	0.00028371	0.000535056	0	0.00978514	0.00310323	0.000129151	0	0	0	0	0	0	0	0	0.0246784	0	0	0	0.00278328	0.00199245	0	0.000348117	0.00358203	0.00016604	0	0	0	0	0	0	0.000509238	0	0	0.000262451	0	0.000212677	0.000491678	0	0	0	0	0.184378	0	0.0698355	0
RDPYD19090135_A	0	0	0	0.117747	0.000126549	0.00148362	0.000393649	0.00202376	0.00517249	0.00053029	0	0	0	0	0	0	0	0	0.011872	0	0	0	0	0	0	0.000500229	0.00548343	0.000150642	0	0	0	0	0	0	0.000376347	0	0	0.00034249	0	0	0	0	0	0	0.000107052	0.227963	0.00184742	0.0598138	0
RDPYD19090136_A	0	0	0	0.0795494	0.000153189	0.000568474	0	0.00120063	0.00410264	0.000355173	0	0	0	0.000138546	0	0	0	0	0.0150712	0	0	0	0.000174935	0	0	0	0.00254865	0	0	0	0.000158258	0	0	0	0.00120516	0	0	0.000245821	0	0	0	0	0	0	0	0.207026	0	0.0469154	0
RDPYD19090137_A	0.000334298	0	0	0.0718692	0	0	0	0.000181022	0.00242199	0.000212097	0	0.000396579	0	0.00569892	0	0	0.00212727	0	0.0274064	0	0	0	0	0	0	0.000761049	0.0104377	0.00134415	0	0	0.000147923	0	0	0	0.000911128	0	0	0.000435901	0	0	0	0	0	0	0	0.215932	0.000229342	0.081597	0
RDPYD19090138_A	0.000375453	0	0	0.0706949	0.000768541	0.00127674	0.000404708	0.00306135	0.00892648	0.000834508	0	0	0	0.000337079	0	0	0	0	0.000653724	0	0	0	0.00276387	0	0	0.00444354	0.0106947	0.000134659	0	0	0.000300054	0	0	0	0.00216543	0	0	0.000215359	0	0	0	0	0	0	0	0.0555364	0.00109704	0.0122011	0
RDPYD19090139_A	0	0	0	0.123903	0	0	0	0.000125526	0.0017247	0	0	0	0	0	0	0	0	0	0.0211153	0	0	0	0	0	0	0	0.00300102	0.000170212	0	0	0	0	0	0	0	0	0	0	0	0	0	0	0	0	0	0.194127	0.000174396	0.0553779	0
RDPYD19090140_A	0	0	0	0.0391624	0	0.000327774	0	0.000136291	0.00136069	0	0	0	0	0	0	0	0	0	0.0155493	0	0	0	0	0	0	0	0.00159409	0.000103344	0	0	0	0	0	0	0	0	0	0	0	0	0	0	0	0	0	0.140797	0	0.0403363	0
RDPYD19090141_A	0	0	0	0.103141	0.00168057	0.0842878	0	0.002627	0.00448386	0.000269193	0	0	0	0.000581231	0	0	0	0	0.0137517	0	0	0	0	0	0	0	0.00301874	0.000194768	0	0	0	0	0	0	0.000385701	0	0	0.000146828	0	0	0	0	0	0	0	0.293843	0.000171245	0.0400233	0
RDPYD19090142_A	0.00254706	0	0	0.122021	0	0.00123429	0	0.00104259	0.00743332	0.000101829	0	0	0	0	0	0	0	0	0.0225747	0	0	0	0	0	0	0	0.00418749	0.000350431	0	0	0	0	0	0	0.000365273	0	0	0.000184943	0	0	0	0	0	0	0	0.166346	0	0.0594699	0
RDPYD19090143_A	0	0	0	0.0468054	0.000277342	0.00193432	0	0.00129144	0.00316919	0.000288356	0	0	0	0.000130623	0	0	0	0	0.0139177	0	0	0	0.000127907	0	0	0	0.00187109	0	0	0	0	0	0	0.00036739	0.000397762	0	0	0.000220677	0	0	0	0	0	0	0	0.246545	0.000101554	0.045982	0
RDPYD19090144_A	0	0	0	0.0503641	0	0.00184941	0	0.000284046	0.00183712	0.000169045	0	0	0	0	0	0	0	0	0.022616	0	0	0	0	0	0	0.000191705	0.00296037	0.00023376	0	0	0	0	0	0	0.000138142	0	0	0.000388636	0	0.000194064	0.00012356	0	0	0	0	0.16074	0	0.0608174	0
RDPYD19090145_A	0	0	0	0.163378	0	0	0	0	0.00145872	0.00126253	0	0	0	0	0	0	0	0	0.0214856	0	0	0	0	0	0	0	0.00250223	0.000114682	0	0	0	0	0	0	0	0	0	0	0	0	0	0	0	0	0	0.183032	0	0.0576327	0
RDPYD19090146_A	0.00016206	0	0	0.149649	0.000722911	0.00100708	0	0.00150347	0.00460782	0.000370265	0	0.000170838	0	0.000130086	0	0	0	0	0.00714715	0	0	0	0.00024612	0	0	0	0.0127517	0.000194991	0	0.000139473	0	0	0	0	0.000311785	0	0	0.000270999	0	0	0	0	0	0	0	0.214298	0.000832908	0.0212871	0
RDPYD19090147_A	0	0	0	0.156909	0	0	0	0.000288594	0.00514325	0.000433517	0	0	0	0	0	0	0	0	0.0218519	0	0	0	0	0	0	0	0.00410855	0.000239319	0	0	0	0	0	0	0.000170493	0	0	0	0	0	0	0	0	0	0	0.25268	0.000291516	0.0616313	0
RDPYD19090148_A	0	0	0	0.05984	0.000686833	0.000234687	0.000165	0.00124453	0.0942003	0.000399178	0	0	0	0	0	0	0	0	0.0146837	0	0	0	0	0	0	0	0.00196213	0.000115446	0	0	0.000130514	0	0	0	0.000742295	0	0	0.000172237	0	0	0	0	0	0	0	0.17479	0.000213664	0.121453	0
RDPYD19090149_A	0.000442442	0	0	0.0634487	0.000574831	0.00123619	0.000142008	0.0394564	0.00397505	0.000699661	0	0	0	0	0	0	0	0	0.0222406	0	0	0	0	0	0	0	0.00281609	0.000222277	0	0	0	0	0	0	0.000126143	0	0	0	0	0	0	0	0	0	0	0.319344	0	0.0716948	0
RDPYD19090150_A	0.000993453	0	0	0.131322	0.000315368	0.00051447	0	0.00139623	0.00411133	0.000365487	0	0.000624799	0	0.00021315	0	0	0	0	0.0165204	0	0	0	0	0	0.000153219	0	0.0147201	0.00273103	0	0	0	0	0	0	0.000458839	0	0	0.000282465	0	0	0	0	0.00754826	0	0	0.164381	0.000152836	0.0490435	0
RDPYD19090151_A	0	0	0	0.091371	0.00011285	0.000196293	0	0.000526028	0.00237545	0.000116897	0	0	0	0	0	0	0	0	0.030346	0	0	0	0	0	0.000103647	0	0.00363998	0.000226696	0	0	0.000103145	0	0	0	0.000494667	0	0	0.000115037	0	0	0	0	0	0	0	0.232836	0	0.0948332	0
RDPYD19090152_A	0	0	0	0.0789305	0.000169114	0.000130772	0	0.000432435	0.00266501	0	0	0	0	0.000259154	0	0	0.000180163	0	0.0287702	0	0	0	0	0	0	0	0.00497122	0.000814739	0	0	0	0	0	0	0.000505644	0	0	0.000589591	0	0	0	0	0	0	0	0.257647	0	0.0928526	0
RDPYD19090153_A	0	0	0.00228973	0.0541187	0	0.000255075	0.000235378	0.00103383	0.00260632	0.00029138	0.000290909	0.000105839	0	0.000101156	0	0	0	0	0.0189518	0.000140643	0.000135693	0	0.0219929	0.000564968	0.000100875	0	0.00273128	0.000231013	0	0.000168526	0	0	0.00176007	0	0.000354584	0.000489519	0	0	0	0.00590468	0.00521671	0	0	0	0	0.177671	0	0.0547021	0
RDPYD19090154_A	0.000112106	0	0	0.205518	0.000601016	0.00122866	0.000149127	0.000832838	0.00725167	0.0005059	0	0.000351403	0	0.000185089	0	0	0.000819604	0	0.0126912	0	0	0	0	0	0.000112342	0.00023174	0.0150718	0.00170769	0	0	0.00012366	0	0	0	0.000504581	0	0	0.000825677	0	0	0	0	0	0	0	0.124533	0.00069349	0.0360922	0
RDPYD19090155_A	0.00334439	0	0	0.0872812	0.000457868	0.000478711	0	0.00071419	0.0701662	0.000269144	0	0.000250882	0	0	0	0	0	0	0.0179536	0	0	0	0	0	0	0.000401165	0.0089189	0.00056303	0	0	0	0	0	0	0.000211609	0	0	0.00039019	0	0	0	0	0	0	0	0.185501	0.000375591	0.0967876	0
RDPYD19090156_A	0	0	0	0.0284534	0.000235091	0.000500833	0	0.0011434	0.00383997	0.000470664	0	0.000142034	0	0.00354193	0	0	0.000279735	0	0.00549526	0	0	0	0.000104914	0	0	0	0.005141	0.000943813	0	0	0.000267625	0	0	0	0.000574483	0	0	0.000738132	0	0	0	0	0	0	0	0.318546	0.000398908	0.170852	0
RDPYD19090157_A	0.00150151	0	0	0.0711213	0	0	0	0.000235466	0.00196345	0.000470463	0	0	0	0.000113127	0	0	0	0	0.0289466	0	0.000136828	0	0.000211596	0	0	0	0.00425698	0.000284977	0	0	0	0	0	0	0.000247333	0	0	0.000193018	0	0	0	0	0	0	0	0.229532	0.000300772	0.0802235	0
RDPYD19090158_A	0.000180677	0	0	0.0366456	0.000842482	0.000984515	0	0.00493176	0.0172052	0.000286447	0	0	0	0.000130611	0	0	0	0	0.0132652	0	0	0	0	0	0	0.00164155	0.0138857	0.00027259	0	0	0	0	0	0	0.000389	0	0	0.000174807	0	0	0	0	0	0	0	0.182263	0	0.0254798	0
RDPYD19090159_A	0.00256476	0	0	0.139466	0	0.000543566	0.00015164	0.000645283	0.00288976	0.000271313	0	0.000298463	0	0	0	0	0	0	0.0182484	0	0	0	0	0	0.000152486	0.000202317	0.00795527	0.000515885	0	0	0	0	0	0	0.000419383	0	0	0.000221482	0	0	0	0	0	0	0	0.162749	0.000441981	0.073791	0
RDPYD19090160_A	0	0	0	0.062774	0.000108276	0.000478077	0	0.00106779	0.00230136	0.00161621	0	0	0	0.000410034	0	0	0	0	0.0166684	0	0	0	0.000111709	0	0	0	0.00249204	0.000114411	0	0	0	0	0	0	0.000215622	0	0	0	0	0	0	0	0.000179146	0	0	0.172679	0	0.0865101	0
RDPYD19090161_A	0	0	0	0.212073	0.000428041	0.000521153	0	0.000764504	0.00230072	0.000118621	0	0	0	0	0	0	0	0	0.0184971	0	0	0	0	0	0	0	0.00318199	0.000206107	0	0	0	0	0	0	0.000398563	0	0	0	0	0	0	0	0	0	0	0.19125	0	0.0500811	0
RDPYD19090162_A	0.000120117	0	0	0.0398079	0.00137944	0.00304681	0.0359793	0.0724473	0.0123657	0.000564452	0	0	0	0.000118394	0	0	0.000146104	0	0.00462173	0	0	0	0	0	0	0.00171247	0.00367045	0	0	0	0	0	0	0	0.000616688	0	0.000130073	0	0	0	0	0	0	0	0	0.398199	0.000415162	0.0213719	0
RDPYD19090163_A	0	0	0	0.0349198	0.00101517	0.00388686	0.000141033	0.00135048	0.00879541	0.000373606	0	0	0	0.000165486	0	0	0.000196629	0	0.0078703	0	0	0	0.000313545	0	0	0	0.00349166	0	0	0	0	0	0	0	0.000410581	0	0.000364594	0.000106331	0	0	0	0	0	0	0	0.462544	0.000524307	0.0259142	0
RDPYD19090164_A	0	0	0	0.0796201	0	0	0	0.000122302	0.00240928	0.000107383	0	0	0	0	0	0	0	0	0.0296242	0	0	0	0	0	0.000143233	0	0.00595021	0.000389297	0	0	0.0001916	0	0	0	0.00102632	0	0	0	0	0	0	0	0	0	0	0.248066	0	0.0798282	0
RDPYD19090165_A	0.000263253	0	0	0.0605737	0.00124121	0.00215087	0.000159257	0.00122826	0.00698568	0.000234118	0	0.000522862	0	0.000314966	0	0	0	0	0.00431342	0	0	0	0	0	0	0.000290296	0.0174734	0.00251876	0	0	0.000172429	0	0	0	0.000307122	0	0.000250808	0.00112079	0	0	0	0	0	0.000227117	0	0.118129	0.00131142	0.118125	0
RDPYD19090166_A	0	0	0	0.131925	0	0	0	0.000316826	0.00261643	0	0	0	0	0	0	0	0	0	0.0274216	0	0	0	0	0	0.000127545	0	0.00532299	0.00025938	0	0	0	0	0	0	0	0	0	0.000131846	0	0	0	0	0	0	0	0.261662	0	0.0758984	0
RDPYD19090167_A	0	0	0	0.0680953	0.000337786	0.00154282	0.000134542	0.00144842	0.0114358	0	0	0.000202374	0	0	0	0	0	0	0.0189102	0	0	0	0	0	0	0	0.00185792	0.000141579	0	0	0.000146276	0	0	0	0.000623718	0	0.0011849	0	0.000106763	0	0	0	0	0	0	0.254033	0.000982673	0.0682175	0
RDPYD19090168_A	0.000305613	0	0	0.0434027	0.000404632	0.000714372	0.000551525	0.00410925	0.180245	0.000934481	0	0.000994409	0	0.000913426	0	0.000117336	0	0	0.00496042	0	0	0	0.0001301	0	0.00032523	0.000426783	0.0250738	0.00129529	0	0	0	0	0	0	0.000482183	0	0	0.000871697	0	0	0.000172877	0	0	0	0	0.100064	0.000799588	0.035183	0
RDPYD19090169_A	0.000329845	0	0	0.101708	0.000513376	0.00261313	0.000226478	0.0046323	0.00681587	0.000366301	0	0	0	0.000153305	0	0	0	0	0.00737589	0	0	0	0	0	0	0.00348879	0.00161307	0	0	0	0	0	0	0	0.000175934	0	0	0	0	0	0	0	0	0	0	0.190344	0.00118995	0.0560206	0
RDPYD19090170_A	0	0	0	0.0988955	0	0	0	0	0.00155652	0	0	0.000248443	0	0	0	0	0	0	0.0278067	0	0	0	0	0	0	0	0.00365373	0.000201133	0	0	0	0	0	0	0.000251924	0	0	0.000240678	0	0	0	0	0	0	0	0.195165	0.00284123	0.076929	0
RDPYD19090171_A	0.000330559	0	0	0.105879	0.000914917	0.0013899	0	0.00167656	0.0172402	0.000193237	0	0.000164156	0	0	0	0	0	0	0.0083221	0	0	0	0	0	0	0.00477762	0.00188858	0.000145961	0	0	0.000208369	0	0	0	0.000238619	0	0	0	0	0	0	0	0	0	0	0.161521	0.000906353	0.035533	0
RDPYD19090172_A	0	0	0	0.0577746	0.000193541	0.000701503	0.000171826	0.00128424	0.00894229	0.000432962	0	0	0	0.00169098	0	0	0.000433688	0	0.0131198	0	0	0	0	0	0	0.000224398	0.00522169	0.00113328	0	0	0	0	0	0	0.000283246	0	0.0126904	0.000816882	0	0	0	0	0.0015208	0	0	0.187618	0.00218918	0.0486861	0
RDPYD19090173_A	0.00964711	0	0	0.160328	0	0.000503806	0	0.000305351	0.00363326	0.000251889	0	0.000384291	0	0	0	0	0	0	0.0182248	0	0	0	0	0	0	0.00032306	0.00526772	0.000558701	0	0	0	0	0	0	0.000210549	0	0	0.000179127	0	0	0	0	0	0	0	0.195754	0.00329282	0.0732555	0
RDPYD19090174_A	0	0	0.00109115	0.0707938	0	0	0	0.000269801	0.00225353	0.000143166	0	0	0	0	0	0	0	0	0.0283093	0	0	0	0.00166832	0.000184796	0	0.000282746	0.00616704	0.000246806	0	0	0	0	0	0	0.000443022	0	0	0	0	0.00135609	0.000428053	0	0	0	0	0.239104	0	0.0812008	0
RDPYD19090175_A	0	0	0	0.165004	0	0	0	0.00236936	0.00241576	0	0	0	0	0	0	0	0	0	0.0246906	0	0	0	0	0	0	0	0.00420454	0.000206186	0	0	0	0	0	0	0.000143108	0	0	0	0	0	0	0	0	0	0	0.252053	0	0.0670655	0
RDPYD19090176_A	0	0	0	0.127657	0	0	0	0	0.00251311	0	0	0	0	0	0	0	0	0	0.0291717	0	0	0	0	0	0	0	0.00369699	0.000194461	0	0	0	0	0	0	0	0	0	0	0	0	0	0	0	0	0	0.264906	0	0.0763652	0
RDPYD19090178_A	0	0	0	0.0871041	0.000430108	0.000908232	0	0.00120071	0.00301956	0.000358145	0	0	0	0.000234782	0	0	0	0	0.01359	0	0	0	0	0	0	0	0.00997498	0.000386785	0	0	0.000142109	0	0	0	0.000599613	0	0	0.000198661	0	0	0	0	0	0	0	0.168672	0.000217753	0.0628082	0
RDPYD19090179_A	0	0	0	0.0983603	0.000239895	0.00106107	0	0.00066247	0.00434719	0.00018643	0	0	0	0	0	0	0	0	0.0220331	0	0	0	0	0	0	0	0.00342903	0.000181194	0	0	0	0	0	0	0.000101244	0	0	0.000189875	0	0	0	0	0	0	0	0.210511	0.00017474	0.0633944	0
RDPYD19090180_A	0.000242016	0	0	0.0144085	0.00352243	0.0178177	0.000465337	0.00440652	0.00753057	0.000724219	0	0.000542563	0	0.000264088	0	0	0.00960192	0	0.00112089	0	0	0	0	0	0	0.00679172	0.0203432	0.000210454	0	0	0.000130937	0	0	0	0.000969257	0	0	0.0308755	0.000400001	0	0	0	0	0	0	0.243474	0.000117063	0.0204697	0
RDPYD19090181_A	0	0	0	0.114182	0.000265437	0.00103186	0.000223664	0.00160231	0.00273708	0.000723031	0	0.000159026	0	0.00125514	0	0	0.000239663	0	0.0139961	0	0	0	0	0	0	0	0.00432506	0.000834824	0	0	0	0	0	0	0.00079855	0	0	0.000429634	0	0	0	0	0	0	0	0.14519	0.00131368	0.0898567	0
RDPYD19090182_A	0	0	0	0.0822133	0	0	0	0.000142799	0.00246139	0	0	0	0	0	0	0	0	0	0.0316646	0	0	0	0	0	0	0.000363114	0.00538483	0.000288255	0	0	0	0	0	0	0.000157135	0	0	0.000122627	0	0	0	0	0	0	0	0.269236	0	0.0795001	0
RDPYD19090183_A	0	0	0	0.149532	0.000639829	0.000930426	0.00010992	0.0294604	0.0194951	0	0	0	0	0	0	0	0	0	0.0268967	0	0	0	0	0	0	0	0.00299865	0.000181764	0	0	0	0	0	0	0	0	0	0	0	0	0	0	0	0	0	0.245088	0	0.0699346	0
RDPYD19090184_A	0	0	0	0.025002	0	0.000171721	0	0.000228124	0.00110288	0.00136309	0	0	0	0	0	0	0	0	0.00696069	0	0	0	0.00111964	0.00037063	0	0	0.00203564	0	0	0	0	0	0	0	0.000110604	0	0	0	0	0	0.000111075	0	0	0	0	0.0891912	0.000127863	0.0236813	0
RDPYD19090185_A	0	0	0	0.117497	0	0.000121883	0	0.000283911	0.0117692	0	0	0	0	0	0	0	0	0	0.0206142	0	0	0	0	0	0	0	0.00305558	0.000165139	0	0	0	0	0	0	0	0	0	0.000254181	0	0	0	0	0	0	0	0.244873	0	0.0584222	0
RDPYD19090186_A	0.0038168	0	0	0.0380823	0.000152332	0.000565209	0.000129464	0.00146241	0.0460249	0.000324187	0	0.000175291	0	0.00564078	0	0	0	0	0.0137649	0	0	0	0	0	0.000108357	0.000207341	0.00827778	0.000512558	0	0	0	0	0	0	0.000205634	0	0	0.00020885	0	0	0	0	0	0	0	0.13239	0.000124053	0.0519864	0
RDPYD19090187_A	0.00013038	0	0	0.05952	0.000112967	0.00042708	0	0.00058838	0.00665061	0.000167446	0	0.000472746	0	0.000601684	0	0	0	0	0.0241117	0	0	0	0	0	0	0.00168231	0.00339952	0.000168186	0	0	0	0	0	0	0.000138662	0	0	0	0	0	0	0	0	0	0	0.247563	0	0.0787457	0
RDPYD19090188_A	0	0	0	0.179529	0	0	0	0	0.00158213	0	0	0	0	0	0	0	0	0	0.0274247	0	0	0	0	0	0	0	0.00364625	0.000215425	0	0	0	0	0	0	0	0	0	0.000144579	0	0	0	0	0	0	0	0.243053	0	0.0730034	0
RDPYD19090189_A	0.000140364	0	0	0.0460247	0.000647639	0.00240667	0	0.00378413	0.0554305	0.000242492	0	0	0	0.000376648	0	0	0	0	0.0121913	0	0.000210679	0	0	0	0	0.00158475	0.00449996	0.000172869	0	0	0	0	0	0	0.000335128	0	0	0	0	0	0	0	0	0	0	0.184312	0.000282992	0.0347293	0
RDPYD19090190_A	0.000122907	0	0	0.069616	0.000183671	0.000862589	0	0.00070913	0.00273495	0	0	0	0	0.00146957	0	0	0	0	0.0285953	0	0	0	0	0	0	0.00152428	0.00559712	0.000209208	0	0	0	0	0	0	0	0	0	0	0	0	0	0	0	0	0	0.254124	0	0.0716883	0
RDPYD19090191_A	0	0	0	0.047009	0.00114441	0.00188871	0.000316892	0.00235065	0.00804952	0.00118707	0	0	0	0.000393784	0	0	0.000109619	0	0.00355193	0	0	0	0	0	0	0	0.00356972	0.000183358	0	0	0	0	0	0	0.000576524	0	0	0.000172386	0	0	0	0	0	0	0	0.178541	0.000878719	0.0394255	0
RDPYD19090192_A	0.000129394	0	0	0.0174496	0.000271974	0.000568452	0.000119493	0.00201653	0.0119897	0.000338803	0	0.00861475	0	0.000678009	0	0	0.000329085	0	0.00265272	0	0	0	0	0	0.000395818	0.000365477	0.0376815	0.00254149	0	0	0	0	0	0	0.000205262	0	0	0.000865714	0	0	0	0	0	0	0	0.0627698	0.000185492	0.0672046	0
RDPYD19090193_A	0	0	0	0.091983	0.000122133	0.000210515	0	0.0001406	0.00204169	0	0	0	0	0	0	0	0	0	0.0368913	0	0	0	0	0	0	0	0.00309019	0.000179023	0	0	0	0	0	0	0.000255425	0	0	0.000127918	0	0	0	0	0	0	0	0.245832	0	0.0991962	0
RDPYD19090194_A	0	0	0	0.0476428	0.00024915	0.00142557	0	0.0231604	0.00243775	0.00196466	0	0	0	0.00024235	0	0	0	0	0.0176467	0	0	0	0	0	0	0	0.00358303	0.000139696	0	0	0	0	0	0	0.000196996	0	0	0	0	0	0	0	0	0	0	0.223602	0	0.0477595	0
RDPYD19090195_A	0	0	0	0.0683747	0	0.000105561	0.000194735	0.00100677	0.00225397	0.000182512	0	0.000709741	0	0.000325316	0	0	0	0	0.02745	0	0	0	0	0	0.000168583	0.000856826	0.00587876	0.000457703	0	0	0.000213828	0	0	0	0.000867685	0	0.000154845	0.000283059	0	0	0	0	0	0	0	0.20844	0.000556823	0.0916831	0
RDPYD19090196_A	0.000296374	0	0	0.0637457	0.000108994	0.000625729	0	0.000481275	0.00250212	0.000242328	0	0.000226282	0	0	0	0	0	0	0.0345253	0	0	0	0.00024399	0	0	0	0.0202218	0.00101354	0	0	0	0	0	0	0.000156018	0	0	0.000319817	0	0	0	0	0	0	0	0.268558	0.000150929	0.0769286	0
RDPYD19090197_A	0	0	0.000163884	0.0427674	0	0.00229112	0	0.000840432	0.004929	0.000494735	0.000784649	0	0	0.000164477	0	0.000391432	0	0	0.00398964	0.000184426	0.000151122	0	0.000521663	0.000204611	0	0.000234463	0.00436337	0.000180071	0.000247023	0.000222951	0.000160106	0	0.000139376	0	0.00101848	0	0	0.000695983	0	0.000204996	0.000402136	0	0	0	0	0.0796337	0.00044728	0.0159859	0.000130315
RDPYD19090198_A	0	0	0	0.0768294	0.00106625	0.00225501	0.000274385	0.0716372	0.0152044	0.000228531	0	0	0	0	0	0	0	0	0.021383	0	0	0	0	0	0	0	0.00260249	0.000178054	0	0	0	0	0	0	0.000315448	0	0	0	0	0	0	0	0	0	0	0.260194	0	0.0585102	0
RDPYD19090199_A	0	0	0	0.036878	0.00149758	0.00109097	0.000166632	0.00155576	0.00212578	0.000574198	0	0.000229634	0	0.00270275	0	0	0.00105892	0	0.00625275	0	0	0	0	0	0.000233745	0.000335851	0.00645091	0.000366501	0	0	0.000154614	0	0	0	0.000942385	0	0.0029746	0.00202436	0.000253448	0	0	0	0	0	0	0.098039	0.000364641	0.12458	0
RDPYD19090200_A	0	0	0	0.0840582	0	0	0	0	0.00227044	0	0	0	0	0.000154518	0	0	0	0	0.0323834	0	0	0	0	0	0	0	0.00370439	0.000240853	0	0	0	0	0	0	0.000126276	0	0	0.000115968	0	0	0	0	0	0	0	0.27867	0.000135904	0.0854833	0
RDPYD19090201_A	0.0384731	0	0	0.0442688	0.000717884	0.0087999	0.000164951	0.00130401	0.00548539	0.000817838	0	0.000750915	0	0.000513989	0	0	0	0	0.00413676	0	0	0	0	0	0.000158239	0.00130862	0.0508539	0.0161395	0	0	0	0	0	0	0.000317641	0	0	0.000761097	0	0	0	0	0	0	0	0.262703	0.000515905	0.0280117	0
RDPYD19090202_A	0	0	0	0.0992658	0.000237734	0.000604775	0	0.000416147	0.00220742	0.000102477	0	0	0	0	0	0	0	0	0.0315308	0	0	0	0	0	0	0	0.00389084	0.000226348	0	0	0	0	0	0	0.000114028	0	0	0	0	0	0	0	0	0	0	0.252198	0	0.0798222	0
RDPYD19090203_A	0.0137961	0	0	0.0465061	0.00189806	0.000433531	0	0.00122403	0.15212	0.000593322	0	0.000196841	0	0.000297311	0	0	0	0	0.0176418	0	0	0	0	0	0	0.000353271	0.00351277	0.000500396	0	0	0	0	0.000110048	0	0.000202381	0	0	0.000215813	0	0	0	0	0	0	0	0.160013	0	0.0587001	0
RDPYD19090204_A	0.000170135	0	0	0.124751	0	0	0	0.000336488	0.0124055	0.000283569	0	0	0	0.000198768	0	0	0	0	0.0264397	0	0	0	0	0	0	0.00205772	0.0043446	0.000306104	0	0	0	0	0	0	0.000236759	0	0	0.00010107	0	0	0	0	0	0	0	0.225851	0.00010706	0.0742665	0
RDPYD19090205_A	0	0	0	0.119009	0	0	0	0.00031748	0.00210457	0.000306369	0	0	0	0.00572737	0	0	0	0	0.0250032	0	0.000177398	0	0	0	0	0	0.00481835	0.00025255	0	0	0.000106896	0	0	0	0.000602825	0	0	0	0	0	0	0	0	0	0	0.216907	0	0.0849496	0
RDPYD19090206_A	0.000213788	0	0	0.172778	0	0	0	0.000797483	0.00200551	0	0	0	0	0	0	0	0	0	0.0304039	0	0	0	0	0	0	0	0.00365646	0.000200964	0	0	0	0	0	0	0	0	0	0.000118095	0	0	0	0	0	0	0	0.232243	0	0.0798736	0
RDPYD19090207_A	0	0	0	0.148356	0.000115457	0.00063058	0	0.00113442	0.0459069	0.000372446	0	0	0	0.000117339	0	0	0	0	0.0187417	0	0	0	0	0	0	0	0.00398499	0.000182924	0	0	0	0	0	0	0.000263086	0	0	0	0	0	0	0	0	0	0	0.206996	0.00026295	0.05385	0
RDPYD19090208_A	0	0	0	0.0852439	0.000307995	0.000773282	0	0.00119646	0.0204656	0.000123749	0	0	0	0	0	0	0	0	0.0207971	0	0	0	0	0	0	0	0.00283499	0.000151613	0	0	0	0	0	0	0.000102579	0	0	0.00032433	0	0	0	0	0	0	0	0.195455	0.000112994	0.0488728	0
RDPYD19090209_A	0	0	0	0.1426	0	0.000242619	0	0.000500069	0.00457881	0.000120468	0	0	0	0	0	0	0	0	0.0209234	0	0	0	0	0	0.00012512	0	0.00366539	0.000168688	0	0	0	0	0	0	0.00016774	0	0	0.000113216	0	0	0	0	0	0	0	0.199538	0	0.06523	0
RDPYD19090210_A	0	0	0	0.0771591	0	0.000407519	0	0.00019016	0.00244263	0	0	0	0	0	0	0	0	0	0.0334999	0	0	0	0	0	0	0	0.0034932	0.000199609	0	0	0	0	0	0	0	0	0	0	0	0	0	0	0	0	0	0.277118	0	0.082058	0
RDPYD19090211_A	0.000441279	0	0	0.044488	0.000630441	0.000931409	0.000474206	0.00216778	0.110238	0.000704653	0	0.000287691	0	0.000271788	0	0	0	0	0.0111902	0	0.000274565	0	0	0	0	0.00211312	0.00611799	0.000273428	0	0	0.000114572	0	0	0	0.000988766	0	0.000114138	0.00019858	0	0	0	0	0	0	0	0.198252	0.00104888	0.0540653	0
RDPYD19090212_A	0.00775916	0	0	0.122912	0.00104203	0.00216807	0.000241937	0.001966	0.0109895	0.000373095	0	0.000215188	0	0.000127096	0	0	0	0	0.00502168	0	0.000184488	0	0	0	0	0.000311062	0.00685137	0.000230694	0	0	0	0	0	0	0.000475661	0	0	0.000134443	0	0	0	0	0	0	0	0.309562	0.000811883	0.0227421	0
RDPYD19090213_A	0.00886115	0	0	0.0520101	0.000110433	0.000483774	0.00028913	0.00160175	0.010176	0.000519651	0	0.00159225	0	0.00639149	0	0	0.000209496	0	0.0074182	0	0	0	0.000273582	0	0.000115456	0.000229965	0.0140495	0.000843229	0	0	0	0	0	0	0.000261655	0	0	0.00715369	0	0	0	0	0	0	0	0.132246	0.00053349	0.0579806	0
RDPYD19090214_A	0	0	0	0.039298	0	0.000646515	0	0.000908294	0.00436652	0.000623956	0	0.000468716	0	0.00295947	0	0	0.000205573	0	0.0165445	0	0	0	0	0	0	0.000114861	0.0160885	0.00753313	0	0	0	0	0	0	0.000223178	0	0	0.00437076	0.000116129	0	0	0	0	0	0	0.140153	0.000216934	0.0783509	0
RDPYD19090215_A	0.00161534	0	0	0.0663541	0	0.000298902	0	0.000317536	0.00388414	0.000232132	0	0	0	0	0	0	0	0	0.0287627	0	0	0	0	0	0	0	0.00470226	0.000244513	0	0	0	0	0	0	0.000415137	0	0	0.000126725	0	0	0	0	0	0	0	0.216702	0.000206986	0.0916992	0
RDPYD19090216_A	0.000584427	0	0.000174374	0.0922181	0.000387061	0.000370943	0.000831551	0.00040578	0.00325815	0.000195274	0	0.000487035	0	0.000173758	0	0.000166001	0	0	0.0230513	0	0.000713341	0	0.00709097	0.000438911	0	0	0.00334402	0.000376654	0	0.000412065	0.000196698	0	0	0	0.000829808	0	0.000145374	0.000338454	0	0.00024934	0.000389915	0	0	0	0.000738875	0.224778	0.00253484	0.0751744	0
RDPYD19090217_A	0.000121768	0	0	0.0842992	0.000201609	0.000567191	0.000131882	0.00137031	0.00415932	0.0017047	0	0	0	0.000422462	0	0	0	0	0.0175705	0	0.000124707	0	0.00153532	0.00012742	0	0	0.00200368	0.0001222	0	0.000463797	0.000172957	0	0	0	0.00144054	0	0	0.00449602	0	0	0	0	0	0	0	0.179717	0.000118633	0.0552505	0
RDPYD19090218_A	0.000127999	0	0	0.0483348	0.000545381	0.000969864	0.000307939	0.00221724	0.0681474	0.00107148	0	0	0	0.000530977	0	0	0	0	0.0139673	0	0	0	0	0	0	0	0.0056362	0.000255291	0	0	0	0	0	0	0.000152283	0	0	0.000111174	0	0	0	0	0	0	0	0.15186	0.000196334	0.104207	0
RDPYD19090219_A	0	0	0	0.189128	0	0.000260565	0	0.000126555	0.00307547	0	0	0	0	0	0	0	0	0	0.0221673	0	0	0	0	0	0	0	0.00310739	0.000108157	0	0	0	0	0	0	0.000144303	0	0	0	0	0	0	0	0	0	0	0.219517	0	0.0745752	0
RDPYD19090220_A	0.000135397	0	0	0.0820758	0.015526	0.000410148	0	0.00161408	0.119667	0.000554806	0	0.000164756	0	0.00022353	0	0.000326906	0.000154319	0	0.0168727	0	0.000399449	0	0.000406409	0.000210953	0.000102896	0	0.00964669	0.000173861	0.000690319	0	0.000315227	0	0	0	0.00142204	0.000161811	0	0.000179548	0	0.000122387	0.000154256	0	0	0	0	0.178484	0	0.0629219	0
RDPYD19090221_A	0	0	0	0.051722	0.000111828	0.000718777	0	0.00169207	0.0437735	0.000328152	0	0	0	0.000177166	0	0	0	0	0.0112588	0	0.000136513	0	0	0	0	0.000876213	0.00512995	0.000295745	0	0	0.000149551	0	0	0	0.000890022	0	0	0.000201383	0	0	0	0	0	0	0	0.162939	0	0.0355884	0
RDPYD19090222_A	0	0	0	0.177638	0.000473497	0.0011697	0.000141023	0.00147396	0.00844074	0.000345435	0	0	0	0	0	0	0	0	0.0123583	0	0	0	0	0	0	0	0.00777213	0.000158964	0	0	0	0	0	0	0.000245523	0	0	0.000202608	0	0	0	0	0.000116852	0	0	0.248071	0.000143405	0.0462185	0
RDPYD19090223_A	0	0	0	0.0727416	0	0.000198335	0.000114135	0.000902199	0.00317498	0.000107878	0	0	0	0.000138441	0	0	0	0	0.0287111	0	0	0	0	0	0.000140617	0	0.00451135	0.000197533	0	0	0	0	0	0	0.000264425	0	0	0	0	0	0	0	0	0.000166602	0	0.246225	0	0.0750835	0
RDPYD19090224_A	0.00095303	0	0	0.0821734	0.000786647	0.0341108	0.000206402	0.00268431	0.00883928	0.000345905	0	0	0	0.000133357	0	0	0.000152952	0	0.00319997	0	0	0	0	0	0	0	0.00526125	0	0	0	0	0	0	0	0.000185018	0	0	0.000124568	0	0	0	0	0	0	0	0.475133	0.000232015	0.0268569	0
RDPYD19090612_A	0	0	0	0.174097	0	0	0	0	0.00204601	0	0	0	0	0	0	0	0	0	0.0257763	0	0	0	0	0	0.000136233	0	0.00503369	0.000478708	0	0	0	0	0	0	0	0	0	0	0	0	0	0	0	0	0	0.236444	0.000254567	0.0681986	0
RDPYD19090613_A	0.000886327	0	0	0.0637987	0.000148025	0.000365453	0	0.000750471	0.00561873	0.000251664	0	0	0	0.000239286	0	0	0	0	0.0273359	0	0	0	0	0	0	0	0.00442683	0.000218508	0	0	0	0	0	0.0040006	0.000198267	0	0	0.000235259	0	0	0	0	0	0	0	0.226842	0.000377751	0.0716028	0
RDPYD19090614_A	0.000278554	0	0	0.0211888	0.000462158	0.00415188	0.000266878	0.00222277	0.0103871	0.00100282	0	0.000740728	0	0.00634761	0	0	0.000295611	0	0.0033536	0	0	0	0.000353666	0	0.000160579	0.000423153	0.0219623	0.00677261	0	0	0	0	0	0	0.000260129	0	0	0.0107147	0	0	0	0	0	0	0	0.227871	0.000633873	0.0245846	0
RDPYD19090615_A	0.00133266	0	0.000533875	0.103387	0	0.000106099	0	0.000415608	0.00142745	0.000397747	0.000730991	0	0	0	0	0.00242817	0.000581979	0.000367191	0.0186158	0.000372585	0	0	0.0100383	0.0024246	0.000365761	0	0.00604309	0.00042442	0.00357314	0.0151665	0	0.000120502	0	0	0.000433542	0.00123889	0	0.000148106	0	0.00246063	0.00326711	0	0	0	0	0.145599	0.000889942	0.0544145	0
RDPYD19090616_A	0.000277488	0	0	0.0725712	0	0	0	0.000148802	0.0023658	0	0	0	0	0	0	0	0	0	0.0354629	0	0	0	0	0	0	0	0.00466338	0.000243262	0	0	0	0	0	0	0.00015179	0	0	0	0	0	0	0	0	0	0	0.23069	0	0.102923	0
RDPYD19090617_A	0	0	0	0.0542102	0	0.000436492	0.000119175	0.00144568	0.00872992	0.000852225	0	0	0	0.000181946	0	0	0	0	0.00488625	0.000118449	0.000189119	0	0.000359619	0	0.000103724	0	0.00193465	0	0	0	0.000227734	0	0	0	0.00194889	0	0	0.000175484	0	0	0	0	0	0	0	0.103364	0	0.0164114	0
RDPYD19090618_A	0.000311878	0	0	0.050946	0.000309647	0.000300553	0	0.000948059	0.00996593	0.000300775	0	0	0	0.000714229	0	0	0	0	0.0144217	0	0	0	0	0	0	0.00396519	0.0115282	0.00080604	0	0	0.000101499	0	0	0	0.000562934	0	0	0.00042503	0	0	0	0	0.00193703	0	0	0.169848	0.000642235	0.0694171	0
RDPYD19090619_A	0	0	0	0.101716	0.000266449	0.000621756	0	0.000811483	0.00214388	0.000177713	0	0	0	0	0	0	0	0	0.013453	0	0	0	0	0	0	0	0.00154697	0	0	0	0	0	0	0.000102657	0.000126006	0	0	0	0	0	0	0	0	0	0	0.147523	0	0.0359143	0
RDPYD19090620_A	0.000288723	0	0	0.144659	0	0.000152202	0	0.000145336	0.00221178	0	0	0	0	0	0	0	0	0	0.0318684	0	0	0	0	0	0	0	0.00485607	0.000167084	0	0	0	0	0	0	0	0	0	0.000131215	0	0	0	0	0	0	0	0.224997	0	0.0790618	0
RDPYD19090621_A	0.000178521	0	0	0.0751797	0	0.000353471	0.000182356	0.000483894	0.00550966	0.00062732	0	0	0	0.000223523	0	0	0	0	0.017746	0	0	0	0	0	0.000111949	0	0.00248203	0.000224861	0	0	0.000124681	0	0	0.00520615	0.000682354	0	0	0.000136801	0	0	0	0	0	0	0	0.269819	0.00271514	0.0660824	0
RDPYD19090622_A	0.0115869	0	0	0.106417	0	0.000295929	0	0.000740852	0.00287629	0.000268153	0	0.000221032	0	0.000148753	0	0	0	0	0.0172463	0	0	0	0.000196209	0	0.000120311	0.0004295	0.0140707	0.00835581	0	0	0	0	0	0	0.000234393	0	0	0.000553047	0	0	0	0	0	0	0	0.15699	0.00318549	0.0856193	0
RDPYD19090623_A	0	0	0	0.0565249	0.000419151	0.000818498	0	0.00104539	0.00308533	0.000427206	0	0	0	0.000217179	0	0	0	0	0.0194574	0	0	0	0	0	0	0	0.00259507	0.000142508	0	0	0.000128318	0	0	0	0.000798014	0	0	0	0	0	0	0	0	0	0	0.307457	0.00140263	0.0759625	0.000119078
RDPYD19090624_A	0.000311825	0	0	0.134608	0.00081464	0.00059008	0.000114444	0.000990115	0.0234362	0.000223146	0	0.000309289	0	0.000114346	0	0	0	0	0.0190877	0	0	0	0	0	0	0	0.0143751	0.00614561	0	0	0	0	0	0	0	0	0	0.00176008	0	0	0	0	0	0	0	0.188767	0.000168929	0.0588912	0
RDPYD19090625_A	0.0057499	0	0	0.0880664	0	0.000241121	0.000134002	0.00146053	0.0803064	0.000385955	0	0.000202916	0	0	0	0	0	0	0.0180037	0	0	0	0	0	0	0.000228482	0.00782032	0.000330943	0	0	0.000110084	0	0	0	0.000642893	0	0	0.000194191	0	0	0	0	0	0	0	0.170276	0.000725007	0.0855611	0
RDPYD19090626_A	0	0	0	0.0714096	0.000293829	0.00181953	0.000127581	0.0025597	0.0820244	0.000479211	0	0	0	0.000115097	0	0	0	0	0.014532	0	0	0	0	0	0	0	0.00254852	0.000192043	0	0	0.000134486	0	0	0	0.00080962	0	0	0.000110122	0	0	0	0	0	0	0	0.279311	0.0013513	0.0528845	0
RDPYD19090627_A	0	0	0	0.063813	0	0	0	0.000242448	0.00165779	0.000104392	0	0	0	0	0	0	0	0	0.0312357	0	0.000333728	0	0	0	0	0	0.00324474	0.000197888	0	0	0.000128113	0	0	0	0.000372891	0	0	0.000131083	0	0	0	0	0	0	0	0.193758	0	0.0956727	0
RDPYD19090628_A	0	0	0	0.0746832	0	0	0	0.000299806	0.00204001	0	0	0	0	0.00010632	0	0	0	0	0.0336855	0	0	0	0	0	0	0	0.00431219	0.000306951	0	0	0.000134198	0	0	0	0.000558276	0	0	0.000218421	0	0	0	0	0	0	0	0.21975	0	0.113114	0
RDPYD19090629_A	0.00046987	0	0	0.175911	0	0	0	0	0.00198648	0.000105501	0	0	0	0	0	0	0	0	0.026189	0	0	0	0	0	0	0	0.00516198	0.00032379	0	0	0	0	0	0	0	0	0	0.000104916	0	0	0	0	0	0	0	0.225492	0	0.0663043	0
RDPYD19090630_A	0	0	0	0.116508	0	0.000270042	0	0.000324443	0.0022707	0.000105188	0	0	0	0	0	0	0	0	0.0282023	0	0	0	0	0	0	0	0.00546586	0.000256165	0	0	0.000131324	0	0	0	0.000730629	0	0	0	0	0	0	0	0	0	0	0.241236	0	0.0764754	0
RDPYD19090631_A	0.000142586	0	0	0.132776	0.000716637	0.00406279	0	0.00183437	0.00847557	0.000154484	0	0	0	0.0009142	0	0	0	0	0.0110564	0	0	0	0	0	0	0.00128206	0.00758983	0.00036012	0	0	0	0	0	0	0	0	0	0	0	0	0	0	0	0	0	0.330112	0.000517176	0.0345736	0
RDPYD19090632_A	0.000754054	0	0	0.0765186	0	0.000115652	0	0.000341818	0.00364593	0	0	0	0	0	0	0	0	0	0.0326051	0	0	0	0	0	0	0	0.00516814	0.000280758	0	0	0	0	0	0	0.000120384	0	0	0	0	0	0	0	0	0	0	0.242401	0	0.0828073	0
RDPYD19090633_A	0	0	0	0.098988	0.000113798	0.00112595	0.000309457	0.00147299	0.00518275	0.000678144	0	0.000249123	0	0.00015791	0	0	0	0	0.0123169	0	0	0	0.000358686	0.000135395	0	0.000153369	0.0111565	0.000368148	0	0	0	0	0	0	0.000285904	0	0	0.000446203	0	0	0	0	0	0	0	0.129672	0.00405369	0.119248	0
RDPYD19090634_A	0.00414056	0	0	0.0551673	0.000709555	0.00114075	0	0.00219056	0.011932	0.000267131	0	0.000860764	0	0.000103259	0	0	0.000101373	0	0.00246922	0	0	0	0	0	0.000201641	0.000390445	0.0318746	0.00248129	0	0	0.000100984	0	0	0	0.000208266	0	0	0.00147343	0	0	0	0	0	0	0	0.245119	0.000509257	0.0249042	0
RDPYD19090635_A	0.00246742	0	0	0.0961328	0.00143594	0.100811	0	0.00363136	0.00262078	0.000281481	0.000133422	0	0	0.00018276	0	0	0	0	0.0133649	0	0	0	0.000352778	0	0	0.000600156	0.00760805	0.000234686	0	0	0.000118586	0	0	0	0.000605504	0	0	0.000171088	0	0.000119951	0.000117999	0	0	0	0	0.158401	0.000264915	0.0488025	0
RDPYD19090636_A	0	0	0	0.0728512	0.00033009	0.0015121	0	0.00209545	0.0779226	0.000480687	0	0.000456936	0	0.000249032	0	0	0	0	0.012374	0	0	0	0	0	0	0.000154986	0.0039682	0.000236557	0	0	0	0	0	0	0.000295061	0	0	0.000310095	0	0	0	0	0	0	0	0.188628	0.000109504	0.0488976	0
RDPYD19090637_A	0.000353095	0	0	0.042324	0.000284479	0.000788338	0	0.0034434	0.0118769	0.000540834	0	0.000530398	0	0.00107962	0	0	0	0	0.00328725	0	0	0	0.000190013	0	0.000225275	0.00297831	0.0142416	0.0042677	0	0	0	0	0	0	0.000171008	0	0	0.00037134	0.00335627	0	0	0	0.000245586	0	0	0.227112	0.0107665	0.0339871	0
RDPYD19090638_A	0.00245638	0	0	0.108813	0.000317225	0.00193077	0	0.00152975	0.0672441	0.00017274	0	0.000691605	0	0	0	0	0	0	0.017328	0	0	0	0.000113112	0	0.000218834	0.000220548	0.012802	0.000856268	0	0	0	0	0	0	0.000231216	0	0	0.0061034	0.0001464	0	0.00018916	0	0	0	0	0.141116	0.000807703	0.0543404	0
RDPYD19090639_A	0.000286146	0	0	0.0884994	0.000236795	0.000892022	0	0.00216687	0.00589398	0.000542323	0	0	0	0.000228579	0	0	0	0	0.0135383	0	0.00010729	0	0	0	0	0.00411167	0.0099772	0.000260492	0	0	0	0	0	0	0.00027639	0	0	0	0	0	0	0	0	0	0	0.239616	0.000186535	0.0823843	0
RDPYD19090640_A	0	0	0	0.0672481	0	0.000181364	0.000133172	0.000416916	0.00260611	0.000717552	0	0	0	0.00028724	0	0	0	0	0.0222811	0	0	0	0	0	0.000219858	0	0.00335045	0.000234239	0	0	0.000141612	0	0	0	0.000945888	0	0	0.000570206	0	0	0	0	0	0	0	0.202293	0.00370839	0.0719437	0
RDPYD19090641_A	0.00014215	0	0	0.100294	0.000105516	0.00233371	0.000208103	0.00102571	0.00260304	0.000649013	0	0.000397491	0	0.000185813	0	0	0.000237674	0	0.00919419	0	0	0	0.000609852	0	0	0.000190744	0.00882894	0.00161853	0	0	0	0	0	0	0.000436099	0	0	0.000306103	0	0	0	0	0	0	0	0.170588	0.00419877	0.178158	0
RDPYD19090642_A	0	0	0	0.0781305	0	0.000295967	0	0.000503959	0.00337141	0	0	0	0	0.00024484	0	0	0	0	0.0256028	0	0	0	0.000153768	0	0.00017386	0	0.00602583	0.000362378	0	0	0.000168226	0	0	0	0.00111852	0	0	0.000238627	0	0	0	0	0	0	0	0.247061	0	0.0986936	0
RDPYD19090643_A	0	0	0.00123168	0.0503815	0	0	0	0.000298468	0.0114872	0.000183264	0.000814088	0.000125499	0	0.000428877	0	0.000159021	0.000161321	0	0.0155881	0.000189499	0.00013518	0.000384801	0.0119435	0.000191128	0	0	0.0036874	0.000236995	0.000248695	0.00027026	0.000107405	0	0.000478693	0	0.000493577	0.000119941	0	0	0	0.0010278	0.00406662	0	0	0	0.000184895	0.163168	0	0.0524937	0
RDPYD19090644_A	0	0	0	0.156126	0	0.000121296	0.000134805	0	0.00207522	0	0	0	0	0	0	0	0	0	0.0274461	0	0	0	0	0	0	0.00015089	0.00434156	0.000255682	0	0	0	0	0	0	0	0	0	0	0	0	0	0	0	0	0	0.219754	0.000148457	0.0779337	0
RDPYD19090645_A	0.00993292	0	0	0.0498831	0.000180156	0.000836698	0	0.00169679	0.13374	0.000664382	0	0	0	0	0	0	0	0	0.0164977	0	0	0	0.00035854	0	0	0.00295487	0.00600283	0.000222354	0	0	0	0	0	0	0.000424778	0	0	0.000314547	0	0	0.000161593	0	0	0	0	0.150662	0.000403163	0.0793923	0
RDPYD19090646_A	0	0	0	0.05399	0	0.000389996	0.000299454	0.00151391	0.0234057	0.0016566	0	0	0	0.000527702	0	0	0	0	0.0138648	0	0	0	0.000184681	0	0	0	0.00446285	0.000486372	0	0	0.000197247	0	0	0	0.00134638	0	0	0.000271518	0	0.000334455	0.00019424	0	0	0	0	0.17112	0.00244547	0.0483883	0
[truncated: 271 more rows]
[truncated: 183 more columns]

## Sheet: 4f.fungi_profile
Supplementary Table 4f. Fungi profile for 1593 samples
[truncated: 1,594 more rows]
[truncated: 558 more columns]

## Sheet: 4g.merged_profile
Supplementary Table 4g. Merged profile for 1593 samples
[truncated: 1,594 more rows]
[truncated: 790 more columns]
