# Supplementary material for: Integrated large-scale metagenome assembly and multi-kingdom network analyses identify sex differences in the human nasal microbiome
Source: Genome Biol. 2024 Oct 8;25:257. doi: 10.1186/s13059-024-03389-2 (PMC11463039; doi:10.1186/s13059-024-03389-2)
Supplement: Supplementary file 1 — Additional file 1: Contains Supplementary Table S1 - S10. [file 13059_2024_3389_MOESM1_ESM.zip › Additional File 1/Table S10.xlsx]

## Sheet: keystone_genes_information
Supplementary Table 10. The pN/pS ratio and functions annotation of genes belonging to the bacterial key players.
Gene	Species	Key stone of network	pn/ps of female	pn/ps of male	COG_category	Description	Preferred_name	GOs	EC	KEGG_ko	KEGG_Pathway	KEGG_Module	KEGG_Reaction	KEGG_rclass	BRITE	KEGG_TC	CAZy	BiGG_Reaction	PFAMs
s__Anaerococcus_nagyae_MAG_938_1_1	Anaerococcus_nagyae	Male	0.075568	0.06344	C	Metallo-beta-lactamase domain protein	fprA2	-	-	-	-	-	-	-	-	-	-	-	Flavodoxin_1,Flavodoxin_5,Lactamase_B,Lactamase_B_2
s__Anaerococcus_nagyae_MAG_938_1_2	Anaerococcus_nagyae	Male	0.0293528	0.0817685	C	Rubredoxin	bcd2	-	1.3.8.1	ko:K00248	ko00071,ko00280,ko00650,ko01100,ko01110,ko01120,ko01200,ko01212,map00071,map00280,map00650,map01100,map01110,map01120,map01200,map01212	-	R01175,R01178,R02661,R03172,R04751	RC00052,RC00068,RC00076,RC00120,RC00148	ko00000,ko00001,ko01000	-	-	-	Acyl-CoA_dh_1,Acyl-CoA_dh_M,Acyl-CoA_dh_N,ETF_alpha,Rubredoxin
s__Anaerococcus_nagyae_MAG_938_11_1	Anaerococcus_nagyae	Male	1.18523	0.495466	M	CDP-Glycerol:Poly(glycerophosphate) glycerophosphotransferase	-	GO:0003674,GO:0003824,GO:0016740,GO:0016757	-	-	-	-	-	-	-	-	-	-	Glycos_transf_2,Glyphos_transf
s__Anaerococcus_nagyae_MAG_938_12_1	Anaerococcus_nagyae	Male	0.790514	0.273264	M	CDP-Glycerol:Poly(glycerophosphate) glycerophosphotransferase	-	GO:0003674,GO:0003824,GO:0016740,GO:0016757	-	-	-	-	-	-	-	-	-	-	Glycos_transf_2,Glyphos_transf
s__Anaerococcus_nagyae_MAG_938_13_1	Anaerococcus_nagyae	Male	0.165391	0.104873	S	Domain of unknown function (DUF4366)	-	-	-	-	-	-	-	-	-	-	-	-	DUF4366,SH3_3
s__Anaerococcus_nagyae_MAG_938_13_10	Anaerococcus_nagyae	Male	0.271168	0.221738	L	Helicase C-terminal domain protein	-	-	-	-	-	-	-	-	-	-	-	-	Helicase_C,ResIII,SNF2_N
s__Anaerococcus_nagyae_MAG_938_13_2	Anaerococcus_nagyae	Male	0.121956	0.187885	K	Transcriptional regulator, AbiEi antitoxin	-	-	-	-	-	-	-	-	-	-	-	-	-
s__Anaerococcus_nagyae_MAG_938_13_3	Anaerococcus_nagyae	Male	0.0511762	0.147223	S	Nucleotidyl transferase AbiEii toxin, Type IV TA system	-	-	-	-	-	-	-	-	-	-	-	-	AbiEii
s__Anaerococcus_nagyae_MAG_938_13_4	Anaerococcus_nagyae	Male	0.206307	0.147019	L	DNA topoisomerase	topB	-	5.99.1.2	ko:K03169	-	-	-	-	ko00000,ko01000,ko03032	-	-	-	Topoisom_bac,Toprim,Toprim_Crpt
s__Anaerococcus_nagyae_MAG_938_13_5	Anaerococcus_nagyae	Male	0.20898	0.489796	H	Cytosine-specific methyltransferase	dcm	-	2.1.1.37	ko:K00558	ko00270,ko01100,ko05206,map00270,map01100,map05206	M00035	R04858	RC00003,RC00332	ko00000,ko00001,ko00002,ko01000,ko02048,ko03032,ko03036	-	-	-	DNA_methylase
s__Anaerococcus_nagyae_MAG_938_13_6	Anaerococcus_nagyae	Male	0.137055	0.0928843	H	C-5 cytosine-specific DNA methylase	-	-	2.1.1.37	ko:K00558	ko00270,ko01100,ko05206,map00270,map01100,map05206	M00035	R04858	RC00003,RC00332	ko00000,ko00001,ko00002,ko01000,ko02048,ko03032,ko03036	-	-	-	DNA_methylase
s__Anaerococcus_nagyae_MAG_938_14_15	Anaerococcus_nagyae	Male	0.0815113	0	M	Cell wall-binding repeat protein	-	-	-	-	-	-	-	-	-	-	-	-	Amidase_5,CW_binding_1
s__Anaerococcus_nagyae_MAG_938_14_23	Anaerococcus_nagyae	Male	0.280085	0	F	Carbamoyl-phosphate synthetase large chain, oligomerisation domain	carB	-	6.3.5.5	ko:K01955	ko00240,ko00250,ko01100,map00240,map00250,map01100	M00051	R00256,R00575,R01395,R10948,R10949	RC00002,RC00010,RC00043,RC02750,RC02798,RC03314	ko00000,ko00001,ko00002,ko01000	-	-	-	CPSase_L_D2,CPSase_L_D3,MGS
s__Anaerococcus_nagyae_MAG_938_14_27	Anaerococcus_nagyae	Male	0	0	S	An automated process has identified a potential problem with this gene model	-	-	-	-	-	-	-	-	-	-	-	-	Lys_export
s__Anaerococcus_nagyae_MAG_938_14_28	Anaerococcus_nagyae	Male	0	0.0517957	S	Protein of unknown function (DUF3100)	-	-	-	-	-	-	-	-	-	-	-	-	DUF3100
s__Anaerococcus_nagyae_MAG_938_14_30	Anaerococcus_nagyae	Male	0.229135	0	O	Glutaredoxin	-	-	-	-	-	-	-	-	-	-	-	-	GST_N_3,Glutaredoxin
s__Anaerococcus_nagyae_MAG_938_14_4	Anaerococcus_nagyae	Male	0.664436	0.284758	-	-	-	-	-	-	-	-	-	-	-	-	-	-	-
s__Anaerococcus_nagyae_MAG_938_14_9	Anaerococcus_nagyae	Male	0.135143	0	O	Papain family cysteine protease	-	-	-	-	-	-	-	-	-	-	-	-	Beta_helix,Big_2,Flg_new,Fn3_assoc,Peptidase_C1
s__Anaerococcus_nagyae_MAG_938_15_1	Anaerococcus_nagyae	Male	0.587681	0.561996	KOT	Essential for the production of a quorum sensing system signal molecule, the autoinducing peptide (AIP). This quorum sensing system is responsible for the regulation of the expression of virulence factor genes. Involved in the proteolytic processing of AgrD, the precursor of AIP	agrB	-	-	ko:K07813	ko02020,ko02024,map02020,map02024	-	-	-	ko00000,ko00001,ko01002	-	-	-	AgrB
s__Anaerococcus_nagyae_MAG_938_15_2	Anaerococcus_nagyae	Male	0.383144	0.484848	S	Staphylococcal AgrD protein	-	-	-	ko:K07800	ko02020,ko02024,map02020,map02024	-	-	-	ko00000,ko00001	-	-	-	AgrD
s__Anaerococcus_nagyae_MAG_938_15_3	Anaerococcus_nagyae	Male	0.310764	0.449343	T	signal transduction protein with a C-terminal ATPase domain	comD	-	2.7.13.3	ko:K07706,ko:K12294	ko02020,ko02024,map02020,map02024	M00495,M00496	-	-	ko00000,ko00001,ko00002,ko01000,ko01001,ko02022	-	-	-	HATPase_c_5
s__Anaerococcus_nagyae_MAG_938_16_1	Anaerococcus_nagyae	Male	0.0419072	0.0798727	V	Efflux ABC transporter, permease protein	-	-	-	ko:K02004	-	M00258	-	-	ko00000,ko00002,ko02000	3.A.1	-	-	FtsX
s__Anaerococcus_nagyae_MAG_938_16_9	Anaerococcus_nagyae	Male	0.180239	0.144191	J	Forms part of the polypeptide exit tunnel	rplD	-	-	ko:K02926	ko03010,map03010	M00178	-	-	br01610,ko00000,ko00001,ko00002,ko03011	-	-	-	Ribosomal_L4
s__Anaerococcus_nagyae_MAG_938_18_1	Anaerococcus_nagyae	Male	0.106542	0.0426167	S	ABC-2 family transporter protein	-	-	-	ko:K01992	-	M00254	-	-	ko00000,ko00002,ko02000	3.A.1	-	-	ABC2_membrane_2,ABC2_membrane_4
s__Anaerococcus_nagyae_MAG_938_18_2	Anaerococcus_nagyae	Male	0.0164104	0.0228403	V	AAA domain, putative AbiEii toxin, Type IV TA system	-	-	-	ko:K01990	-	M00254	-	-	ko00000,ko00002,ko02000	3.A.1	-	-	AAA_21,ABC_tran,DUF4162
s__Anaerococcus_nagyae_MAG_938_19_6	Anaerococcus_nagyae	Male	0.126712	0.253425	-	-	-	-	-	-	-	-	-	-	-	-	-	-	DUF1659
s__Anaerococcus_nagyae_MAG_938_2_10	Anaerococcus_nagyae	Male	1.00458	0	G	Bacterial extracellular solute-binding protein	-	-	-	ko:K02027	-	M00207	-	-	ko00000,ko00002,ko02000	3.A.1.1	-	-	SBP_bac_8
s__Anaerococcus_nagyae_MAG_938_2_14	Anaerococcus_nagyae	Male	0.0193673	0	O	Belongs to the ClpA ClpB family	clpC	-	-	ko:K03696	ko01100,map01100	-	-	-	ko00000,ko03110	-	-	-	AAA,AAA_2,ClpB_D2-small,Clp_N,UVR
s__Anaerococcus_nagyae_MAG_938_2_17	Anaerococcus_nagyae	Male	0	0	DG	ABC transporter permease	-	-	-	ko:K15771	ko02010,map02010	M00491	-	-	ko00000,ko00001,ko00002,ko02000	3.A.1.1.16,3.A.1.1.2	-	-	BPD_transp_1,TM_PBP2_N
s__Anaerococcus_nagyae_MAG_938_2_19	Anaerococcus_nagyae	Male	0.263711	0	P	Belongs to the ABC transporter superfamily	-	-	-	ko:K10112	ko02010,map02010	M00194,M00196,M00197,M00200,M00201,M00206,M00207,M00491,M00602,M00605,M00606	-	-	ko00000,ko00001,ko00002,ko02000	3.A.1.1	-	-	ABC_tran,TOBE_2
s__Anaerococcus_nagyae_MAG_938_20_1	Anaerococcus_nagyae	Male	0.114958	0.114958	F	Hydrolase, NUDIX family	-	-	3.6.1.55	ko:K03574	-	-	-	-	ko00000,ko01000,ko03400	-	-	-	NUDIX
s__Anaerococcus_nagyae_MAG_938_20_13	Anaerococcus_nagyae	Male	0.227391	0	M	domain protein	-	-	-	-	-	-	-	-	-	-	-	-	Gram_pos_anchor
s__Anaerococcus_nagyae_MAG_938_20_17	Anaerococcus_nagyae	Male	0.209831	0.172692	M	Listeria-Bacteroides repeat domain (List_Bact_rpt)	-	-	-	-	-	-	-	-	-	-	-	-	Flg_new
s__Anaerococcus_nagyae_MAG_938_21_16	Anaerococcus_nagyae	Male	0.164016	0.247846	J	Belongs to the class-II aminoacyl-tRNA synthetase family	lysS	-	6.1.1.6	ko:K04567	ko00970,map00970	M00359,M00360	R03658	RC00055,RC00523	ko00000,ko00001,ko00002,ko01000,ko01007,ko03016	-	-	-	DUF2156,tRNA-synt_2,tRNA-synt_2_TM,tRNA_anti-codon,tRNA_bind
s__Anaerococcus_nagyae_MAG_938_21_34	Anaerococcus_nagyae	Male	0.176975	0	V	ABC-2 type transporter	-	-	-	ko:K01992	-	M00254	-	-	ko00000,ko00002,ko02000	3.A.1	-	-	ABC2_membrane_3
s__Anaerococcus_nagyae_MAG_938_21_51	Anaerococcus_nagyae	Male	0.259139	0.259139	L	Required for replicative DNA synthesis. This DNA polymerase also exhibits 3' to 5' exonuclease activity	polC	-	2.7.7.7	ko:K02342,ko:K03763	ko00230,ko00240,ko01100,ko03030,ko03430,ko03440,map00230,map00240,map01100,map03030,map03430,map03440	M00260	R00375,R00376,R00377,R00378	RC02795	ko00000,ko00001,ko00002,ko01000,ko03032,ko03400	-	-	-	DNA_pol3_a_NI,DNA_pol3_a_NII,DNA_pol3_alpha,HHH_6,PHP,RNase_T,tRNA_anti-codon
s__Anaerococcus_nagyae_MAG_938_21_57	Anaerococcus_nagyae	Male	0.131749	0.0585553	H	Catalyzes the phosphorylation of pantothenate (Pan), the first step in CoA biosynthesis	coaX	-	-	-	-	-	-	-	-	-	-	-	Pan_kinase
s__Anaerococcus_nagyae_MAG_938_21_58	Anaerococcus_nagyae	Male	0.547382	0.547382	S	queuosine salvage	yhhQ	GO:0005575,GO:0005623,GO:0005886,GO:0006139,GO:0006725,GO:0006807,GO:0006810,GO:0008150,GO:0008152,GO:0008616,GO:0009058,GO:0009116,GO:0009119,GO:0009163,GO:0009987,GO:0016020,GO:0018130,GO:0019438,GO:0034404,GO:0034641,GO:0034654,GO:0042455,GO:0043094,GO:0043174,GO:0044237,GO:0044238,GO:0044249,GO:0044271,GO:0044281,GO:0044283,GO:0044464,GO:0046116,GO:0046483,GO:0051179,GO:0051234,GO:0055085,GO:…	-	ko:K09125	-	-	-	-	ko00000	-	-	-	Vut_1
s__Anaerococcus_nagyae_MAG_938_21_60	Anaerococcus_nagyae	Male	0.64059	1.55422	NU	Type II/IV secretion system protein	gspE	-	-	ko:K02454,ko:K02652	ko03070,ko05111,map03070,map05111	M00331	-	-	ko00000,ko00001,ko00002,ko02035,ko02044	3.A.15,3.A.15.2	-	-	T2SSE,T2SSE_N
s__Anaerococcus_nagyae_MAG_938_21_76	Anaerococcus_nagyae	Male	0.203163	0.137518	P	Copper-exporting ATPase	copB	-	3.6.3.4	ko:K01533	-	-	R00086	RC00002	ko00000,ko01000	3.A.3.5	-	-	E1-E2_ATPase,Hydrolase
s__Anaerococcus_nagyae_MAG_938_21_77	Anaerococcus_nagyae	Male	0.283937	0.173325	K	Copper transport repressor, CopY TcrY family	blaI	-	-	ko:K02171	ko01501,map01501	M00627	-	-	ko00000,ko00001,ko00002,ko01504,ko03000	-	-	-	Penicillinase_R
s__Anaerococcus_nagyae_MAG_938_22_1	Anaerococcus_nagyae	Male	0.172127	0.241711	L	single-stranded DNA binding	-	-	-	-	-	-	-	-	-	-	-	-	-
s__Anaerococcus_nagyae_MAG_938_22_4	Anaerococcus_nagyae	Male	0.0551737	0.0488647	U	Type IV secretory system Conjugative DNA transfer	-	-	-	ko:K03205	ko03070,map03070	M00333	-	-	ko00000,ko00001,ko00002,ko02044	3.A.7	-	-	T4SS-DNA_transf
s__Anaerococcus_nagyae_MAG_938_23_11	Anaerococcus_nagyae	Male	0	0	P	Belongs to the dicarboxylate amino acid cation symporter (DAACS) (TC 2.A.23) family	gltT	-	-	-	-	-	-	-	-	-	-	-	SDF
s__Anaerococcus_nagyae_MAG_938_23_20	Anaerococcus_nagyae	Male	0.259816	0.129908	E	Thermophilic metalloprotease (M29)	pepS	-	-	ko:K19689	-	-	-	-	ko00000,ko01000,ko01002	-	-	-	Peptidase_M29
s__Anaerococcus_nagyae_MAG_938_23_3	Anaerococcus_nagyae	Male	0.516178	0.103236	C	Pyridine nucleotide-disulphide oxidoreductase, dimerisation	-	-	-	-	-	-	-	-	-	-	-	-	Pyr_redox_2,Pyr_redox_dim,Rhodanese
s__Anaerococcus_nagyae_MAG_938_23_4	Anaerococcus_nagyae	Male	0.179976	0.0869384	J	Catalyzes the attachment of threonine to tRNA(Thr) in a two-step reaction L-threonine is first activated by ATP to form Thr-AMP and then transferred to the acceptor end of tRNA(Thr)	thrS	-	6.1.1.3	ko:K01868	ko00970,map00970	M00359,M00360	R03663	RC00055,RC00523	ko00000,ko00001,ko00002,ko01000,ko01007,ko03016	-	-	-	HGTP_anticodon,TGS,tRNA-synt_2b,tRNA_SAD
s__Anaerococcus_nagyae_MAG_938_24_9	Anaerococcus_nagyae	Male	0	0.958953	M	Penicillin-binding Protein dimerisation domain	mrdA	-	3.4.16.4	ko:K05515	ko00550,ko01501,map00550,map01501	-	-	-	ko00000,ko00001,ko01000,ko01011	-	-	-	PBP_dimer,Transpeptidase
s__Anaerococcus_nagyae_MAG_938_25_2	Anaerococcus_nagyae	Male	0	0	C	FMN binding	-	-	-	-	-	-	-	-	-	-	-	-	DHO_dh
s__Anaerococcus_nagyae_MAG_938_25_4	Anaerococcus_nagyae	Male	0.222543	0	J	Binds together with S18 to 16S ribosomal RNA	rpsF	-	-	ko:K02990	ko03010,map03010	M00178	-	-	br01610,ko00000,ko00001,ko00002,ko03011,ko03029	-	-	-	Ribosomal_S6
s__Anaerococcus_nagyae_MAG_938_25_7	Anaerococcus_nagyae	Male	0.174754	0.0649087	C	Sodium pump that utilizes the energy of pyrophosphate hydrolysis as the driving force for Na( ) movement across the membrane	hppA	-	3.6.1.1	ko:K15987	ko00190,map00190	-	-	-	ko00000,ko00001,ko01000	3.A.10.1	-	-	H_PPase
s__Anaerococcus_nagyae_MAG_938_26_1	Anaerococcus_nagyae	Male	0.0656217	0.328108	M	Belongs to the nlpA lipoprotein family	metQ	-	-	ko:K02073	ko02010,map02010	M00238	-	-	ko00000,ko00001,ko00002,ko02000	3.A.1.24	-	-	Lipoprotein_9
s__Anaerococcus_nagyae_MAG_938_27_21	Anaerococcus_nagyae	Male	0.0488321	0.0854562	L	Releases the supercoiling and torsional tension of DNA, which is introduced during the DNA replication and transcription, by transiently cleaving and rejoining one strand of the DNA duplex. Introduces a single-strand break via transesterification at a target site in duplex DNA. The scissile phosphodiester is attacked by the catalytic tyrosine of the enzyme, resulting in the formation of a DNA-(5'…	topA	-	5.99.1.2	ko:K03168	-	-	-	-	ko00000,ko01000,ko03032,ko03400	-	-	-	CodY,HTH_CodY,Topoisom_bac,Toprim,Toprim_C_rpt,zf-C4_Topoisom
s__Anaerococcus_nagyae_MAG_938_27_4	Anaerococcus_nagyae	Male	0.130671	0.241953	L	Helicase conserved C-terminal domain	cas3	-	-	ko:K07012	-	-	-	-	ko00000,ko01000,ko02048	-	-	-	DEAD,HD,Helicase_C,ResIII
s__Anaerococcus_nagyae_MAG_938_27_5	Anaerococcus_nagyae	Male	0.18237	0.0981902	L	Helicase conserved C-terminal domain	cas3	-	-	ko:K07012	-	-	-	-	ko00000,ko01000,ko02048	-	-	-	DEAD,HD,Helicase_C,ResIII
s__Anaerococcus_nagyae_MAG_938_27_6	Anaerococcus_nagyae	Male	0	0	O	cog cog0265	htrA	-	3.4.21.107	ko:K04771	ko01503,ko02020,map01503,map02020	M00728	-	-	ko00000,ko00001,ko00002,ko01000,ko01002,ko03110	-	-	-	PDZ_2,Trypsin_2
s__Anaerococcus_nagyae_MAG_938_29_1	Anaerococcus_nagyae	Male	0.134887	0.0923149	V	Protein of unknown function (DUF1643)	-	-	-	-	-	-	-	-	-	-	-	-	DUF1643,HsdM_N,N6_Mtase
s__Anaerococcus_nagyae_MAG_938_29_2	Anaerococcus_nagyae	Male	0.149503	0.180733	L	Staphylococcal protein of unknown function (DUF960)	-	-	-	-	-	-	-	-	-	-	-	-	DUF960
s__Anaerococcus_nagyae_MAG_938_29_6	Anaerococcus_nagyae	Male	0.187594	0.386537	L	Recombinase	-	-	-	ko:K06400	-	-	-	-	ko00000	-	-	-	Ogr_Delta,Recombinase,Resolvase,Zn_ribbon_recom
s__Anaerococcus_nagyae_MAG_938_3_1	Anaerococcus_nagyae	Male	0.109569	0.0752082	S	Pfam:DUF950	-	-	-	-	-	-	-	-	-	-	-	-	SAUGI
s__Anaerococcus_nagyae_MAG_938_3_3	Anaerococcus_nagyae	Male	0.196517	0.393333	L	Staphylococcal protein of unknown function (DUF960)	-	-	-	-	-	-	-	-	-	-	-	-	DUF960
s__Anaerococcus_nagyae_MAG_938_3_4	Anaerococcus_nagyae	Male	0.220422	0.149457	V	Protein of unknown function (DUF1643)	-	-	-	-	-	-	-	-	-	-	-	-	DUF1643,HsdM_N,N6_Mtase
s__Anaerococcus_nagyae_MAG_938_3_5	Anaerococcus_nagyae	Male	0.215159	0.493359	-	-	-	-	-	-	-	-	-	-	-	-	-	-	-
s__Anaerococcus_nagyae_MAG_938_30_20	Anaerococcus_nagyae	Male	0.0526429	0	I	dehydrogenase	-	-	1.1.1.157	ko:K00074	ko00360,ko00362,ko00650,ko01100,ko01120,map00360,map00362,map00650,map01100,map01120	-	R01976,R05576,R06941	RC00029,RC00117	ko00000,ko00001,ko01000	-	-	-	3HCDH,3HCDH_N
s__Anaerococcus_nagyae_MAG_938_30_21	Anaerococcus_nagyae	Male	0.215328	0.215328	K	Belongs to the sigma-70 factor family. ECF subfamily	-	-	-	ko:K03088	-	-	-	-	ko00000,ko03021	-	-	-	Sigma70_r2,Sigma70_r4_2,zf-HC2
s__Anaerococcus_nagyae_MAG_938_32_1	Anaerococcus_nagyae	Male	0	0.162155	L	CRISPR-associated helicase cas3	cas3	-	-	ko:K07012	-	-	-	-	ko00000,ko01000,ko02048	-	-	-	DEAD,HD,Helicase_C,ResIII
s__Anaerococcus_nagyae_MAG_938_32_132	Anaerococcus_nagyae	Male	0	0	K	Bacterial regulatory proteins, gntR family	-	-	-	-	-	-	-	-	-	-	-	-	GntR
s__Anaerococcus_nagyae_MAG_938_32_23	Anaerococcus_nagyae	Male	0	0	C	ATPsynthase alpha/beta subunit N-term extension	ntpA	-	3.6.3.14,3.6.3.15	ko:K02117	ko00190,ko01100,map00190,map01100	M00159	-	-	ko00000,ko00001,ko00002,ko01000	3.A.2.2,3.A.2.3	-	-	ATP-synt_ab,ATP-synt_ab_N,ATP-synt_ab_Xtn,Intein_splicing,LAGLIDADG_3
s__Anaerococcus_nagyae_MAG_938_32_27	Anaerococcus_nagyae	Male	0.129587	0	C	Belongs to the V-ATPase 116 kDa subunit family	ntpI	-	-	ko:K02123	ko00190,ko01100,map00190,map01100	M00159	-	-	ko00000,ko00001,ko00002	3.A.2.2,3.A.2.3	-	-	V_ATPase_I
s__Anaerococcus_nagyae_MAG_938_32_54	Anaerococcus_nagyae	Male	0.00984915	0.265927	C	Oxidoreductase required for the transfer of electrons from pyruvate to flavodoxin	nifJ	-	1.2.7.1	ko:K03737	ko00010,ko00020,ko00620,ko00650,ko00720,ko01100,ko01120,ko01130,ko01200,map00010,map00020,map00620,map00650,map00720,map01100,map01120,map01130,map01200	M00173,M00307	R01196,R10866	RC00004,RC02742	br01601,ko00000,ko00001,ko00002,ko01000	-	-	-	EKR,Fer4,Fer4_16,Fer4_7,PFOR_II,POR,POR_N,TPP_enzyme_C
s__Anaerococcus_nagyae_MAG_938_32_62	Anaerococcus_nagyae	Male	0	1.28452	E	Methionine aminopeptidase	map	-	3.4.11.18	ko:K01265	-	-	-	-	ko00000,ko01000,ko01002	-	-	-	Peptidase_M24
s__Anaerococcus_nagyae_MAG_938_32_8	Anaerococcus_nagyae	Male	0.570577	0.320949	H	Catalyzes the reversible conversion of 2- phosphoglycerate into phosphoenolpyruvate. It is essential for the degradation of carbohydrates via glycolysis	eno	-	4.2.1.11	ko:K01689	ko00010,ko00680,ko01100,ko01110,ko01120,ko01130,ko01200,ko01230,ko03018,ko04066,map00010,map00680,map01100,map01110,map01120,map01130,map01200,map01230,map03018,map04066	M00001,M00002,M00003,M00346,M00394	R00658	RC00349	ko00000,ko00001,ko00002,ko01000,ko03019,ko04147	-	-	-	Enolase_C,Enolase_N
s__Anaerococcus_nagyae_MAG_938_32_86	Anaerococcus_nagyae	Male	0.237368	0	S	HAD hydrolase, TIGR02254 family	-	-	3.8.1.2	ko:K01560,ko:K07025	ko00361,ko00625,ko01100,ko01120,map00361,map00625,map01100,map01120	-	R05287	RC00697	ko00000,ko00001,ko01000	-	-	-	Acetyltransf_3,HAD_2,Hydrolase_like
s__Anaerococcus_nagyae_MAG_938_32_90	Anaerococcus_nagyae	Male	0	0.25896	J	Belongs to the class-I aminoacyl-tRNA synthetase family	trpS	-	6.1.1.2	ko:K01867	ko00970,map00970	M00359,M00360	R03664	RC00055,RC00523	ko00000,ko00001,ko00002,ko01000,ko01007,ko03016	-	-	-	tRNA-synt_1b
s__Anaerococcus_nagyae_MAG_938_32_92	Anaerococcus_nagyae	Male	0	0.257755	U	Part of the Sec protein translocase complex. Interacts with the SecYEG preprotein conducting channel. Has a central role in coupling the hydrolysis of ATP to the transfer of proteins into and across the cell membrane, serving as an ATP-driven molecular motor driving the stepwise translocation of polypeptide chains across the membrane	secA	-	-	ko:K03070	ko02024,ko03060,ko03070,map02024,map03060,map03070	M00335	-	-	ko00000,ko00001,ko00002,ko02044	3.A.5.1,3.A.5.10,3.A.5.2,3.A.5.4	-	-	Helicase_C,SEC-C,SecA_DEAD,SecA_PP_bind,SecA_SW
s__Anaerococcus_nagyae_MAG_938_33_1	Anaerococcus_nagyae	Male	0.271968	0.178124	K	Helix-turn-helix XRE-family like proteins	-	-	-	-	-	-	-	-	-	-	-	-	DUF4097,FHIPEP,HTH_19,HTH_3
s__Anaerococcus_nagyae_MAG_938_33_16	Anaerococcus_nagyae	Male	0.122439	0.489754	Q	phosphatase activity	XK27_02985	-	-	-	-	-	-	-	-	-	-	-	Hydrolase_3
s__Anaerococcus_nagyae_MAG_938_33_21	Anaerococcus_nagyae	Male	0	0	S	Uncharacterized protein conserved in bacteria (DUF2188)	-	-	-	-	-	-	-	-	-	-	-	-	DUF2188
s__Anaerococcus_nagyae_MAG_938_33_4	Anaerococcus_nagyae	Male	0.495327	0	S	MCRA family	-	-	4.2.1.53	ko:K10254	-	-	-	-	ko00000,ko01000	-	-	-	MCRA
s__Anaerococcus_nagyae_MAG_938_34_2	Anaerococcus_nagyae	Male	0	0	V	HsdM N-terminal domain	hsdM	-	2.1.1.72	ko:K03427	-	-	-	-	ko00000,ko01000,ko02048	-	-	-	HsdM_N,N6_Mtase
s__Anaerococcus_nagyae_MAG_938_35_1	Anaerococcus_nagyae	Male	0.0813737	0.104154	S	Pfam:DUF950	-	-	-	-	-	-	-	-	-	-	-	-	SAUGI
s__Anaerococcus_nagyae_MAG_938_35_3	Anaerococcus_nagyae	Male	0.303346	0.456756	L	Staphylococcal protein of unknown function (DUF960)	-	-	-	-	-	-	-	-	-	-	-	-	DUF960
s__Anaerococcus_nagyae_MAG_938_35_4	Anaerococcus_nagyae	Male	0.0925228	0.0982489	V	Protein of unknown function (DUF1643)	-	-	-	-	-	-	-	-	-	-	-	-	DUF1643,DUF960
s__Anaerococcus_nagyae_MAG_938_36_1	Anaerococcus_nagyae	Male	0.399535	0.245868	M	Mechanosensitive ion channel	ykuT	-	-	ko:K22044	-	-	-	-	ko00000,ko02000	1.A.23.3	-	-	MS_channel
s__Anaerococcus_nagyae_MAG_938_36_2	Anaerococcus_nagyae	Male	0.193153	0.188591	M	Belongs to the staphylococcal tandem lipoprotein family	-	-	-	-	-	-	-	-	-	-	-	-	DUF576
s__Anaerococcus_nagyae_MAG_938_38_1	Anaerococcus_nagyae	Male	0.16703	0.0841811	S	Pfam:DUF950	-	-	-	-	-	-	-	-	-	-	-	-	SAUGI
s__Anaerococcus_nagyae_MAG_938_38_10	Anaerococcus_nagyae	Male	0.159244	0	-	-	-	-	-	-	-	-	-	-	-	-	-	-	-
s__Anaerococcus_nagyae_MAG_938_38_3	Anaerococcus_nagyae	Male	0.0607312	0.101626	L	Staphylococcal protein of unknown function (DUF960)	-	-	-	-	-	-	-	-	-	-	-	-	DUF960
s__Anaerococcus_nagyae_MAG_938_38_4	Anaerococcus_nagyae	Male	0.0846406	0.0780588	V	Protein of unknown function (DUF1643)	-	-	-	-	-	-	-	-	-	-	-	-	DUF1643,DUF960
s__Anaerococcus_nagyae_MAG_938_38_5	Anaerococcus_nagyae	Male	0.124525	0.0622624	-	-	-	-	-	-	-	-	-	-	-	-	-	-	-
s__Anaerococcus_nagyae_MAG_938_38_7	Anaerococcus_nagyae	Male	0.320902	0.073015	E	Arginine ornithine antiporter	arcD	-	-	ko:K03756,ko:K03758	-	-	-	-	ko00000,ko02000	2.A.3.2	-	-	AA_permease_2
s__Anaerococcus_nagyae_MAG_938_38_8	Anaerococcus_nagyae	Male	0.0793203	0.0722808	E	Histidine carboxylase PI chain	-	-	4.1.1.22	ko:K01590	ko00340,ko01100,ko01110,map00340,map01100,map01110	-	R01167	RC00299	ko00000,ko00001,ko01000	-	-	-	HDC
s__Anaerococcus_nagyae_MAG_938_38_9	Anaerococcus_nagyae	Male	0.326236	0.0761218	P	Cation efflux family	-	-	-	-	-	-	-	-	-	-	-	-	Cation_efflux
s__Anaerococcus_nagyae_MAG_938_39_1	Anaerococcus_nagyae	Male	0.564399	0.712925	-	-	-	-	-	-	-	-	-	-	-	-	-	-	-
s__Anaerococcus_nagyae_MAG_938_39_2	Anaerococcus_nagyae	Male	0.194096	0.373323	S	hydrolase activity	-	-	3.1.3.92	ko:K18654	-	-	-	-	ko00000,ko01000	-	-	-	Hydrolase_3,S6PP
s__Anaerococcus_nagyae_MAG_938_4_1	Anaerococcus_nagyae	Male	0.765579	0	S	FAD dependent oxidoreductase	-	-	-	ko:K07137	-	-	-	-	ko00000	-	-	-	5-FTHF_cyc-lig,Amino_oxidase,DAO,FAD_binding_2,FAD_binding_3,HI0933_like,NAD_binding_8,Pyr_redox,Pyr_redox_2
s__Anaerococcus_nagyae_MAG_938_4_2	Anaerococcus_nagyae	Male	0.24479	0	S	Tetratricopeptide repeat	-	-	-	-	-	-	-	-	-	-	-	-	TPR_1,TPR_10,TPR_12,TPR_16,TPR_19,TPR_2,TPR_6,TPR_7,TPR_8
s__Anaerococcus_nagyae_MAG_938_40_1	Anaerococcus_nagyae	Male	0.0921482	0.172778	C	Catalase	-	-	1.11.1.6	ko:K03781	ko00380,ko00630,ko01110,ko01130,ko01200,ko04011,ko04016,ko04068,ko04146,ko04211,ko04212,ko04213,ko05014,map00380,map00630,map01110,map01130,map01200,map04011,map04016,map04068,map04146,map04211,map04212,map04213,map05014	M00532	R00009,R00602,R02670	RC00034,RC00767,RC02141,RC02755	ko00000,ko00001,ko00002,ko01000	-	-	-	Catalase,Catalase-rel
s__Anaerococcus_nagyae_MAG_938_40_10	Anaerococcus_nagyae	Male	0.137379	0.0824275	J	Belongs to the class I-like SAM-binding methyltransferase superfamily. RNA M5U methyltransferase family	rumA	-	2.1.1.190	ko:K03215	-	-	-	-	ko00000,ko01000,ko03009	-	-	-	Methyltransf_31,TRAM,rve_3,tRNA_U5-meth_tr
s__Anaerococcus_nagyae_MAG_938_41_1	Anaerococcus_nagyae	Male	0.098317	0.108471	L	helicase C-terminal domain protein	-	-	-	-	-	-	-	-	-	-	-	-	Helicase_C
s__Anaerococcus_nagyae_MAG_938_41_11	Anaerococcus_nagyae	Male	0.324324	0.108108	-	-	-	-	-	-	-	-	-	-	-	-	-	-	-
s__Anaerococcus_nagyae_MAG_938_41_13	Anaerococcus_nagyae	Male	0.163532	0.1281	T	Histidine kinase	-	-	-	ko:K14988	ko02020,map02020	M00522	-	-	ko00000,ko00001,ko00002,ko01001,ko02022	-	-	-	-
s__Anaerococcus_nagyae_MAG_938_41_13	Anaerococcus_nagyae	Male	0.163532	0.1281	T	Histidine kinase	-	-	-	ko:K14988	ko02020,map02020	M00522	-	-	ko00000,ko00001,ko00002,ko01001,ko02022	-	-	-	-
s__Anaerococcus_nagyae_MAG_938_41_16	Anaerococcus_nagyae	Male	0.191392	0.168944	C	4Fe-4S single cluster domain	-	-	-	-	-	-	-	-	-	-	-	-	Fer4_12,Radical_SAM
s__Anaerococcus_nagyae_MAG_938_41_16	Anaerococcus_nagyae	Male	0.191392	0.168944	C	4Fe-4S single cluster domain	-	-	-	-	-	-	-	-	-	-	-	-	Fer4_12,Radical_SAM
s__Anaerococcus_nagyae_MAG_938_41_17	Anaerococcus_nagyae	Male	0	0.20916	-	-	-	-	-	-	-	-	-	-	-	-	-	-	-
s__Anaerococcus_nagyae_MAG_938_41_17	Anaerococcus_nagyae	Male	0	0.20916	-	-	-	-	-	-	-	-	-	-	-	-	-	-	-
s__Anaerococcus_nagyae_MAG_938_41_18	Anaerococcus_nagyae	Male	0.138335	0.197371	V	ABC transporter	-	-	-	ko:K06147	-	-	-	-	ko00000,ko02000	3.A.1.106,3.A.1.109,3.A.1.21	-	-	ABC_membrane,ABC_tran
s__Anaerococcus_nagyae_MAG_938_41_2	Anaerococcus_nagyae	Male	0.0762064	0.0979872	L	Psort location Cytoplasmic, score	-	-	-	-	-	-	-	-	-	-	-	-	-
s__Anaerococcus_nagyae_MAG_938_41_2	Anaerococcus_nagyae	Male	0.0762064	0.0979872	L	Psort location Cytoplasmic, score	-	-	-	-	-	-	-	-	-	-	-	-	-
s__Anaerococcus_nagyae_MAG_938_42_1	Anaerococcus_nagyae	Male	0.267606	0.214085	V	ATPases associated with a variety of cellular activities	natA	-	-	ko:K01990	-	M00254	-	-	ko00000,ko00002,ko02000	3.A.1	-	-	ABC_tran
s__Anaerococcus_nagyae_MAG_938_42_2	Anaerococcus_nagyae	Male	0.529291	0.526224	C	Iron-sulfur cluster-binding domain	-	-	-	-	-	-	-	-	-	-	-	-	Fer4_12,Fer4_14,Radical_SAM,SPASM
s__Anaerococcus_nagyae_MAG_938_42_4	Anaerococcus_nagyae	Male	0.110672	0.237668	O	Subtilase family	-	-	-	-	-	-	-	-	-	-	-	-	Peptidase_S8
s__Anaerococcus_nagyae_MAG_938_42_6	Anaerococcus_nagyae	Male	0.0671854	0	V	(ABC) transporter	pstB11	-	-	-	-	-	-	-	-	-	-	-	ABC_membrane,ABC_tran
s__Anaerococcus_nagyae_MAG_938_42_9	Anaerococcus_nagyae	Male	0.219565	0.227697	V	HNH endonuclease	-	-	-	ko:K07451	-	-	-	-	ko00000,ko01000,ko02048	-	-	-	DUF3427,DUF3578,EVE,HNH
s__Anaerococcus_nagyae_MAG_938_43_12	Anaerococcus_nagyae	Male	0.258109	0.0516217	F	Psort location Cytoplasmic, score	-	-	-	ko:K01250	-	-	-	-	ko00000,ko01000	-	-	-	IU_nuc_hydro
s__Anaerococcus_nagyae_MAG_938_43_20	Anaerococcus_nagyae	Male	0.16263	0.0136473	E	Aspartate ammonia-lyase	aspA	-	4.3.1.1	ko:K01744	ko00250,ko01100,map00250,map01100	-	R00490	RC00316,RC02799	ko00000,ko00001,ko01000	-	-	-	FumaraseC_C,Lyase_1
s__Anaerococcus_nagyae_MAG_938_43_22	Anaerococcus_nagyae	Male	0.107664	0.107664	S	Small integral membrane protein (DUF2273)	-	-	-	-	-	-	-	-	-	-	-	-	DUF2273
s__Anaerococcus_nagyae_MAG_938_43_23	Anaerococcus_nagyae	Male	0.18891	0.755639	S	Alkaline shock protein 23	asp	-	-	-	-	-	-	-	-	-	-	-	Asp23
s__Anaerococcus_nagyae_MAG_938_43_25	Anaerococcus_nagyae	Male	0	0	V	MatE	-	-	-	ko:K03327	-	-	-	-	ko00000,ko02000	2.A.66.1	-	-	MatE
s__Anaerococcus_nagyae_MAG_938_43_28	Anaerococcus_nagyae	Male	0.00839002	0.0036109	G	Bacterial extracellular solute-binding protein	-	-	-	-	-	-	-	-	-	-	-	-	SBP_bac_1,SBP_bac_8
s__Anaerococcus_nagyae_MAG_938_43_45	Anaerococcus_nagyae	Male	0	0	E	L-serine dehydratase, iron-sulfur-dependent, beta subunit	sdaAB	-	4.3.1.17	ko:K01752	ko00260,ko00270,ko01100,ko01110,ko01130,ko01200,ko01230,map00260,map00270,map01100,map01110,map01130,map01200,map01230	-	R00220,R00590	RC00331,RC02600	ko00000,ko00001,ko01000	-	-	-	ACT,SDH_beta
s__Anaerococcus_nagyae_MAG_938_43_5	Anaerococcus_nagyae	Male	0.0366494	0.0542954	P	P-type ATPase	pacL	-	3.6.3.8	ko:K01537	-	-	-	-	ko00000,ko01000	3.A.3.2	-	-	Cation_ATPase,Cation_ATPase_C,Cation_ATPase_N,E1-E2_ATPase,Hydrolase,Hydrolase_3
s__Anaerococcus_nagyae_MAG_938_43_57	Anaerococcus_nagyae	Male	0.182626	0.329904	M	cell wall binding repeat	-	-	-	-	-	-	-	-	-	-	-	-	-
s__Anaerococcus_nagyae_MAG_938_43_59	Anaerococcus_nagyae	Male	0.495087	0.247543	NO	Papain family cysteine protease	-	-	-	-	-	-	-	-	-	-	-	-	A2M_N,Big_2,Big_3,Big_5,CW_binding_2,ChW,Cu_amine_oxidN1,Flg_new,GA,Peptidase_C1,Rhodanese
s__Anaerococcus_nagyae_MAG_938_43_7	Anaerococcus_nagyae	Male	0.400776	0.066796	H	Catalyzes the pyruvoyl-dependent decarboxylation of aspartate to produce beta-alanine	panD	-	4.1.1.11	ko:K01579	ko00410,ko00770,ko01100,ko01110,map00410,map00770,map01100,map01110	M00119	R00489	RC00299	ko00000,ko00001,ko00002,ko01000	-	-	-	Asp_decarbox
s__Anaerococcus_nagyae_MAG_938_43_8	Anaerococcus_nagyae	Male	0.379176	0.170349	H	Catalyzes the condensation of pantoate with beta-alanine in an ATP-dependent reaction via a pantoyl-adenylate intermediate	panC	-	6.3.2.1	ko:K01918	ko00410,ko00770,ko01100,ko01110,map00410,map00770,map01100,map01110	M00119	R02473	RC00096,RC00141	ko00000,ko00001,ko00002,ko01000	-	-	-	Pantoate_ligase
s__Anaerococcus_nagyae_MAG_938_43_9	Anaerococcus_nagyae	Male	0.629493	0	S	Bile acid	-	-	-	ko:K03453	-	-	-	-	ko00000	2.A.28	-	-	SBF
s__Anaerococcus_nagyae_MAG_938_44_10	Anaerococcus_nagyae	Male	0	0	P	Metal cation transporter, ZIP family	gufA	-	-	ko:K07238	-	-	-	-	ko00000,ko02000	2.A.5.5	-	-	Zip
s__Anaerococcus_nagyae_MAG_938_44_11	Anaerococcus_nagyae	Male	0.498254	0.373691	G	Phosphorylase is an important allosteric enzyme in carbohydrate metabolism. Enzymes from different sources differ in their regulatory mechanisms and in their natural substrates. However, all known phosphorylases share catalytic and structural properties	glgP	-	2.4.1.1	ko:K00688	ko00500,ko01100,ko01110,ko02026,ko04217,ko04910,ko04922,ko04931,map00500,map01100,map01110,map02026,map04217,map04910,map04922,map04931	-	R02111	-	ko00000,ko00001,ko01000	-	GT35	-	Phosphorylase
s__Anaerococcus_nagyae_MAG_938_44_8	Anaerococcus_nagyae	Male	0	0	S	YbbR-like protein	-	-	-	-	-	-	-	-	-	-	-	-	YbbR
s__Anaerococcus_nagyae_MAG_938_45_1	Anaerococcus_nagyae	Male	0.285917	0.144111	L	Integrase core domain protein	-	-	-	-	-	-	-	-	-	-	-	-	HTH_21,rve,rve_2
s__Anaerococcus_nagyae_MAG_938_45_2	Anaerococcus_nagyae	Male	0.105947	0.121528	L	Transposase	-	-	-	ko:K07483	-	-	-	-	ko00000	-	-	-	HTH_23,HTH_28,HTH_Tnp_1,Terminase_5
s__Anaerococcus_nagyae_MAG_938_46_2	Anaerococcus_nagyae	Male	0.374327	0.608191	S	Pfam:DUF950	-	-	-	-	-	-	-	-	-	-	-	-	SAUGI
s__Anaerococcus_nagyae_MAG_938_46_5	Anaerococcus_nagyae	Male	0.0516265	0.0701341	V	Protein of unknown function (DUF1643)	-	-	-	-	-	-	-	-	-	-	-	-	DUF1643
s__Anaerococcus_nagyae_MAG_938_47_2	Anaerococcus_nagyae	Male	0	0.246537	K	Transcriptional regulator	-	-	-	ko:K07978	-	-	-	-	ko00000,ko03000	-	-	-	GntR
s__Anaerococcus_nagyae_MAG_938_48_1	Anaerococcus_nagyae	Male	0	0.283696	I	THIoesterase	-	-	-	-	-	-	-	-	-	-	-	-	4HBT
s__Anaerococcus_nagyae_MAG_938_48_12	Anaerococcus_nagyae	Male	0.549806	0	GT	Belongs to the PEP-utilizing enzyme family	ppdK	-	2.7.9.1,2.7.9.2	ko:K01006,ko:K01007	ko00620,ko00680,ko00710,ko00720,ko01100,ko01120,ko01200,map00620,map00680,map00710,map00720,map01100,map01120,map01200	M00169,M00171,M00172,M00173,M00374	R00199,R00206	RC00002,RC00015	ko00000,ko00001,ko00002,ko01000	-	-	-	PEP-utilizers,PEP-utilizers_C,PPDK_N
s__Anaerococcus_nagyae_MAG_938_48_26	Anaerococcus_nagyae	Male	1.08251	0	S	TerB-C domain	-	-	-	-	-	-	-	-	-	-	-	-	TM2,TerB_C
s__Anaerococcus_nagyae_MAG_938_48_6	Anaerococcus_nagyae	Male	0.368222	0.122741	F	Belongs to the 5'-nucleotidase family	ycjM	-	3.1.3.5,3.1.3.6,3.1.4.16	ko:K01119,ko:K08693	ko00230,ko00240,ko00760,ko01100,ko01110,map00230,map00240,map00760,map01100,map01110	-	R00183,R00511,R00963,R01126,R01227,R01562,R01569,R01664,R01877,R01968,R02088,R02102,R02148,R02370,R02719,R03537,R03538,R03929,R05135	RC00017,RC00078,RC00296	ko00000,ko00001,ko01000	-	-	-	5_nucleotid_C,Metallophos,SLH
s__Anaerococcus_nagyae_MAG_938_48_62	Anaerococcus_nagyae	Male	0.137266	0.62324	V	ABC transporter, ATP-binding protein	-	-	-	-	-	-	-	-	-	-	-	-	ABC_tran
s__Anaerococcus_nagyae_MAG_938_48_68	Anaerococcus_nagyae	Male	0	0.138819	M	Required for accurate and efficient protein synthesis under certain stress conditions. May act as a fidelity factor of the translation reaction, by catalyzing a one-codon backward translocation of tRNAs on improperly translocated ribosomes. Back- translocation proceeds from a post-translocation (POST) complex to a pre-translocation (PRE) complex, thus giving elongation factor G a second chance to…	lepA	-	-	ko:K03596	ko05134,map05134	-	-	-	ko00000,ko00001	-	-	-	EFG_C,EFG_II,GTP_EFTU,GTP_EFTU_D2,LepA_C
s__Anaerococcus_nagyae_MAG_938_48_9	Anaerococcus_nagyae	Male	0	0	S	Protein of unknown function (DUF1576)	-	-	-	-	-	-	-	-	-	-	-	-	DUF1576
s__Anaerococcus_nagyae_MAG_938_49_4	Anaerococcus_nagyae	Male	0.546624	0.478296	F	Phosphorylase superfamily	-	-	-	-	-	-	-	-	-	-	-	-	PNP_UDP_1
s__Anaerococcus_nagyae_MAG_938_49_5	Anaerococcus_nagyae	Male	0.45283	0	K	GNAT family	-	-	-	-	-	-	-	-	-	-	-	-	Acetyltransf_1,Acetyltransf_10,Acetyltransf_3
s__Anaerococcus_nagyae_MAG_938_5_2	Anaerococcus_nagyae	Male	0.224007	0.326854	J	Belongs to the class I-like SAM-binding methyltransferase superfamily. RNA M5U methyltransferase family	rumA	-	2.1.1.190	ko:K03215	-	-	-	-	ko00000,ko01000,ko03009	-	-	-	Methyltransf_31,TRAM,tRNA_U5-meth_tr
s__Anaerococcus_nagyae_MAG_938_5_3	Anaerococcus_nagyae	Male	0.223351	0.158893	GK	Replication initiator protein A (RepA) N-terminus	-	-	-	-	-	-	-	-	-	-	-	-	RepA_N
s__Anaerococcus_nagyae_MAG_938_5_4	Anaerococcus_nagyae	Male	0.099524	0.157391	L	IstB-like ATP binding protein	-	-	-	ko:K02315	-	-	-	-	ko00000,ko03032	-	-	-	Bac_DnaA,IstB_IS21
s__Anaerococcus_nagyae_MAG_938_5_5	Anaerococcus_nagyae	Male	0	0	S	Protein of unknown function (DUF3801)	-	-	-	-	-	-	-	-	-	-	-	-	DUF3801
s__Anaerococcus_nagyae_MAG_938_50_1	Anaerococcus_nagyae	Male	0.178688	0	P	FAD dependent oxidoreductase	-	-	1.1.5.3	ko:K00111	ko00564,ko01110,map00564,map01110	-	R00848	RC00029	ko00000,ko00001,ko01000	-	-	-	DAO,Fer2_BFD,NAD_binding_8
s__Anaerococcus_nagyae_MAG_938_50_19	Anaerococcus_nagyae	Male	0	0	S	F420-0:Gamma-glutamyl ligase	-	-	-	-	-	-	-	-	-	-	-	-	F420_ligase
s__Anaerococcus_nagyae_MAG_938_51_13	Anaerococcus_nagyae	Male	0	0	L	Couples transcription and DNA repair by recognizing RNA polymerase (RNAP) stalled at DNA lesions. Mediates ATP-dependent release of RNAP and its truncated transcript from the DNA, and recruitment of nucleotide excision repair machinery to the damaged site	mfd	-	-	ko:K03723	ko03420,map03420	-	-	-	ko00000,ko00001,ko01000,ko03400	-	-	-	CarD_CdnL_TRCF,DEAD,Helicase_C,TRCF,UB2H
s__Anaerococcus_nagyae_MAG_938_52_4	Anaerococcus_nagyae	Male	0.0502205	0	E	cog cog1164	pepF	-	-	-	-	-	-	-	-	-	-	-	Peptidase_M3,Peptidase_M3_N
s__Anaerococcus_nagyae_MAG_938_52_5	Anaerococcus_nagyae	Male	0	0.52	E	Peptidase dimerisation domain	-	-	-	-	-	-	-	-	-	-	-	-	M20_dimer,Peptidase_M20
s__Anaerococcus_nagyae_MAG_938_52_7	Anaerococcus_nagyae	Male	0.0258723	0	J	Catalyzes the attachment of glutamate to tRNA(Glu) in a two-step reaction glutamate is first activated by ATP to form Glu-AMP and then transferred to the acceptor end of tRNA(Glu)	gltX	-	6.1.1.17,6.1.1.24	ko:K01885,ko:K09698	ko00860,ko00970,ko01100,ko01110,ko01120,map00860,map00970,map01100,map01110,map01120	M00121,M00359,M00360	R03651,R05578	RC00055,RC00523	ko00000,ko00001,ko00002,ko01000,ko01007,ko02048,ko03016	-	-	-	tRNA-synt_1c
s__Anaerococcus_nagyae_MAG_938_54_1	Anaerococcus_nagyae	Male	0	0.407063	CP	ABC-2 family transporter protein	-	-	-	ko:K01992	-	M00254	-	-	ko00000,ko00002,ko02000	3.A.1	-	-	ABC2_membrane_3
s__Anaerococcus_nagyae_MAG_938_54_101	Anaerococcus_nagyae	Male	0.126805	0.451077	-	-	-	-	-	-	-	-	-	-	-	-	-	-	-
s__Anaerococcus_nagyae_MAG_938_54_124	Anaerococcus_nagyae	Male	0	0	P	ABC 3 transport family protein	-	-	-	ko:K11708	ko02010,map02010	M00319	-	-	ko00000,ko00001,ko00002,ko02000	3.A.1.15	-	-	ABC-3
s__Anaerococcus_nagyae_MAG_938_54_130	Anaerococcus_nagyae	Male	0.603279	0.175956	P	Transporter, CPA2 family	-	-	-	-	-	-	-	-	-	-	-	-	Na_H_Exchanger
s__Anaerococcus_nagyae_MAG_938_54_131	Anaerococcus_nagyae	Male	0.308219	0.15411	S	Transporter gate domain protein	-	-	-	-	-	-	-	-	-	-	-	-	Gate
s__Anaerococcus_nagyae_MAG_938_54_133	Anaerococcus_nagyae	Male	0.48471	0	G	Belongs to the glycosyl hydrolase 13 family	amyS	-	3.2.1.1	ko:K01176	ko00500,ko01100,ko04973,map00500,map01100,map04973	-	R02108,R02112,R11262	-	ko00000,ko00001,ko01000	-	GH13	-	AMPK1_CBM,Alpha-amylase,CBM26,CBM_25,DUF1939,Glyco_hydro_70
s__Anaerococcus_nagyae_MAG_938_54_139	Anaerococcus_nagyae	Male	0.162184	0.270306	K	DNA-dependent RNA polymerase catalyzes the transcription of DNA into RNA using the four ribonucleoside triphosphates as substrates	rpoA	-	2.7.7.6	ko:K03040	ko00230,ko00240,ko01100,ko03020,map00230,map00240,map01100,map03020	M00183	R00435,R00441,R00442,R00443	RC02795	br01611,ko00000,ko00001,ko00002,ko01000,ko03021,ko03400	-	-	-	RNA_pol_A_CTD,RNA_pol_A_bac,RNA_pol_L
s__Anaerococcus_nagyae_MAG_938_54_145	Anaerococcus_nagyae	Male	0.0525775	0.378558	F	Catalyzes the reversible transfer of the terminal phosphate group between ATP and AMP. Plays an important role in cellular energy homeostasis and in adenine nucleotide metabolism	adk	-	2.7.4.3	ko:K00939	ko00230,ko00730,ko01100,ko01110,ko01130,map00230,map00730,map01100,map01110,map01130	M00049	R00127,R01547,R11319	RC00002	ko00000,ko00001,ko00002,ko01000,ko04147	-	-	iHN637.CLJU_RS20110	ADK,ADK_lid
s__Anaerococcus_nagyae_MAG_938_54_146	Anaerococcus_nagyae	Male	0	0.153649	U	The central subunit of the protein translocation channel SecYEG. Consists of two halves formed by TMs 1-5 and 6-10. These two domains form a lateral gate at the front which open onto the bilayer between TMs 2 and 7, and are clamped together by SecE at the back. The channel is closed by both a pore ring composed of hydrophobic SecY resides and a short helix (helix 2A) on the extracellular side of …	secY	-	-	ko:K03076	ko02024,ko03060,ko03070,map02024,map03060,map03070	M00335	-	-	ko00000,ko00001,ko00002,ko02044	3.A.5	-	-	SecY
s__Anaerococcus_nagyae_MAG_938_54_156	Anaerococcus_nagyae	Male	0	0.316547	J	Binds to 23S rRNA. Forms part of two intersubunit bridges in the 70S ribosome	rplN	-	-	ko:K02874	ko03010,map03010	M00178,M00179	-	-	br01610,ko00000,ko00001,ko00002,ko03011	-	-	-	Ribosomal_L14
s__Anaerococcus_nagyae_MAG_938_54_2	Anaerococcus_nagyae	Male	0.177166	0	S	ABC transporter, ATP-binding protein	natA	-	-	ko:K01990	-	M00254	-	-	ko00000,ko00002,ko02000	3.A.1	-	-	ABC_tran,DUF4162
s__Anaerococcus_nagyae_MAG_938_54_23	Anaerococcus_nagyae	Male	0	0	H	Catalyzes the rearrangement of 1-deoxy-D-xylulose 5- phosphate (DXP) to produce the thiazole phosphate moiety of thiamine. Sulfur is provided by the thiocarboxylate moiety of the carrier protein ThiS. In vitro, sulfur can be provided by H(2)S	thiG	-	2.8.1.10	ko:K03149	ko00730,ko01100,map00730,map01100	-	R10247	RC03096,RC03097,RC03461	ko00000,ko00001,ko01000	-	-	-	ThiG,ThiS
s__Anaerococcus_nagyae_MAG_938_54_3	Anaerococcus_nagyae	Male	0	0	-	-	-	-	-	-	-	-	-	-	-	-	-	-	-
s__Anaerococcus_nagyae_MAG_938_54_4	Anaerococcus_nagyae	Male	0	0.288456	L	The UvrABC repair system catalyzes the recognition and processing of DNA lesions. UvrA is an ATPase and a DNA-binding protein. A damage recognition complex composed of 2 UvrA and 2 UvrB subunits scans DNA for abnormalities. When the presence of a lesion has been verified by UvrB, the UvrA molecules dissociate	uvrA	-	-	ko:K03701	ko03420,map03420	-	-	-	ko00000,ko00001,ko03400	-	-	-	AAA_21,ABC_tran
s__Anaerococcus_nagyae_MAG_938_54_42	Anaerococcus_nagyae	Male	0.106443	0.130719	Q	Methyltransferase	-	-	-	-	-	-	-	-	-	-	-	-	Methyltransf_11,Methyltransf_23,Methyltransf_25,Methyltransf_31
s__Anaerococcus_nagyae_MAG_938_54_49	Anaerococcus_nagyae	Male	0.107316	0.105298	S	cog cog2855	yeiH	-	-	-	-	-	-	-	-	-	-	-	Cons_hypoth698
s__Anaerococcus_nagyae_MAG_938_54_50	Anaerococcus_nagyae	Male	0.507616	0.258261	K	Transcriptional regulator, MerR family	-	-	-	-	-	-	-	-	-	-	-	-	MerR_1
s__Anaerococcus_nagyae_MAG_938_54_52	Anaerococcus_nagyae	Male	0.355728	0.155086	F	Catalyzes the synthesis of GMP from XMP	guaA	-	6.3.5.2	ko:K01951	ko00230,ko00983,ko01100,map00230,map00983,map01100	M00050	R01230,R01231,R08244	RC00010,RC00204	ko00000,ko00001,ko00002,ko01000,ko01002	-	-	-	ATP_bind_3,GATase,GMP_synt_C,NAD_synthase,ThiI,tRNA_Me_trans
s__Anaerococcus_nagyae_MAG_938_54_6	Anaerococcus_nagyae	Male	0.586746	0.260776	G	dihydroxyacetone kinase, DhaK subunit	dhaK	-	2.7.1.121	ko:K05878	ko00561,ko01100,map00561,map01100	-	R01012	RC00015,RC00017	ko00000,ko00001,ko01000	-	-	-	Dak1,SDH_alpha
s__Anaerococcus_nagyae_MAG_938_54_66	Anaerococcus_nagyae	Male	0.061362	0.490896	K	Cell envelope-like function transcriptional attenuator common domain protein	lytR	-	-	-	-	-	-	-	-	-	-	-	LytR_C,LytR_cpsA_psr
s__Anaerococcus_nagyae_MAG_938_54_69	Anaerococcus_nagyae	Male	0.121931	0.274344	I	CoA-substrate-specific enzyme activase	hgdC2	-	-	-	-	-	-	-	-	-	-	-	BcrAD_BadFG,DUF2229,HGD-D
s__Anaerococcus_nagyae_MAG_938_54_79	Anaerococcus_nagyae	Male	0	1.11174	G	PTS system mannose fructose sorbose family IID component	-	-	-	ko:K02795,ko:K02796	ko00051,ko00520,ko01100,ko02060,map00051,map00520,map01100,map02060	M00276	R02630	RC00017,RC03206	ko00000,ko00001,ko00002,ko02000	4.A.6.1	-	-	EII-Sor,EIID-AGA
s__Anaerococcus_nagyae_MAG_938_54_80	Anaerococcus_nagyae	Male	0.0458907	0	G	PTS system sorbose-specific iic component	manY	-	-	ko:K02795	ko00051,ko00520,ko01100,ko02060,map00051,map00520,map01100,map02060	M00276	R02630	RC00017,RC03206	ko00000,ko00001,ko00002,ko02000	4.A.6.1	-	-	EII-Sor,PTSIIB_sorb
s__Anaerococcus_nagyae_MAG_938_54_89	Anaerococcus_nagyae	Male	0	0	M	peptidase S41	-	-	-	-	-	-	-	-	-	-	-	-	Peptidase_S41,Tricorn_C1
s__Anaerococcus_nagyae_MAG_938_54_9	Anaerococcus_nagyae	Male	0.229746	0	S	Peptidase propeptide and YPEB domain protein	-	-	-	-	-	-	-	-	-	-	-	-	PepSY
s__Anaerococcus_nagyae_MAG_938_54_93	Anaerococcus_nagyae	Male	0	0	O	Universal bacterial protein YeaZ	yeaZ	-	-	ko:K14742	-	-	-	-	ko00000,ko03016	-	-	-	Acetyltransf_1,Acetyltransf_10,Peptidase_M22
s__Anaerococcus_nagyae_MAG_938_54_99	Anaerococcus_nagyae	Male	0.24548	0	-	-	-	-	-	-	-	-	-	-	-	-	-	-	-
s__Anaerococcus_nagyae_MAG_938_55_1	Anaerococcus_nagyae	Male	0.451334	0.696817	L	Domain of unknown function (DUF927)	-	-	-	-	-	-	-	-	-	-	-	-	DUF927
s__Anaerococcus_nagyae_MAG_938_55_2	Anaerococcus_nagyae	Male	0.394387	0.525849	S	Domain of unknown function (DUF1413)	-	-	-	-	-	-	-	-	-	-	-	-	DUF1413
s__Anaerococcus_nagyae_MAG_938_56_2	Anaerococcus_nagyae	Male	0	0.115612	M	A stabilizing protein that is part of the accessory SecA2 SecY2 system specifically required to export serine-rich repeat cell wall proteins usually encoded upstream in the same operon. Stabilizes the glycosylation activity of Gtf1	gtf2	-	-	-	-	-	-	-	-	-	-	-	-
s__Anaerococcus_nagyae_MAG_938_56_3	Anaerococcus_nagyae	Male	0.50182	0.311732	M	An N-acetylglucosaminyl transferase that is part of the accessory SecA2 SecY2 system specifically required to export serine-rich repeat cell wall proteins usually encoded upstream in the same operon	gtf1	-	-	-	-	-	-	-	-	-	-	-	Glycos_transf_1
s__Anaerococcus_nagyae_MAG_938_56_4	Anaerococcus_nagyae	Male	0.173719	0.145396	M	C-terminus of bacterial fibrinogen-binding adhesin	-	-	-	ko:K14194	ko05150,map05150	-	-	-	ko00000,ko00001	-	-	-	Collagen_bind,Gram_pos_anchor,MucBP,Rib,SdrD_B,SdrG_C_C,YSIRK_signal
s__Anaerococcus_nagyae_MAG_938_56_6	Anaerococcus_nagyae	Male	0.448796	0.330857	L	Molecular Function DNA binding, Biological Process DNA recombination	-	-	-	ko:K07497	-	-	-	-	ko00000	-	-	-	HTH_21,HTH_23,rve,rve_2
s__Anaerococcus_nagyae_MAG_938_57_1	Anaerococcus_nagyae	Male	0.0695903	0.0629627	J	Belongs to the universal ribosomal protein uS9 family	rpsI	GO:0000462,GO:0003674,GO:0003676,GO:0003723,GO:0003735,GO:0005198,GO:0005488,GO:0005575,GO:0005622,GO:0005623,GO:0005737,GO:0005829,GO:0005840,GO:0006139,GO:0006364,GO:0006396,GO:0006412,GO:0006518,GO:0006725,GO:0006807,GO:0008150,GO:0008152,GO:0009058,GO:0009059,GO:0009987,GO:0010467,GO:0015935,GO:0016070,GO:0016072,GO:0019538,GO:0022613,GO:0022626,GO:0022627,GO:0030490,GO:0032991,GO:0034470,GO:…	-	ko:K02996	ko03010,map03010	M00178,M00179	-	-	br01610,ko00000,ko00001,ko00002,ko03011	-	-	-	Ribosomal_S9
s__Anaerococcus_nagyae_MAG_938_58_1	Anaerococcus_nagyae	Male	0.160863	0.29375	O	Prevents misfolding and promotes the refolding and proper assembly of unfolded polypeptides generated under stress conditions	groL	GO:0001817,GO:0001819,GO:0001871,GO:0002791,GO:0002793,GO:0003674,GO:0005488,GO:0005515,GO:0005575,GO:0005622,GO:0005623,GO:0005737,GO:0005829,GO:0006457,GO:0006458,GO:0008150,GO:0009986,GO:0009987,GO:0016465,GO:0030246,GO:0030247,GO:0032677,GO:0032757,GO:0032879,GO:0032880,GO:0032991,GO:0044183,GO:0044424,GO:0044444,GO:0044445,GO:0044464,GO:0044764,GO:0046812,GO:0048518,GO:0048522,GO:0050707,GO:…	-	ko:K04077	ko03018,ko04212,ko04940,ko05134,ko05152,map03018,map04212,map04940,map05134,map05152	-	-	-	ko00000,ko00001,ko03019,ko03029,ko03110,ko04147	-	-	-	Cpn60_TCP1
s__Anaerococcus_nagyae_MAG_938_58_3	Anaerococcus_nagyae	Male	0.23548	0	-	-	-	-	-	-	-	-	-	-	-	-	-	-	-
s__Anaerococcus_nagyae_MAG_938_59_119	Anaerococcus_nagyae	Male	0	0.529412	S	ATPase family associated with various cellular activities (AAA)	-	-	-	-	-	-	-	-	-	-	-	-	AAA_5
s__Anaerococcus_nagyae_MAG_938_59_139	Anaerococcus_nagyae	Male	0	0	C	dehydrogenase	bcd	-	1.3.8.1	ko:K00248	ko00071,ko00280,ko00650,ko01100,ko01110,ko01120,ko01200,ko01212,map00071,map00280,map00650,map01100,map01110,map01120,map01200,map01212	-	R01175,R01178,R02661,R03172,R04751	RC00052,RC00068,RC00076,RC00120,RC00148	ko00000,ko00001,ko01000	-	-	-	Acyl-CoA_dh_1,Acyl-CoA_dh_M,Acyl-CoA_dh_N
s__Anaerococcus_nagyae_MAG_938_59_40	Anaerococcus_nagyae	Male	0.055073	0	J	Specifically dimethylates two adjacent adenosines (A1518 and A1519) in the loop of a conserved hairpin near the 3'-end of 16S rRNA in the 30S particle. May play a critical role in biogenesis of 30S subunits	ksgA	-	2.1.1.182	ko:K02528	-	-	R10716	RC00003,RC03257	ko00000,ko01000,ko03009	-	-	-	RrnaAD
s__Anaerococcus_nagyae_MAG_938_59_54	Anaerococcus_nagyae	Male	0	0	H	Key enzyme in the regulation of glycerol uptake and metabolism. Catalyzes the phosphorylation of glycerol to yield sn- glycerol 3-phosphate	glpK	GO:0003674,GO:0003824,GO:0004370,GO:0005975,GO:0006066,GO:0006071,GO:0006793,GO:0006796,GO:0008150,GO:0008152,GO:0009987,GO:0016301,GO:0016310,GO:0016740,GO:0016772,GO:0016773,GO:0019400,GO:0019751,GO:0044237,GO:0044238,GO:0044262,GO:0044281,GO:0071704,GO:1901615	2.7.1.30	ko:K00864	ko00561,ko01100,ko03320,ko04626,map00561,map01100,map03320,map04626	-	R00847	RC00002,RC00017	ko00000,ko00001,ko01000,ko04147	-	-	-	FGGY_C,FGGY_N,MazG
s__Anaerococcus_nagyae_MAG_938_59_55	Anaerococcus_nagyae	Male	0.0598443	0.269299	C	FAD dependent oxidoreductase	lhgO	-	1.1.5.3	ko:K00111	ko00564,ko01110,map00564,map01110	-	R00848	RC00029	ko00000,ko00001,ko01000	-	-	-	DAO,Fer2_BFD,NAD_binding_8
s__Anaerococcus_nagyae_MAG_938_59_56	Anaerococcus_nagyae	Male	0.0708816	0.0472544	C	pyridine nucleotide-disulfide oxidoreductase	-	-	-	-	-	-	-	-	-	-	-	-	DUF1667,FAD_oxidored,Pyr_redox_2,Pyr_redox_3
s__Anaerococcus_nagyae_MAG_938_59_66	Anaerococcus_nagyae	Male	0.253391	0	M	NlpC p60 family protein	-	-	-	-	-	-	-	-	-	-	-	-	NLPC_P60,SH3_3
s__Anaerococcus_nagyae_MAG_938_59_77	Anaerococcus_nagyae	Male	0.144046	0	F	hydroxymethylpyrimidine transporter CytX	cytX	-	-	-	-	-	-	-	-	-	-	-	Transp_cyt_pur
s__Anaerococcus_nagyae_MAG_938_59_79	Anaerococcus_nagyae	Male	0.488746	0.733119	P	ABC transporter, solute-binding protein	potD	-	-	ko:K11069	ko02010,map02010	M00299	-	-	ko00000,ko00001,ko00002,ko02000	3.A.1.11.1	-	-	BPD_transp_1,SBP_bac_6,SBP_bac_8
s__Anaerococcus_nagyae_MAG_938_59_88	Anaerococcus_nagyae	Male	0	0	G	Aldose 1-epimerase	-	-	-	-	-	-	-	-	-	-	-	-	Aldose_epim
s__Anaerococcus_nagyae_MAG_938_60_3	Anaerococcus_nagyae	Male	0.0972716	0.0437722	S	ABC-2 family transporter protein	-	-	-	ko:K01992	-	M00254	-	-	ko00000,ko00002,ko02000	3.A.1	-	-	ABC2_membrane_4
s__Anaerococcus_nagyae_MAG_938_62_12	Anaerococcus_nagyae	Male	0	0.0865971	H	Belongs to the NAD synthetase family	nadE	-	6.3.1.5,6.3.5.1	ko:K01916,ko:K01950	ko00760,ko01100,map00760,map01100	M00115	R00189,R00257	RC00010,RC00100	ko00000,ko00001,ko00002,ko01000	-	-	-	CN_hydrolase,NAD_synthase
s__Anaerococcus_nagyae_MAG_938_62_31	Anaerococcus_nagyae	Male	0.264263	0.46246	M	Calcineurin-like phosphoesterase	-	-	-	-	-	-	-	-	-	-	-	-	5_nucleotid_C,Big_2,CW_binding_2,DUF5011,FIVAR,Metallophos,Pur_ac_phosph_N,SLH
s__Anaerococcus_nagyae_MAG_938_62_34	Anaerococcus_nagyae	Male	0	0.266667	V	ABC transporter transmembrane region	-	-	-	ko:K06147	-	-	-	-	ko00000,ko02000	3.A.1.106,3.A.1.109,3.A.1.21	-	-	ABC_membrane,ABC_tran
s__Anaerococcus_nagyae_MAG_938_63_13	Anaerococcus_nagyae	Male	0	0.613297	E	Binding-protein-dependent transport system inner membrane component	-	-	-	ko:K05845,ko:K05846	ko02010,map02010	M00209	-	-	ko00000,ko00001,ko00002,ko02000	3.A.1.12	-	-	BPD_transp_1
s__Anaerococcus_nagyae_MAG_938_63_15	Anaerococcus_nagyae	Male	0	0	E	Binding-protein-dependent transport system inner membrane component	opuCD	-	-	ko:K05846	ko02010,map02010	M00209	-	-	ko00000,ko00001,ko00002,ko02000	3.A.1.12	-	-	BPD_transp_1
s__Anaerococcus_nagyae_MAG_938_63_17	Anaerococcus_nagyae	Male	0	0	H	Catalyzes the condensation of para-aminobenzoate (pABA) with 6-hydroxymethyl-7,8-dihydropterin diphosphate (DHPt-PP) to form 7,8-dihydropteroate (H2Pte), the immediate precursor of folate derivatives	folP	-	2.5.1.15	ko:K00796	ko00790,ko01100,map00790,map01100	M00126,M00841	R03066,R03067	RC00121,RC00842	ko00000,ko00001,ko00002,ko01000	-	-	iHN637.CLJU_RS03115	FolB,Pterin_bind
s__Anaerococcus_nagyae_MAG_938_63_35	Anaerococcus_nagyae	Male	0	0.0437158	G	Bacterial extracellular solute-binding protein	-	-	-	ko:K05813	ko02010,map02010	M00198	-	-	ko00000,ko00001,ko00002,ko02000	3.A.1.1.3	-	-	SBP_bac_8
s__Anaerococcus_nagyae_MAG_938_63_38	Anaerococcus_nagyae	Male	0.0862759	0.258828	P	Belongs to the ABC transporter superfamily	-	-	3.6.3.30	ko:K02010,ko:K10112	ko02010,map02010	M00190,M00194,M00196,M00197,M00200,M00201,M00206,M00207,M00491,M00602,M00605,M00606	-	-	ko00000,ko00001,ko00002,ko01000,ko02000	3.A.1.1,3.A.1.10	-	-	ABC_tran,TOBE_2
s__Anaerococcus_nagyae_MAG_938_63_8	Anaerococcus_nagyae	Male	0.287274	0	KLT	Protein tyrosine kinase	-	-	-	-	-	-	-	-	-	-	-	-	Pkinase
s__Anaerococcus_nagyae_MAG_938_63_9	Anaerococcus_nagyae	Male	0.1168	0.2336	U	Tetratricopeptide repeat	-	-	-	-	-	-	-	-	-	-	-	-	AAA_16,AAA_21,AAA_22,DUF4062,NB-ARC,TPR_10,TPR_12,TPR_7,TPR_8
s__Anaerococcus_nagyae_MAG_938_64_6	Anaerococcus_nagyae	Male	0.290079	0	P	Cation efflux family	czcD	-	-	-	-	-	-	-	-	-	-	-	Cation_efflux,ZT_dimer
s__Anaerococcus_nagyae_MAG_938_65_18	Anaerococcus_nagyae	Male	0.371597	0.0596072	S	OPT oligopeptide transporter protein	-	-	-	-	-	-	-	-	-	-	-	-	OPT
s__Anaerococcus_nagyae_MAG_938_65_34	Anaerococcus_nagyae	Male	0	0.511202	-	-	-	-	-	ko:K01992	-	M00254	-	-	ko00000,ko00002,ko02000	3.A.1	-	-	-
s__Anaerococcus_nagyae_MAG_938_65_4	Anaerococcus_nagyae	Male	0.0711589	0.0621594	J	Interacts with and stabilizes bases of the 16S rRNA that are involved in tRNA selection in the A site and with the mRNA backbone. Located at the interface of the 30S and 50S subunits, it traverses the body of the 30S subunit contacting proteins on the other side and probably holding the rRNA structure together. The combined cluster of proteins S8, S12 and S17 appears to hold together the shoulder…	rpsL	-	-	ko:K02950	ko03010,map03010	M00178,M00179	-	-	br01610,ko00000,ko00001,ko00002,ko03011	-	-	-	Ribosom_S12_S23
s__Anaerococcus_nagyae_MAG_938_65_42	Anaerococcus_nagyae	Male	0.552404	0.276202	E	M18 family aminopeptidase	apeA	-	-	-	-	-	-	-	-	-	-	-	CoaE,Peptidase_M18
s__Anaerococcus_nagyae_MAG_938_65_53	Anaerococcus_nagyae	Male	0.0927686	0.202931	L	An automated process has identified a potential problem with this gene model	-	-	-	-	-	-	-	-	-	-	-	-	HTH_21,HTH_28,rve,rve_2
s__Anaerococcus_nagyae_MAG_938_65_54	Anaerococcus_nagyae	Male	0.24911	0.502372	L	Helix-turn-helix domain	-	-	-	ko:K07483	-	-	-	-	ko00000	-	-	-	HTH_28,HTH_Tnp_1
s__Anaerococcus_nagyae_MAG_938_66_1	Anaerococcus_nagyae	Male	0.0489627	0.139408	L	PFAM transposase, mutator	-	-	-	ko:K07493	-	-	-	-	ko00000	-	-	-	Transposase_mut
s__Anaerococcus_nagyae_MAG_938_66_11	Anaerococcus_nagyae	Male	0.510629	0	C	Belongs to the V-ATPase 116 kDa subunit family	ntpI	-	-	ko:K02123	ko00190,ko01100,map00190,map01100	M00159	-	-	ko00000,ko00001,ko00002	3.A.2.2,3.A.2.3	-	-	V_ATPase_I
s__Anaerococcus_nagyae_MAG_938_66_14	Anaerococcus_nagyae	Male	0	0	NO	Bacterial Ig-like domain 2	-	-	-	-	-	-	-	-	-	-	-	-	A2M_N,Big_2,Big_3,Big_5,CW_binding_2,ChW,Cu_amine_oxidN1,Peptidase_C1,Rhodanese
s__Anaerococcus_nagyae_MAG_938_66_16	Anaerococcus_nagyae	Male	0	0.284373	S	MMPL family	-	-	-	ko:K07003	-	-	-	-	ko00000	-	-	-	MMPL
s__Anaerococcus_nagyae_MAG_938_66_24	Anaerococcus_nagyae	Male	0	0.340235	E	2-hydroxyglutaryl-CoA dehydratase, D-component	fldB	-	1.3.7.8,4.2.1.167	ko:K04113,ko:K20903	ko00362,ko01100,ko01120,ko01220,map00362,map01100,map01120,map01220	M00541	R02451	RC00002,RC01839	ko00000,ko00001,ko00002,ko01000	-	-	-	HGD-D
s__Anaerococcus_nagyae_MAG_938_66_3	Anaerococcus_nagyae	Male	0.153815	0.0672259	C	Na H antiporter family protein	mleN_1	-	-	-	-	-	-	-	-	-	-	-	Na_H_antiporter
s__Anaerococcus_nagyae_MAG_938_66_45	Anaerococcus_nagyae	Male	0.253596	0	HK	Acts both as a biotin-- acetyl-CoA-carboxylase ligase and a repressor	birA	-	6.3.4.15	ko:K03524	ko00780,ko01100,map00780,map01100	-	R01074,R05145	RC00043,RC00070,RC00096,RC02896	ko00000,ko00001,ko01000,ko03000	-	-	-	BPL_C,BPL_LplA_LipB,HTH_11
s__Anaerococcus_nagyae_MAG_938_66_47	Anaerococcus_nagyae	Male	0	0	O	Acts as a processive, ATP-dependent zinc metallopeptidase for both cytoplasmic and membrane proteins. Plays a role in the quality control of integral membrane proteins	ftsH	-	-	ko:K03798	-	M00742	-	-	ko00000,ko00002,ko01000,ko01002,ko03110	-	-	-	AAA,FtsH_ext,Peptidase_M41
s__Anaerococcus_nagyae_MAG_938_66_52	Anaerococcus_nagyae	Male	0	0.771352	D	Protein of unknown function (DUF4446)	-	-	-	-	-	-	-	-	-	-	-	-	DUF4446
s__Anaerococcus_nagyae_MAG_938_66_56	Anaerococcus_nagyae	Male	0.543683	0	S	Belongs to the CinA family	cinA	-	3.5.1.42	ko:K03742,ko:K03743	ko00760,map00760	-	R02322	RC00100	ko00000,ko00001,ko01000	-	-	-	CinA,Glucosaminidase,MoCF_biosynth,Sortase
s__Anaerococcus_nagyae_MAG_938_66_6	Anaerococcus_nagyae	Male	0	0.282582	C	Produces ATP from ADP in the presence of a proton gradient across the membrane. The V-type alpha chain is a catalytic subunit	atpA	-	3.6.3.14,3.6.3.15	ko:K02117	ko00190,ko01100,map00190,map01100	M00159	-	-	ko00000,ko00001,ko00002,ko01000	3.A.2.2,3.A.2.3	-	-	ATP-synt_ab,ATP-synt_ab_N,ATP-synt_ab_Xtn,Intein_splicing,LAGLIDADG_3
s__Anaerococcus_nagyae_MAG_938_66_61	Anaerococcus_nagyae	Male	0.318372	0.0318372	EG	Citrate transporter	-	-	-	ko:K03299	-	-	-	-	ko00000,ko02000	2.A.8	-	-	GntP_permease
s__Anaerococcus_nagyae_MAG_938_66_68	Anaerococcus_nagyae	Male	0.100564	0.502818	L	Confers DNA tethering and processivity to DNA polymerases and other proteins. Acts as a clamp, forming a ring around DNA (a reaction catalyzed by the clamp-loading complex) which diffuses in an ATP-independent manner freely and bidirectionally along dsDNA. Initially characterized for its ability to contact the catalytic subunit of DNA polymerase III (Pol III), a complex, multichain enzyme respons…	dnaN	-	2.7.7.7	ko:K02338	ko00230,ko00240,ko01100,ko03030,ko03430,ko03440,map00230,map00240,map01100,map03030,map03430,map03440	M00260	R00375,R00376,R00377,R00378	RC02795	ko00000,ko00001,ko00002,ko01000,ko03032,ko03400	-	-	-	DNA_pol3_beta,DNA_pol3_beta_2,DNA_pol3_beta_3,DUF3931
s__Anaerococcus_nagyae_MAG_938_66_72	Anaerococcus_nagyae	Male	0.205134	0	L	A type II topoisomerase that negatively supercoils closed circular double-stranded (ds) DNA in an ATP-dependent manner to modulate DNA topology and maintain chromosomes in an underwound state. Negative supercoiling favors strand separation, and DNA replication, transcription, recombination and repair, all of which involve strand separation. Also able to catalyze the interconversion of other topol…	gyrA	-	5.99.1.3	ko:K02469	-	-	-	-	ko00000,ko01000,ko03032,ko03400	-	-	-	DNA_gyraseA_C,DNA_topoisoIV
s__Anaerococcus_nagyae_MAG_938_68_15	Anaerococcus_nagyae	Male	0.244348	0.488696	H	dihydrofolate reductase	folA	-	1.5.1.3	ko:K00287	ko00670,ko00790,ko01100,ko01523,map00670,map00790,map01100,map01523	M00126,M00840	R00936,R00937,R00939,R00940,R02235,R02236,R11765	RC00109,RC00110,RC00158	ko00000,ko00001,ko00002,ko01000	-	-	-	DHFR_1
s__Anaerococcus_nagyae_MAG_938_68_17	Anaerococcus_nagyae	Male	0	0.150711	G	Sugar-phosphate isomerase, RpiB LacA LacB family	-	-	5.3.1.26	ko:K01819	ko00052,ko01100,map00052,map01100	-	R03240	RC00376	ko00000,ko00001,ko01000	-	-	-	LacAB_rpiB
s__Anaerococcus_nagyae_MAG_938_68_21	Anaerococcus_nagyae	Male	0	0.0995206	G	PTS system, Lactose/Cellobiose specific IIA subunit	lacF	-	2.7.1.196,2.7.1.205,2.7.1.207	ko:K02759,ko:K02786	ko00052,ko00500,ko01100,ko02060,map00052,map00500,map01100,map02060	M00275,M00281	R04393,R11170,R11172	RC00017,RC03206	ko00000,ko00001,ko00002,ko01000,ko02000	4.A.3.1,4.A.3.2	-	-	PTS_IIA
s__Anaerococcus_nagyae_MAG_938_68_22	Anaerococcus_nagyae	Male	0.0779107	0.0934928	G	PTS system, lactose-specific	lacE	-	2.7.1.207	ko:K02761,ko:K02787,ko:K02788	ko00052,ko00500,ko01100,ko02060,map00052,map00500,map01100,map02060	M00275,M00281	R04393,R11170,R11172	RC00017,RC03206	ko00000,ko00001,ko00002,ko01000,ko02000	4.A.3.1,4.A.3.2	-	-	MCPsignal,PTS_EIIC,PTS_IIB
s__Anaerococcus_nagyae_MAG_938_68_23	Anaerococcus_nagyae	Male	0.0577768	0.0577768	G	Glycosyl hydrolase family 1	lacG	-	3.2.1.85	ko:K01220	ko00052,ko01100,map00052,map01100	-	R03256	RC00049	ko00000,ko00001,ko01000	-	-	-	Glyco_hydro_1
s__Anaerococcus_nagyae_MAG_938_68_25	Anaerococcus_nagyae	Male	0	0	K	UbiC transcription regulator-associated domain protein	-	-	-	ko:K03710	-	-	-	-	ko00000,ko03000	-	-	-	GntR,UTRA
s__Anaerococcus_nagyae_MAG_938_68_27	Anaerococcus_nagyae	Male	0	0	G	PTS system	agaB	-	-	ko:K02745,ko:K10984	ko00052,ko02060,map00052,map02060	M00277,M00287	R08366,R08367	RC00017,RC03206	ko00000,ko00001,ko00002,ko01000,ko02000	4.A.6.1.4,4.A.6.1.5	-	-	PTSIIB_sorb
s__Anaerococcus_nagyae_MAG_938_68_28	Anaerococcus_nagyae	Male	0.215886	0.149459	G	PTS system sorbose-specific iic component	agaC	-	-	ko:K02746	ko00052,ko02060,map00052,map02060	M00277	R08366	RC00017	ko00000,ko00001,ko00002,ko02000	4.A.6.1.4	-	-	EII-Sor
s__Anaerococcus_nagyae_MAG_938_68_29	Anaerococcus_nagyae	Male	0	0.0488136	G	PTS system mannose/fructose/sorbose family IID component	agaD	-	-	ko:K02747	ko00052,ko02060,map00052,map02060	M00277	R08366	RC00017	ko00000,ko00001,ko00002,ko02000	4.A.6.1.4	-	-	EIID-AGA
s__Anaerococcus_nagyae_MAG_938_68_31	Anaerococcus_nagyae	Male	0.475479	0.747182	G	Sugar isomerase, AgaS family	agaS	-	2.6.1.16	ko:K00820,ko:K02082	ko00250,ko00520,ko01100,ko01130,ko04931,map00250,map00520,map01100,map01130,map04931	-	R00768	RC00010,RC00163,RC02752	ko00000,ko00001,ko01000,ko01002	-	-	-	LacI,SIS
s__Anaerococcus_nagyae_MAG_938_68_34	Anaerococcus_nagyae	Male	0.261	0.1305	G	Belongs to the aldolase LacD family	lacD	-	4.1.2.40	ko:K01635	ko00052,ko01100,ko02024,map00052,map01100,map02024	-	R01069	RC00438,RC00439	ko00000,ko00001,ko01000	-	-	-	DeoC
s__Anaerococcus_nagyae_MAG_938_68_37	Anaerococcus_nagyae	Male	0	0	G	Catalyzes the transfer of a two-carbon ketol group from a ketose donor to an aldose acceptor, via a covalent intermediate with the cofactor thiamine pyrophosphate	tkt	-	2.2.1.1	ko:K00615	ko00030,ko00710,ko01051,ko01100,ko01110,ko01120,ko01130,ko01200,ko01230,map00030,map00710,map01051,map01100,map01110,map01120,map01130,map01200,map01230	M00004,M00007,M00165,M00167	R01067,R01641,R01830,R06590	RC00032,RC00226,RC00571,RC01560	ko00000,ko00001,ko00002,ko01000	-	-	-	Transket_pyr,Transketolase_C,Transketolase_N
s__Anaerococcus_nagyae_MAG_938_68_51	Anaerococcus_nagyae	Male	0	0	H	Catalyzes the phosphorylation of D-fructose 6-phosphate, the first committing step of glycolysis. Uses inorganic phosphate (PPi) as phosphoryl donor instead of ATP like common ATP-dependent phosphofructokinases (ATP-PFKs), which renders the reaction reversible, and can thus function both in glycolysis and gluconeogenesis. Consistently, PPi-PFK can replace the enzymes of both the forward (ATP-PFK)…	pfp	-	2.7.1.11,2.7.1.90	ko:K21071	ko00010,ko00030,ko00051,ko00052,ko00680,ko01100,ko01110,ko01120,ko01130,map00010,map00030,map00051,map00052,map00680,map01100,map01110,map01120,map01130	-	R00756,R00764,R02073,R03236,R04779	RC00002,RC00017	ko00000,ko00001,ko01000	-	-	-	PFK
s__Anaerococcus_nagyae_MAG_938_68_7	Anaerococcus_nagyae	Male	0.306634	0	O	FeS assembly protein SufB	sufB	-	-	ko:K07033,ko:K09014	-	-	-	-	ko00000	-	-	-	UPF0051
s__Anaerococcus_nagyae_MAG_938_69_1	Anaerococcus_nagyae	Male	0.0619342	0.0800244	L	Belongs to the 'phage' integrase family	-	-	-	-	-	-	-	-	-	-	-	-	Arm-DNA-bind_4,Phage_int_SAM_3,Phage_int_SAM_5,Phage_integrase
s__Anaerococcus_nagyae_MAG_938_7_1	Anaerococcus_nagyae	Male	0.0648777	0.519022	F	Phosphoribosylaminoimidazolesuccinocarboxamide synthase	purC	-	6.3.2.6	ko:K01923	ko00230,ko01100,ko01110,ko01130,map00230,map01100,map01110,map01130	M00048	R04591	RC00064,RC00162	ko00000,ko00001,ko00002,ko01000	-	-	-	SAICAR_synt
s__Anaerococcus_nagyae_MAG_938_7_3	Anaerococcus_nagyae	Male	1.08942	0.0340444	G	Catalyzes the conversion of glucosamine-6-phosphate to glucosamine-1-phosphate	glmM	-	5.4.2.10	ko:K03431	ko00520,ko01100,ko01130,map00520,map01100,map01130	-	R02060	RC00408	ko00000,ko00001,ko01000	-	-	-	PGM_PMM_I,PGM_PMM_II,PGM_PMM_III,PGM_PMM_IV
s__Anaerococcus_nagyae_MAG_938_7_5	Anaerococcus_nagyae	Male	0.105769	0	J	Belongs to the bacterial ribosomal protein bL33 family	rpmG	-	-	ko:K02913	ko03010,map03010	M00178	-	-	br01610,ko00000,ko00001,ko00002,ko03011	-	-	-	Ribosomal_L33
s__Anaerococcus_nagyae_MAG_938_7_7	Anaerococcus_nagyae	Male	0.0432704	0.259622	K	Participates in transcription elongation, termination and antitermination	nusG	-	-	ko:K02601	-	-	-	-	ko00000,ko03009,ko03021	-	-	-	KOW,NusG
s__Anaerococcus_nagyae_MAG_938_7_8	Anaerococcus_nagyae	Male	0.148731	0.0885303	J	Forms part of the ribosomal stalk which helps the ribosome interact with GTP-bound translation factors	rplK	-	-	ko:K02867	ko03010,map03010	M00178,M00179	-	-	br01610,ko00000,ko00001,ko00002,ko03011	-	-	-	Ribosomal_L11,Ribosomal_L11_N
s__Anaerococcus_nagyae_MAG_938_7_9	Anaerococcus_nagyae	Male	0.195696	0.0266859	J	Binds directly to 23S rRNA. The L1 stalk is quite mobile in the ribosome, and is involved in E site tRNA release	rplA	-	-	ko:K02863	ko03010,map03010	M00178,M00179	-	-	br01610,ko00000,ko00001,ko00002,ko03011	-	-	-	Ribosomal_L1
s__Anaerococcus_nagyae_MAG_938_70_11	Anaerococcus_nagyae	Male	0.225926	0.165801	S	Psort location CytoplasmicMembrane, score	-	-	-	-	-	-	-	-	-	-	-	-	ABC2_membrane_2,ABC2_membrane_4
s__Anaerococcus_nagyae_MAG_938_70_12	Anaerococcus_nagyae	Male	0.18729	0.16648	S	Psort location CytoplasmicMembrane, score	-	-	-	ko:K01992	-	M00254	-	-	ko00000,ko00002,ko02000	3.A.1	-	-	ABC2_membrane_4
s__Anaerococcus_nagyae_MAG_938_70_13	Anaerococcus_nagyae	Male	0.531481	0.393285	U	Relaxase mobilization nuclease domain protein	-	-	-	-	-	-	-	-	-	-	-	-	Relaxase
s__Anaerococcus_nagyae_MAG_938_70_14	Anaerococcus_nagyae	Male	0.132901	0.116167	U	Relaxase mobilization nuclease domain protein	-	-	-	-	-	-	-	-	-	-	-	-	Relaxase
s__Anaerococcus_nagyae_MAG_938_70_15	Anaerococcus_nagyae	Male	0.13377	0.125632	S	Bacterial mobilisation protein (MobC)	-	-	-	-	-	-	-	-	-	-	-	-	MobC
s__Anaerococcus_nagyae_MAG_938_70_3	Anaerococcus_nagyae	Male	0.115008	0.115008	L	An automated process has identified a potential problem with this gene model	-	-	-	-	-	-	-	-	-	-	-	-	HTH_21,HTH_28,rve,rve_2
s__Anaerococcus_nagyae_MAG_938_70_4	Anaerococcus_nagyae	Male	0.166959	0.17909	-	-	-	-	-	-	-	-	-	-	-	-	-	-	-
s__Anaerococcus_nagyae_MAG_938_70_6	Anaerococcus_nagyae	Male	0.332846	0.263029	CO	COG0526, thiol-disulfide isomerase and thioredoxins	-	-	-	-	-	-	-	-	-	-	-	-	-
s__Anaerococcus_nagyae_MAG_938_70_8	Anaerococcus_nagyae	Male	0.123751	0.118288	C	Six-Cys-in-45 modification radical SAM protein	-	-	-	ko:K06871	-	-	-	-	ko00000	-	-	-	Fer4_12,Radical_SAM,SPASM
s__Anaerococcus_nagyae_MAG_938_70_9	Anaerococcus_nagyae	Male	0.251354	0.251354	S	Peptidase M50	-	-	-	ko:K16922	-	-	-	-	ko00000,ko01002	-	-	-	-
s__Anaerococcus_nagyae_MAG_938_71_8	Anaerococcus_nagyae	Male	0.0129367	0.181113	H	Catalyzes the conversion of D-ribulose 5-phosphate to formate and 3,4-dihydroxy-2-butanone 4-phosphate	ribBA	-	3.5.4.25,4.1.99.12	ko:K14652	ko00740,ko00790,ko01100,ko01110,map00740,map00790,map01100,map01110	M00125,M00840	R00425,R07281	RC00293,RC01792,RC01815,RC02504	ko00000,ko00001,ko00002,ko01000	-	-	iHN637.CLJU_RS10830	DHBP_synthase,GTP_cyclohydro2,Lum_binding
s__Anaerococcus_nagyae_MAG_938_72_1	Anaerococcus_nagyae	Male	0	0	H	Ketopantoate hydroxymethyltransferase	panB	-	2.1.2.11	ko:K00606	ko00770,ko01100,ko01110,map00770,map01100,map01110	M00119	R01226	RC00022,RC00200	ko00000,ko00001,ko00002,ko01000	-	-	-	Pantoate_transf
s__Anaerococcus_nagyae_MAG_938_72_11	Anaerococcus_nagyae	Male	0.154305	0	H	Elongator protein 3, MiaB family, Radical SAM	hemZ	-	-	-	-	-	-	-	-	-	-	-	Radical_SAM
s__Anaerococcus_nagyae_MAG_938_73_1	Anaerococcus_nagyae	Male	0.125941	0.0483909	L	Phage integrase family	-	-	-	-	-	-	-	-	-	-	-	-	Arm-DNA-bind_4,Phage_int_SAM_3,Phage_int_SAM_5,Phage_integrase
s__Anaerococcus_nagyae_MAG_938_74_113	Anaerococcus_nagyae	Male	0	0	O	Peptidase family U32 C-terminal domain	yegQ	-	-	ko:K08303	ko05120,map05120	-	-	-	ko00000,ko00001,ko01000,ko01002	-	-	-	Peptidase_U32,Peptidase_U32_C
s__Anaerococcus_nagyae_MAG_938_74_27	Anaerococcus_nagyae	Male	0.237288	0.0830508	L	Belongs to the 'phage' integrase family	-	-	-	-	-	-	-	-	-	-	-	-	Arm-DNA-bind_4,Phage_int_SAM_3,Phage_integrase,SHOCT
s__Anaerococcus_nagyae_MAG_938_74_31	Anaerococcus_nagyae	Male	0.618919	0.356347	L	DnaD domain protein	-	-	-	-	-	-	-	-	-	-	-	-	DnaB_2
s__Anaerococcus_nagyae_MAG_938_75_1	Anaerococcus_nagyae	Male	0.237601	0.26971	S	Protein of unknown function (DUF4064)	-	-	-	-	-	-	-	-	-	-	-	-	DUF4064
s__Anaerococcus_nagyae_MAG_938_75_2	Anaerococcus_nagyae	Male	0.343265	0.287552	S	Domain of unknown function with cystatin-like fold (DUF4467)	-	-	-	-	-	-	-	-	-	-	-	-	DUF4467
s__Anaerococcus_nagyae_MAG_938_75_3	Anaerococcus_nagyae	Male	0.135746	0.277662	-	-	-	-	-	-	-	-	-	-	-	-	-	-	-
s__Anaerococcus_nagyae_MAG_938_76_10	Anaerococcus_nagyae	Male	0.253007	0.506015	F	anaerobic ribonucleoside-triphosphate reductase	nrdD	-	1.1.98.6	ko:K21636	ko00230,ko00240,ko01100,map00230,map00240,map01100	M00053	R11633,R11634,R11635,R11636	RC00613	ko00000,ko00001,ko00002,ko01000	-	-	-	ATP-cone,NRDD
s__Anaerococcus_nagyae_MAG_938_76_16	Anaerococcus_nagyae	Male	0.0597193	0.0597193	C	Six-Cys-in-45 modification radical SAM protein	scfB	-	-	ko:K06871	-	-	-	-	ko00000	-	-	-	Fer4_12,PqqD,Radical_SAM,SPASM
s__Anaerococcus_nagyae_MAG_938_76_2	Anaerococcus_nagyae	Male	0.123464	0	C	Nitroreductase family	nfrA	-	1.5.1.39	ko:K19286	ko00740,ko01100,map00740,map01100	-	R05705,R05706	RC00126	ko00000,ko00001,ko01000	-	-	-	Nitroreductase
s__Anaerococcus_nagyae_MAG_938_76_40	Anaerococcus_nagyae	Male	0.0787374	0.157475	L	An automated process has identified a potential problem with this gene model	-	-	-	-	-	-	-	-	-	-	-	-	HTH_21,HTH_28,rve,rve_2
s__Anaerococcus_nagyae_MAG_938_76_41	Anaerococcus_nagyae	Male	0.179087	0.0795944	L	Helix-turn-helix domain	-	-	-	ko:K07483	-	-	-	-	ko00000	-	-	-	HTH_28,HTH_Tnp_1
s__Anaerococcus_provencensis_MAG_868_1_8	Anaerococcus_provencensis	Female	0.69368	0.34684	HI	Holo-ACP synthase CitX	citX	-	2.7.7.61	ko:K05964	ko02020,map02020	-	R10706	-	ko00000,ko00001,ko01000	-	-	-	CitX
s__Anaerococcus_provencensis_MAG_868_10_1	Anaerococcus_provencensis	Female	0.210324	0.118771	L	Transposase-like protein	-	-	-	ko:K07491	-	-	-	-	ko00000	-	-	-	Y1_Tnp
s__Anaerococcus_provencensis_MAG_868_10_16	Anaerococcus_provencensis	Female	0	0	J	Catalyzes the attachment of serine to tRNA(Ser). Is also able to aminoacylate tRNA(Sec) with serine, to form the misacylated tRNA L-seryl-tRNA(Sec), which will be further converted into selenocysteinyl-tRNA(Sec)	serS	-	6.1.1.11	ko:K01875	ko00970,map00970	M00359,M00360	R03662,R08218	RC00055,RC00523	ko00000,ko00001,ko00002,ko01000,ko01007,ko03016	-	-	-	Seryl_tRNA_N,tRNA-synt_2b
s__Anaerococcus_provencensis_MAG_868_10_21	Anaerococcus_provencensis	Female	0	0.407367	H	Belongs to the UPF0761 family	yihY	-	-	ko:K07058	-	-	-	-	ko00000	-	-	-	5-FTHF_cyc-lig,Virul_fac_BrkB
s__Anaerococcus_provencensis_MAG_868_10_23	Anaerococcus_provencensis	Female	0	0	J	Required for dimerization of active 70S ribosomes into 100S ribosomes in stationary phase	hpf	-	-	ko:K05808	-	-	-	-	ko00000,ko03009	-	-	-	Ribosom_S30AE_C,Ribosomal_S30AE
s__Anaerococcus_provencensis_MAG_868_10_24	Anaerococcus_provencensis	Female	0.264508	0	U	Part of the Sec protein translocase complex. Interacts with the SecYEG preprotein conducting channel. Has a central role in coupling the hydrolysis of ATP to the transfer of proteins into and across the cell membrane, serving as an ATP-driven molecular motor driving the stepwise translocation of polypeptide chains across the membrane	secA	-	-	ko:K03070	ko02024,ko03060,ko03070,map02024,map03060,map03070	M00335	-	-	ko00000,ko00001,ko00002,ko02044	3.A.5.1,3.A.5.10,3.A.5.2,3.A.5.4	-	-	Helicase_C,SEC-C,SecA_DEAD,SecA_PP_bind,SecA_SW
s__Anaerococcus_provencensis_MAG_868_10_27	Anaerococcus_provencensis	Female	0	0	C	Belongs to the LDH MDH superfamily. LDH family	ldh	-	1.1.1.27	ko:K00016	ko00010,ko00270,ko00620,ko00640,ko01100,ko01110,ko01120,ko01130,ko04922,map00010,map00270,map00620,map00640,map01100,map01110,map01120,map01130,map04922	-	R00703,R01000,R03104	RC00031,RC00044	ko00000,ko00001,ko01000,ko04147	-	-	-	Ldh_1_C,Ldh_1_N
s__Anaerococcus_provencensis_MAG_868_10_31	Anaerococcus_provencensis	Female	0.116163	0.107703	D	G5	-	-	-	-	-	-	-	-	-	-	-	-	G5,Gram_pos_anchor,YSIRK_signal
s__Anaerococcus_provencensis_MAG_868_10_32	Anaerococcus_provencensis	Female	0.11237	0.122766	T	Osmosensitive K+ channel His kinase sensor domain	-	-	2.7.13.3	ko:K07646	ko02020,map02020	M00454	-	-	ko00000,ko00001,ko00002,ko01000,ko01001,ko02022	-	-	-	DUF4118,HATPase_c,HisKA,KdpD,Usp
s__Anaerococcus_provencensis_MAG_868_10_33	Anaerococcus_provencensis	Female	0.158654	0.148077	S	May be involved in cell division	-	-	-	-	-	-	-	-	-	-	-	-	-
s__Anaerococcus_provencensis_MAG_868_10_34	Anaerococcus_provencensis	Female	0.137664	0.071706	P	Part of the high-affinity ATP-driven potassium transport (or Kdp) system, which catalyzes the hydrolysis of ATP coupled with the electrogenic transport of potassium into the cytoplasm. This subunit binds and transports the potassium across the cytoplasmic membrane	kdpA	-	3.6.3.12	ko:K01546	ko02020,map02020	-	-	-	ko00000,ko00001,ko01000	3.A.3.7	-	-	KdpA
s__Anaerococcus_provencensis_MAG_868_10_35	Anaerococcus_provencensis	Female	0.121054	0.0417664	P	Part of the high-affinity ATP-driven potassium transport (or Kdp) system, which catalyzes the hydrolysis of ATP coupled with the electrogenic transport of potassium into the cytoplasm. This subunit is responsible for energy coupling to the transport system	kdpB	-	3.6.3.12	ko:K01547	ko02020,map02020	-	-	-	ko00000,ko00001,ko01000	3.A.3.7	-	-	E1-E2_ATPase,Hydrolase
s__Anaerococcus_provencensis_MAG_868_10_36	Anaerococcus_provencensis	Female	0.356707	0.493821	P	Part of the high-affinity ATP-driven potassium transport (or Kdp) system, which catalyzes the hydrolysis of ATP coupled with the electrogenic transport of potassium into the cytoplasm. This subunit acts as a catalytic chaperone that increases the ATP- binding affinity of the ATP-hydrolyzing subunit KdpB by the formation of a transient KdpB KdpC ATP ternary complex	kdpC	-	3.6.3.12	ko:K01548	ko02020,map02020	-	-	-	ko00000,ko00001,ko01000	3.A.3.7	-	-	KdpC
s__Anaerococcus_provencensis_MAG_868_10_37	Anaerococcus_provencensis	Female	0.0947668	0.0289797	T	Transcriptional regulatory protein, C terminal	kdpE	-	-	ko:K07667	ko02020,ko02024,map02020,map02024	M00454	-	-	ko00000,ko00001,ko00002,ko02022	-	-	-	Response_reg,Trans_reg_C
s__Anaerococcus_provencensis_MAG_868_10_38	Anaerococcus_provencensis	Female	0.339088	0.309381	T	Domain of unknown function (DUF4118)	kdpD	-	2.7.13.3	ko:K07646	ko02020,map02020	M00454	-	-	ko00000,ko00001,ko00002,ko01000,ko01001,ko02022	-	-	-	DUF4118,GAF_3,HATPase_c,HisKA,KdpD,TctA,Usp
s__Anaerococcus_provencensis_MAG_868_10_66	Anaerococcus_provencensis	Female	0.550704	0.137676	C	Oxidoreductase required for the transfer of electrons from pyruvate to flavodoxin	nifJ	-	1.2.7.1	ko:K03737	ko00010,ko00020,ko00620,ko00650,ko00720,ko01100,ko01120,ko01130,ko01200,map00010,map00020,map00620,map00650,map00720,map01100,map01120,map01130,map01200	M00173,M00307	R01196,R10866	RC00004,RC02742	br01601,ko00000,ko00001,ko00002,ko01000	-	-	-	EKR,Fer4,Fer4_16,Fer4_7,PFOR_II,POR,POR_N,TPP_enzyme_C
s__Anaerococcus_provencensis_MAG_868_10_70	Anaerococcus_provencensis	Female	0.243285	0.121642	L	RNA methyltransferase, RsmD family	rsmD	-	2.1.1.171	ko:K08316	-	-	R07234	RC00003	ko00000,ko01000,ko03009	-	-	-	CTP_transf_like,Cons_hypoth95
s__Anaerococcus_provencensis_MAG_868_10_76	Anaerococcus_provencensis	Female	0	0	S	Asp23 family, cell envelope-related function	-	-	-	-	-	-	-	-	-	-	-	-	Asp23
s__Anaerococcus_provencensis_MAG_868_11_12	Anaerococcus_provencensis	Female	0.142857	0	M	Belongs to the nlpA lipoprotein family	metQ	-	-	ko:K02073	ko02010,map02010	M00238	-	-	ko00000,ko00001,ko00002,ko02000	3.A.1.24	-	-	Lipoprotein_9
s__Anaerococcus_provencensis_MAG_868_11_17	Anaerococcus_provencensis	Female	0.0667623	0.0178033	C	Metallo-beta-lactamase domain protein	fprA2	-	-	-	-	-	-	-	-	-	-	-	Flavodoxin_1,Flavodoxin_5,Lactamase_B,Lactamase_B_2
s__Anaerococcus_provencensis_MAG_868_11_28	Anaerococcus_provencensis	Female	0.746172	0.290245	L	Pfam PF01610	-	-	-	-	-	-	-	-	-	-	-	-	DDE_Tnp_ISL3,HTH_Tnp_ISL3,zf-ISL3
s__Anaerococcus_provencensis_MAG_868_11_3	Anaerococcus_provencensis	Female	0	0	P	Acts as a magnesium transporter	mgtE	-	-	ko:K06213	-	-	-	-	ko00000,ko02000	1.A.26.1	-	-	CBS,MgtE,MgtE_N
s__Anaerococcus_provencensis_MAG_868_11_35	Anaerococcus_provencensis	Female	0	0.194656	S	domain protein	niaR	-	-	ko:K07105	-	-	-	-	ko00000	-	-	-	3H,Acetyltransf_10,HTH_11
s__Anaerococcus_provencensis_MAG_868_11_36	Anaerococcus_provencensis	Female	0	0	S	Phosphotransferase system, EIIC	-	-	-	ko:K07035	-	-	-	-	ko00000	-	-	-	PTS_EIIC_2
s__Anaerococcus_provencensis_MAG_868_11_38	Anaerococcus_provencensis	Female	0.531746	0.20679	S	Protein of unknown function (DUF1002)	-	-	-	-	-	-	-	-	-	-	-	-	DUF1002,TMP
s__Anaerococcus_provencensis_MAG_868_11_7	Anaerococcus_provencensis	Female	0	0.0421941	E	ABC transporter substrate-binding protein	-	-	-	ko:K02035	ko02024,map02024	M00239	-	-	ko00000,ko00001,ko00002,ko02000	3.A.1.5	-	-	SBP_bac_5
s__Anaerococcus_provencensis_MAG_868_12_30	Anaerococcus_provencensis	Female	0.130645	0.522579	T	ATPase histidine kinase DNA gyrase B HSP90 domain protein	resE6	-	-	-	-	-	-	-	-	-	-	-	HAMP,HATPase_c,HisKA
s__Anaerococcus_provencensis_MAG_868_12_32	Anaerococcus_provencensis	Female	0.246839	0	H	Catalyzes the reductive methylation of 2'-deoxyuridine- 5'-monophosphate (dUMP) to 2'-deoxythymidine-5'-monophosphate (dTMP) while utilizing 5,10-methylenetetrahydrofolate (mTHF) as the methyl donor, and NADPH and FADH(2) as the reductant	thyX	-	2.1.1.148	ko:K03465	ko00240,ko00670,ko01100,map00240,map00670,map01100	-	R06613	RC00022,RC00332	ko00000,ko00001,ko01000	-	-	-	Thy1
s__Anaerococcus_provencensis_MAG_868_13_3	Anaerococcus_provencensis	Female	0.246851	0	K	Sigma factors are initiation factors that promote the attachment of RNA polymerase to specific initiation sites and are then released. This sigma factor is the primary sigma factor during exponential growth	sigA	-	-	ko:K03086	-	-	-	-	ko00000,ko03021	-	-	-	Sigma70_r1_1,Sigma70_r1_2,Sigma70_r2,Sigma70_r3,Sigma70_r4
s__Anaerococcus_provencensis_MAG_868_14_5	Anaerococcus_provencensis	Female	0.527622	0	V	ABC transporter transmembrane region	-	-	-	ko:K06147	-	-	-	-	ko00000,ko02000	3.A.1.106,3.A.1.109,3.A.1.21	-	-	ABC_membrane,ABC_tran
s__Anaerococcus_provencensis_MAG_868_14_6	Anaerococcus_provencensis	Female	0.267329	0.267329	V	ABC transporter	-	-	-	ko:K06147	-	-	-	-	ko00000,ko02000	3.A.1.106,3.A.1.109,3.A.1.21	-	-	ABC_membrane,ABC_tran
s__Anaerococcus_provencensis_MAG_868_15_1	Anaerococcus_provencensis	Female	0.158784	0.225891	L	the current gene model (or a revised gene model) may contain a frame shift	-	-	-	-	-	-	-	-	-	-	-	-	Recombinase,Resolvase,Zn_ribbon_recom
s__Anaerococcus_provencensis_MAG_868_15_104	Anaerococcus_provencensis	Female	1.02618	0.0427574	T	GHKL domain	-	-	-	-	-	-	-	-	-	-	-	-	HAMP,HATPase_c,HisKA
s__Anaerococcus_provencensis_MAG_868_15_117	Anaerococcus_provencensis	Female	0	0.0218485	G	General (non sugar-specific) component of the phosphoenolpyruvate-dependent sugar phosphotransferase system (sugar PTS). This major carbohydrate active-transport system catalyzes the phosphorylation of incoming sugar substrates concomitantly with their translocation across the cell membrane. Enzyme I transfers the phosphoryl group from phosphoenolpyruvate (PEP) to the phosphoryl carrier protein (…	ptsP	-	2.7.3.9,2.7.9.2	ko:K01007,ko:K08483	ko00620,ko00680,ko00720,ko01100,ko01120,ko01200,ko02060,map00620,map00680,map00720,map01100,map01120,map01200,map02060	M00173,M00374	R00199	RC00002,RC00015	ko00000,ko00001,ko00002,ko01000,ko02000	8.A.7	-	-	PEP-utilisers_N,PEP-utilizers,PEP-utilizers_C,PPDK_N
s__Anaerococcus_provencensis_MAG_868_15_119	Anaerococcus_provencensis	Female	0	0.134228	K	Transcriptional regulator, LacI family	ccpA	-	-	ko:K02529	-	-	-	-	ko00000,ko03000	-	-	-	LacI,Peripla_BP_1,Peripla_BP_3
s__Anaerococcus_provencensis_MAG_868_15_121	Anaerococcus_provencensis	Female	0	0	S	YtxH-like protein	-	-	-	-	-	-	-	-	-	-	-	-	ApoLp-III,YtxH
s__Anaerococcus_provencensis_MAG_868_15_125	Anaerococcus_provencensis	Female	0.128454	0	L	Integrase core domain protein	-	-	-	-	-	-	-	-	-	-	-	-	HTH_38,rve
s__Anaerococcus_provencensis_MAG_868_15_19	Anaerococcus_provencensis	Female	0.264557	0.0721519	L	DNA ligase that catalyzes the formation of phosphodiester linkages between 5'-phosphoryl and 3'-hydroxyl groups in double-stranded DNA using NAD as a coenzyme and as the energy source for the reaction. It is essential for DNA replication and repair of damaged DNA	ligA	-	6.5.1.2	ko:K01972	ko03030,ko03410,ko03420,ko03430,map03030,map03410,map03420,map03430	-	R00382	RC00005	ko00000,ko00001,ko01000,ko03032,ko03400	-	-	-	BRCT,DNA_ligase_OB,DNA_ligase_ZBD,DNA_ligase_aden,HHH_2,HHH_5
s__Anaerococcus_provencensis_MAG_868_15_23	Anaerococcus_provencensis	Female	0.37935	0	F	Catalyzes the deamination of 5-methylthioadenosine and S-adenosyl-L-homocysteine into 5-methylthioinosine and S-inosyl-L- homocysteine, respectively. Is also able to deaminate adenosine	mtaD	GO:0003674,GO:0003824,GO:0016787,GO:0016810,GO:0016814,GO:0019239,GO:0050270	3.5.4.28,3.5.4.31,3.5.4.40	ko:K12960,ko:K20810	ko00130,ko00270,ko01100,ko01110,map00130,map00270,map01100,map01110	-	R09660,R10695	RC00477	ko00000,ko00001,ko01000	-	-	-	Amidohydro_1
s__Anaerococcus_provencensis_MAG_868_15_40	Anaerococcus_provencensis	Female	0	0	H	Catalyzes two steps in the biosynthesis of coenzyme A. In the first step cysteine is conjugated to 4'-phosphopantothenate to form 4-phosphopantothenoylcysteine, in the latter compound is decarboxylated to form 4'-phosphopantotheine	coaBC	-	4.1.1.36,6.3.2.5	ko:K01598,ko:K13038	ko00770,ko01100,map00770,map01100	M00120	R03269,R04231	RC00064,RC00090,RC00822	ko00000,ko00001,ko00002,ko01000	-	-	-	DFP,Flavoprotein,Pan_kinase
s__Anaerococcus_provencensis_MAG_868_15_41	Anaerococcus_provencensis	Female	0	0.248899	L	Involved in the restart of stalled replication forks. Recognizes and binds the arrested nascent DNA chain at stalled replication forks. It can open the DNA duplex, via its helicase activity, and promote assembly of the primosome and loading of the major replicative helicase DnaB onto DNA	priA	-	-	ko:K04066	ko03440,map03440	-	-	-	ko00000,ko00001,ko01000,ko03400	-	-	-	DEAD,Helicase_C,ResIII
s__Anaerococcus_provencensis_MAG_868_15_48	Anaerococcus_provencensis	Female	0	0.0279483	L	Belongs to the 'phage' integrase family	xerC	-	-	ko:K03733,ko:K04763	-	-	-	-	ko00000,ko03036	-	-	-	Phage_int_SAM_1,Phage_int_SAM_4,Phage_integrase
s__Anaerococcus_provencensis_MAG_868_15_5	Anaerococcus_provencensis	Female	0	0.0268234	V	ATPases associated with a variety of cellular activities	-	-	-	-	-	-	-	-	-	-	-	-	ABC_tran
s__Anaerococcus_provencensis_MAG_868_15_51	Anaerococcus_provencensis	Female	0.252448	0	L	This protein is involved in the repair of mismatches in DNA. It is required for dam-dependent methyl-directed DNA mismatch repair. May act as a molecular matchmaker , a protein that promotes the formation of a stable complex between two or more DNA-binding proteins in an ATP-dependent manner without itself being part of a final effector complex	mutL	-	-	ko:K03572	ko03430,map03430	-	-	-	ko00000,ko00001,ko03400	-	-	-	DNA_mis_repair,HATPase_c_3,MutL_C
s__Anaerococcus_provencensis_MAG_868_15_6	Anaerococcus_provencensis	Female	0.315583	0.145881	V	FtsX-like permease family	-	-	-	-	-	-	-	-	-	-	-	-	FtsX
s__Anaerococcus_provencensis_MAG_868_15_87	Anaerococcus_provencensis	Female	0	0	J	Catalyzes the attachment of L-aspartate to tRNA(Asp) in a two-step reaction L-aspartate is first activated by ATP to form Asp-AMP and then transferred to the acceptor end of tRNA(Asp)	aspS	-	6.1.1.12	ko:K01876	ko00970,map00970	M00359,M00360	R05577	RC00055,RC00523	ko00000,ko00001,ko00002,ko01000,ko01007,ko03016,ko03029	-	-	-	GAD,tRNA-synt_2,tRNA-synt_2d,tRNA_anti-codon
s__Anaerococcus_provencensis_MAG_868_15_90	Anaerococcus_provencensis	Female	0	0	KT	In eubacteria ppGpp (guanosine 3'-diphosphate 5-' diphosphate) is a mediator of the stringent response that coordinates a variety of cellular activities in response to changes in nutritional abundance	relA	-	2.7.6.5	ko:K00951	ko00230,map00230	-	R00429	RC00002,RC00078	ko00000,ko00001,ko01000	-	-	iHN637.CLJU_RS16615	ACT_4,DHH,DHHA1,HD_4,RelA_SpoT,TGS
s__Anaerococcus_provencensis_MAG_868_16_18	Anaerococcus_provencensis	Female	0	0.323991	V	ABC transporter, ATP-binding protein	-	-	-	ko:K01990	-	M00254	-	-	ko00000,ko00002,ko02000	3.A.1	-	-	ABC_tran,DUF4162
s__Anaerococcus_provencensis_MAG_868_16_19	Anaerococcus_provencensis	Female	0.0202999	0	J	Involved in mRNA degradation. Catalyzes the phosphorolysis of single-stranded polyribonucleotides processively in the 3'- to 5'-direction	pnp	-	2.7.7.8	ko:K00962	ko00230,ko00240,ko03018,map00230,map00240,map03018	M00394	R00437,R00438,R00439,R00440	RC02795	ko00000,ko00001,ko00002,ko01000,ko03016,ko03019	-	-	-	KH_1,PNPase,RNase_PH,RNase_PH_C,S1
s__Anaerococcus_provencensis_MAG_868_16_24	Anaerococcus_provencensis	Female	0.13289	0	J	One of several proteins that assist in the late maturation steps of the functional core of the 30S ribosomal subunit. Associates with free 30S ribosomal subunits (but not with 30S subunits that are part of 70S ribosomes or polysomes). Required for efficient processing of 16S rRNA. May interact with the 5'-terminal helix region of 16S rRNA	rbfA	-	-	ko:K02834	-	-	-	-	ko00000,ko03009	-	-	-	RBFA
s__Anaerococcus_provencensis_MAG_868_16_33	Anaerococcus_provencensis	Female	0.5322	0.0887	L	Required for replicative DNA synthesis. This DNA polymerase also exhibits 3' to 5' exonuclease activity	polC	-	2.7.7.7	ko:K02342,ko:K03763	ko00230,ko00240,ko01100,ko03030,ko03430,ko03440,map00230,map00240,map01100,map03030,map03430,map03440	M00260	R00375,R00376,R00377,R00378	RC02795	ko00000,ko00001,ko00002,ko01000,ko03032,ko03400	-	-	-	DNA_pol3_a_NI,DNA_pol3_a_NII,DNA_pol3_alpha,HHH_6,PHP,RNase_T,tRNA_anti-codon
s__Anaerococcus_provencensis_MAG_868_16_38	Anaerococcus_provencensis	Female	0.454337	0.242313	S	ECF transporter, substrate-specific component	-	-	-	-	-	-	-	-	-	-	-	-	ECF_trnsprt
s__Anaerococcus_provencensis_MAG_868_16_39	Anaerococcus_provencensis	Female	0	0.265472	H	Catalyzes the phosphorylation of pantothenate (Pan), the first step in CoA biosynthesis	coaX	-	-	-	-	-	-	-	-	-	-	-	Pan_kinase
s__Anaerococcus_provencensis_MAG_868_16_40	Anaerococcus_provencensis	Female	0.360229	0.166366	L	This gene contains a nucleotide ambiguity which may be the result of a sequencing error	-	-	-	-	-	-	-	-	-	-	-	-	DDE_Tnp_1,DDE_Tnp_1_6,DUF772
s__Anaerococcus_provencensis_MAG_868_17_1	Anaerococcus_provencensis	Female	0.180118	0	V	MATE efflux family protein	-	-	-	-	-	-	-	-	-	-	-	-	MatE
s__Anaerococcus_provencensis_MAG_868_17_10	Anaerococcus_provencensis	Female	0.0971475	0.143173	L	cog cog3547	-	-	-	-	-	-	-	-	-	-	-	-	DEDD_Tnp_IS110,Transposase_20
s__Anaerococcus_provencensis_MAG_868_17_100	Anaerococcus_provencensis	Female	0	0.153061	S	Arsenical resistance operon trans-acting repressor ArsD	-	-	-	-	-	-	-	-	-	-	-	-	ArsD
s__Anaerococcus_provencensis_MAG_868_17_101	Anaerococcus_provencensis	Female	0.0987571	0.0962363	P	Arsenite-activated ATPase (ArsA)	arsA	-	3.6.3.16	ko:K01551	-	-	-	-	ko00000,ko01000,ko02000	3.A.19.1,3.A.21.1,3.A.4.1	-	-	ArsA_ATPase
s__Anaerococcus_provencensis_MAG_868_17_102	Anaerococcus_provencensis	Female	0.0761852	0.139822	T	Belongs to the low molecular weight phosphotyrosine protein phosphatase family	arsC	-	1.20.4.1	ko:K03741	-	-	-	-	ko00000,ko01000	-	-	-	LMWPc
s__Anaerococcus_provencensis_MAG_868_17_103	Anaerococcus_provencensis	Female	0.132583	0.0559573	P	Sodium Bile acid symporter family	arsB	-	-	ko:K03325	-	-	-	-	ko00000,ko02000	2.A.59	-	-	SBF
s__Anaerococcus_provencensis_MAG_868_17_104	Anaerococcus_provencensis	Female	0	0.252832	E	methionine synthase, vitamin-B12 independent	-	-	-	-	-	-	-	-	-	-	-	-	Meth_synt_2
s__Anaerococcus_provencensis_MAG_868_17_107	Anaerococcus_provencensis	Female	0.215119	0	C	FAD binding domain	-	-	1.3.5.1,1.3.5.4	ko:K00239	ko00020,ko00190,ko00650,ko00720,ko01100,ko01110,ko01120,ko01130,ko01200,ko05134,map00020,map00190,map00650,map00720,map01100,map01110,map01120,map01130,map01200,map05134	M00009,M00011,M00149,M00173,M00374,M00376	R02164	RC00045	ko00000,ko00001,ko00002,ko01000	-	-	-	FAD_binding_2,FMN_bind
s__Anaerococcus_provencensis_MAG_868_17_111	Anaerococcus_provencensis	Female	0.301998	0.0503331	C	Alkyl hydroperoxide reductase, F subunit	ahpF	-	-	ko:K03387	-	-	-	-	ko00000,ko01000	-	-	-	Glutaredoxin,Pyr_redox_2,Pyr_redox_3,Thioredoxin_3
s__Anaerococcus_provencensis_MAG_868_17_121	Anaerococcus_provencensis	Female	0.257133	0.514267	H	Belongs to the folylpolyglutamate synthase family	folC	-	6.3.2.12,6.3.2.17	ko:K11754	ko00790,ko01100,map00790,map01100	M00126,M00841	R00942,R02237,R04241	RC00064,RC00090,RC00162	ko00000,ko00001,ko00002,ko01000	-	-	-	HPPK,Mur_ligase_C,Mur_ligase_M
s__Anaerococcus_provencensis_MAG_868_17_124	Anaerococcus_provencensis	Female	0	0.263848	-	-	-	-	-	-	-	-	-	-	-	-	-	-	-
s__Anaerococcus_provencensis_MAG_868_17_134	Anaerococcus_provencensis	Female	0.186611	0	P	ABC transporter, permease protein	-	-	-	ko:K02011	ko02010,map02010	M00190	-	-	ko00000,ko00001,ko00002,ko02000	3.A.1.10	-	-	BPD_transp_1
s__Anaerococcus_provencensis_MAG_868_17_39	Anaerococcus_provencensis	Female	0	0.253437	L	it binds specifically double-stranded DNA at a 9 bp consensus (dnaA box) 5'-TTATC CA A CA A-3'. DnaA binds to ATP and to acidic phospholipids	dnaA	-	-	ko:K02313	ko02020,ko04112,map02020,map04112	-	-	-	ko00000,ko00001,ko03032,ko03036	-	-	-	Bac_DnaA,Bac_DnaA_C,DnaA_N,LRR_6,Sec7
s__Anaerococcus_provencensis_MAG_868_17_44	Anaerococcus_provencensis	Female	0.0801666	0.0779397	L	A type II topoisomerase that negatively supercoils closed circular double-stranded (ds) DNA in an ATP-dependent manner to modulate DNA topology and maintain chromosomes in an underwound state. Negative supercoiling favors strand separation, and DNA replication, transcription, recombination and repair, all of which involve strand separation. Also able to catalyze the interconversion of other topol…	gyrA	-	5.99.1.3	ko:K02469	-	-	-	-	ko00000,ko01000,ko03032,ko03400	-	-	-	DNA_gyraseA_C,DNA_topoisoIV
s__Anaerococcus_provencensis_MAG_868_17_49	Anaerococcus_provencensis	Female	0.237605	0	V	ABC transporter, ATP-binding protein	-	-	-	-	-	-	-	-	-	-	-	-	ABC_membrane,ABC_tran
s__Anaerococcus_provencensis_MAG_868_17_51	Anaerococcus_provencensis	Female	0	0.0574468	V	ABC transporter transmembrane region	-	-	-	-	-	-	-	-	-	-	-	-	ABC_membrane,ABC_tran
s__Anaerococcus_provencensis_MAG_868_17_65	Anaerococcus_provencensis	Female	0	0	P	ABC transporter, permease protein	appB	-	-	ko:K02033	ko02024,map02024	M00239	-	-	ko00000,ko00001,ko00002,ko02000	3.A.1.5	-	-	BPD_transp_1
s__Anaerococcus_provencensis_MAG_868_17_67	Anaerococcus_provencensis	Female	0	0.110997	P	Belongs to the ABC transporter superfamily	appD	-	-	ko:K02031	ko02024,map02024	M00239	-	-	ko00000,ko00001,ko00002,ko02000	3.A.1.5	-	-	ABC_tran,oligo_HPY
s__Anaerococcus_provencensis_MAG_868_17_68	Anaerococcus_provencensis	Female	0	0.154542	P	Belongs to the ABC transporter superfamily	appF	-	-	ko:K02032,ko:K10823	ko01501,ko02010,ko02024,map01501,map02010,map02024	M00239,M00439	-	-	ko00000,ko00001,ko00002,ko02000	3.A.1.5,3.A.1.5.1,3.A.1.5.18,3.A.1.5.19,3.A.1.5.25	-	-	ABC_tran,oligo_HPY
s__Anaerococcus_provencensis_MAG_868_17_73	Anaerococcus_provencensis	Female	0	0.449367	O	Glutathione S-transferase, N-terminal domain	-	-	-	-	-	-	-	-	-	-	-	-	GST_N_3
s__Anaerococcus_provencensis_MAG_868_17_86	Anaerococcus_provencensis	Female	0.140236	0	C	NADH:flavin oxidoreductase / NADH oxidase family	-	-	-	-	-	-	-	-	-	-	-	-	Oxidored_FMN,Pyr_redox_2
s__Anaerococcus_provencensis_MAG_868_17_90	Anaerococcus_provencensis	Female	0.437231	0.238489	T	Nacht domain	-	-	-	-	-	-	-	-	-	-	-	-	Response_reg
s__Anaerococcus_provencensis_MAG_868_17_91	Anaerococcus_provencensis	Female	0.65894	0.0376537	V	HsdM N-terminal domain	hsdM	-	2.1.1.72	ko:K03427	-	-	-	-	ko00000,ko01000,ko02048	-	-	-	HsdM_N,N6_Mtase
s__Anaerococcus_provencensis_MAG_868_17_93	Anaerococcus_provencensis	Female	0.521099	0.0450951	L	Subunit R is required for both nuclease and ATPase activities, but not for modification	hsdR	-	3.1.21.3	ko:K01153	-	-	-	-	ko00000,ko01000,ko02048	-	-	-	EcoR124_C,HSDR_N,Methylase_S,ResIII
s__Anaerococcus_provencensis_MAG_868_18_10	Anaerococcus_provencensis	Female	0.16468	0	M	peptidase S41	-	-	-	-	-	-	-	-	-	-	-	-	Peptidase_S41,Tricorn_C1
s__Anaerococcus_provencensis_MAG_868_18_11	Anaerococcus_provencensis	Female	0.118767	0	-	-	-	-	-	-	-	-	-	-	-	-	-	-	-
s__Anaerococcus_provencensis_MAG_868_18_16	Anaerococcus_provencensis	Female	0	0	S	Peptidase M16 inactive domain protein	-	-	-	ko:K06972	-	-	-	-	ko00000,ko01000,ko01002	-	-	-	M16C_assoc,Peptidase_M16,Peptidase_M16_C
s__Anaerococcus_provencensis_MAG_868_19_14	Anaerococcus_provencensis	Female	0.268316	0.0894388	V	Efflux ABC transporter, permease protein	-	-	-	ko:K02004	-	M00258	-	-	ko00000,ko00002,ko02000	3.A.1	-	-	FtsX,MacB_PCD,OEP
s__Anaerococcus_provencensis_MAG_868_19_16	Anaerococcus_provencensis	Female	0	0.0407407	L	Ser Thr phosphatase family protein	-	-	-	ko:K03547	-	-	-	-	ko00000,ko03400	-	-	-	AAA_23,Metallophos,Metallophos_2
s__Anaerococcus_provencensis_MAG_868_19_28	Anaerococcus_provencensis	Female	0.232752	0.130923	G	Belongs to the glycosyl hydrolase 13 family	-	-	-	-	-	-	-	-	-	-	-	-	Alpha-amylase,Alpha-amylase_C,CBM_48
s__Anaerococcus_provencensis_MAG_868_19_30	Anaerococcus_provencensis	Female	0.246154	0.246154	L	DNA polymerase III is a complex, multichain enzyme responsible for most of the replicative synthesis in bacteria. This DNA polymerase also exhibits 3' to 5' exonuclease activity	dnaX	-	2.7.7.7	ko:K02343	ko00230,ko00240,ko01100,ko03030,ko03430,ko03440,map00230,map00240,map01100,map03030,map03430,map03440	M00260	R00375,R00376,R00377,R00378	RC02795	ko00000,ko00001,ko00002,ko01000,ko03032,ko03400	-	-	-	DNA_pol3_a_NII,DNA_pol3_delta2,DNA_pol3_gamma3
s__Anaerococcus_provencensis_MAG_868_19_39	Anaerococcus_provencensis	Female	0.254466	0	G	Synthesizes alpha-1,4-glucan chains using ADP-glucose	glgA	-	2.4.1.21	ko:K00703	ko00500,ko01100,ko01110,ko02026,map00500,map01100,map01110,map02026	M00565	R02421	RC00005	ko00000,ko00001,ko00002,ko01000,ko01003	-	GT5	-	Glyco_transf_5,Glycos_transf_1,HC2
s__Anaerococcus_provencensis_MAG_868_19_42	Anaerococcus_provencensis	Female	0.267384	0.0763953	G	Phosphoglucomutase phosphomannomutase, alpha beta alpha domain II	pgcA	-	5.4.2.2,5.4.2.8	ko:K01835,ko:K01840	ko00010,ko00030,ko00051,ko00052,ko00230,ko00500,ko00520,ko00521,ko01100,ko01110,ko01120,ko01130,map00010,map00030,map00051,map00052,map00230,map00500,map00520,map00521,map01100,map01110,map01120,map01130	M00114,M00549	R00959,R01057,R01818,R08639	RC00408	ko00000,ko00001,ko00002,ko01000	-	-	-	PGM_PMM_I,PGM_PMM_II,PGM_PMM_III,PGM_PMM_IV
s__Anaerococcus_provencensis_MAG_868_19_48	Anaerococcus_provencensis	Female	0.226106	0.279941	S	Helix-turn-helix domain	-	-	-	-	-	-	-	-	-	-	-	-	HTH_38
s__Anaerococcus_provencensis_MAG_868_19_49	Anaerococcus_provencensis	Female	0.208333	0.125	L	Integrase core domain protein	-	-	-	-	-	-	-	-	-	-	-	-	HTH_38,rve
s__Anaerococcus_provencensis_MAG_868_2_2	Anaerococcus_provencensis	Female	0.13308	0.0887199	S	ABC transporter, ATP-binding protein	natA	-	-	ko:K01990	-	M00254	-	-	ko00000,ko00002,ko02000	3.A.1	-	-	ABC_tran,DUF4162
s__Anaerococcus_provencensis_MAG_868_2_5	Anaerococcus_provencensis	Female	0	0	-	-	-	-	-	-	-	-	-	-	-	-	-	-	-
s__Anaerococcus_provencensis_MAG_868_2_50	Anaerococcus_provencensis	Female	0.533485	0	J	Binds the lower part of the 30S subunit head. Binds mRNA in the 70S ribosome, positioning it for translation	rpsC	-	-	ko:K02982	ko03010,map03010	M00178,M00179	-	-	br01610,ko00000,ko00001,ko00002,ko03011	-	-	-	KH_2,Ribosomal_S3_C
s__Anaerococcus_provencensis_MAG_868_2_59	Anaerococcus_provencensis	Female	0	0	M	cog cog1346	lrgB	-	-	-	-	-	-	-	-	-	-	-	LrgB
s__Anaerococcus_provencensis_MAG_868_2_71	Anaerococcus_provencensis	Female	0.167985	0	S	Polyphosphate kinase 2 (PPK2)	pap	-	-	-	-	-	-	-	-	-	-	-	PPK2
s__Anaerococcus_provencensis_MAG_868_2_73	Anaerococcus_provencensis	Female	0	0	C	Radical SAM domain protein	-	-	-	-	-	-	-	-	-	-	-	-	Fer4_12,Fer4_14,Radical_SAM,SPASM
s__Anaerococcus_provencensis_MAG_868_20_16	Anaerococcus_provencensis	Female	0	0	S	Heptaprenyl diphosphate synthase component I	-	-	2.5.1.30	ko:K00805	ko00900,ko01110,map00900,map01110	-	R09247	RC00279	ko00000,ko00001,ko01000,ko01006	-	-	-	Hpre_diP_synt_I
s__Anaerococcus_provencensis_MAG_868_20_21	Anaerococcus_provencensis	Female	0	0.137417	M	penicillin-binding protein	mrdA	-	3.4.16.4	ko:K05515	ko00550,ko01501,map00550,map01501	-	-	-	ko00000,ko00001,ko01000,ko01011	-	-	-	PBP_dimer,Transpeptidase
s__Anaerococcus_provencensis_MAG_868_20_6	Anaerococcus_provencensis	Female	0	0.130573	L	In addition to polymerase activity, this DNA polymerase exhibits 5'-3' exonuclease activity	polA	-	2.7.7.7	ko:K02335	ko00230,ko00240,ko01100,ko03030,ko03410,ko03420,ko03440,map00230,map00240,map01100,map03030,map03410,map03420,map03440	-	R00375,R00376,R00377,R00378	RC02795	ko00000,ko00001,ko01000,ko03032,ko03400	-	-	-	5_3_exonuc,5_3_exonuc_N,Acetyltransf_1,DNA_pol_A,DNA_pol_A_exo1
s__Anaerococcus_provencensis_MAG_868_22_11	Anaerococcus_provencensis	Female	0.0936981	0.328196	G	Psort location CytoplasmicMembrane, score	-	-	-	ko:K16786,ko:K16787	ko02010,map02010	M00582	-	-	ko00000,ko00001,ko00002,ko01000,ko02000	3.A.1.25,3.A.1.28,3.A.1.29,3.A.1.30,3.A.1.31,3.A.1.32,3.A.1.33,3.A.1.35	-	-	AAA_21,ABC_tran
s__Anaerococcus_provencensis_MAG_868_22_12	Anaerococcus_provencensis	Female	0.154042	0.109826	V	ABC transporter transmembrane region	-	-	-	-	-	-	-	-	-	-	-	-	ABC_membrane,ABC_tran
s__Anaerococcus_provencensis_MAG_868_22_13	Anaerococcus_provencensis	Female	0.0972263	0.11253	V	ABC transporter, ATP-binding protein	-	-	-	ko:K06147	-	-	-	-	ko00000,ko02000	3.A.1.106,3.A.1.109,3.A.1.21	-	-	ABC_membrane,ABC_tran
s__Anaerococcus_provencensis_MAG_868_22_14	Anaerococcus_provencensis	Female	0.267866	0.491088	P	ATPase activity	-	-	-	ko:K16786,ko:K16787	ko02010,map02010	M00582	-	-	ko00000,ko00001,ko00002,ko01000,ko02000	3.A.1.25,3.A.1.28,3.A.1.29,3.A.1.30,3.A.1.31,3.A.1.32,3.A.1.33,3.A.1.35	-	-	AAA_21,ABC_tran
s__Anaerococcus_provencensis_MAG_868_22_15	Anaerococcus_provencensis	Female	0.0856478	0.0208365	V	MATE efflux family protein	-	-	-	-	-	-	-	-	-	-	-	-	MatE
s__Anaerococcus_provencensis_MAG_868_22_17	Anaerococcus_provencensis	Female	0.0612422	0.0255936	L	Recombinase	y4bA	-	-	-	-	-	-	-	-	-	-	-	Recombinase,Resolvase,Zn_ribbon_recom
s__Anaerococcus_provencensis_MAG_868_22_5	Anaerococcus_provencensis	Female	0.114938	0.204027	U	Relaxase mobilization nuclease domain protein	-	-	-	-	-	-	-	-	-	-	-	-	Relaxase
s__Anaerococcus_provencensis_MAG_868_22_6	Anaerococcus_provencensis	Female	0.0990444	0.0690138	S	Bacterial mobilisation protein (MobC)	-	-	-	-	-	-	-	-	-	-	-	-	MobC
s__Anaerococcus_provencensis_MAG_868_22_8	Anaerococcus_provencensis	Female	0.657083	0.306771	K	Transcriptional regulator, TetR family	-	-	-	-	-	-	-	-	-	-	-	-	TetR_N
s__Anaerococcus_provencensis_MAG_868_22_9	Anaerococcus_provencensis	Female	0.0466907	0.466907	S	Hypothetical bacterial integral membrane protein (Trep_Strep)	-	-	-	ko:K16926	-	M00582	-	-	ko00000,ko00002,ko02000	3.A.1.31	-	-	Trep_Strep
s__Anaerococcus_provencensis_MAG_868_24_2	Anaerococcus_provencensis	Female	0	0.0159346	S	OPT oligopeptide transporter protein	-	-	-	-	-	-	-	-	-	-	-	-	OPT
s__Anaerococcus_provencensis_MAG_868_26_1	Anaerococcus_provencensis	Female	0.290056	0.314866	V	Efflux ABC transporter, permease protein	-	-	-	-	-	-	-	-	-	-	-	-	FtsX,MacB_PCD
s__Anaerococcus_provencensis_MAG_868_26_11	Anaerococcus_provencensis	Female	0.0263354	0.0119706	F	Phosphoribosylaminoimidazolesuccinocarboxamide synthase	purC	-	6.3.2.6	ko:K01923	ko00230,ko01100,ko01110,ko01130,map00230,map01100,map01110,map01130	M00048	R04591	RC00064,RC00162	ko00000,ko00001,ko00002,ko01000	-	-	-	SAICAR_synt
s__Anaerococcus_provencensis_MAG_868_26_19	Anaerococcus_provencensis	Female	0	0	E	pyridoxal-dependent decarboxylase	ddc	-	4.1.1.15	ko:K01580	ko00250,ko00410,ko00430,ko00650,ko01100,ko01110,ko01120,ko02024,ko04727,ko04940,map00250,map00410,map00430,map00650,map01100,map01110,map01120,map02024,map04727,map04940	M00027	R00261,R00489,R01682,R02466	RC00299	ko00000,ko00001,ko00002,ko01000	-	-	-	Pyridoxal_deC
s__Anaerococcus_provencensis_MAG_868_26_22	Anaerococcus_provencensis	Female	0.126465	0.126465	CE	FAD dependent oxidoreductase	-	-	-	-	-	-	-	-	-	-	-	-	DAO
s__Anaerococcus_provencensis_MAG_868_26_33	Anaerococcus_provencensis	Female	0.141891	0.202857	L	Transposase IS116/IS110/IS902 family	-	-	-	-	-	-	-	-	-	-	-	-	DEDD_Tnp_IS110,Transposase_20
s__Anaerococcus_provencensis_MAG_868_26_4	Anaerococcus_provencensis	Female	0	0	F	Catalyzes the formation of phosphoribosylamine from phosphoribosylpyrophosphate (PRPP) and glutamine	purF	-	2.4.2.14	ko:K00764	ko00230,ko00250,ko01100,ko01110,ko01130,map00230,map00250,map01100,map01110,map01130	M00048	R01072	RC00010,RC02724,RC02752	ko00000,ko00001,ko00002,ko01000,ko01002	-	-	-	GATase_6,GATase_7,Pribosyltran
s__Anaerococcus_provencensis_MAG_868_26_40	Anaerococcus_provencensis	Female	0	0	GT	Belongs to the PEP-utilizing enzyme family	ppdK	-	2.7.9.1,2.7.9.2	ko:K01006,ko:K01007	ko00620,ko00680,ko00710,ko00720,ko01100,ko01120,ko01200,map00620,map00680,map00710,map00720,map01100,map01120,map01200	M00169,M00171,M00172,M00173,M00374	R00199,R00206	RC00002,RC00015	ko00000,ko00001,ko00002,ko01000	-	-	-	PEP-utilizers,PEP-utilizers_C,PPDK_N
s__Anaerococcus_provencensis_MAG_868_26_42	Anaerococcus_provencensis	Female	0	0	J	amino acids such as threonine, to avoid such errors, it has a posttransfer editing activity that hydrolyzes mischarged Thr-tRNA(Val) in a tRNA-dependent manner	valS	-	6.1.1.9	ko:K01873	ko00970,map00970	M00359,M00360	R03665	RC00055,RC00523	ko00000,ko00001,ko00002,ko01000,ko01007,ko03016	-	-	-	Anticodon_1,Val_tRNA-synt_C,tRNA-synt_1
s__Anaerococcus_provencensis_MAG_868_26_56	Anaerococcus_provencensis	Female	0.133649	0.133649	L	DEAD DEAH box helicase	-	-	-	ko:K03724	-	-	-	-	ko00000,ko01000,ko03400	-	-	-	DEAD,Helicase_C
s__Anaerococcus_provencensis_MAG_868_26_63	Anaerococcus_provencensis	Female	0.142373	0	G	Belongs to the glycerate kinase type-1 family	glxK	-	2.7.1.165	ko:K00865	ko00260,ko00561,ko00630,ko01100,ko01120,ko01130,map00260,map00561,map00630,map01100,map01120,map01130	-	R08572	RC00002,RC00428	ko00000,ko00001,ko01000	-	-	-	Gly_kinase,NUDIX
s__Anaerococcus_provencensis_MAG_868_27_1	Anaerococcus_provencensis	Female	0.853834	1.43804	S	CAAX protease self-immunity	-	-	-	ko:K07052	-	-	-	-	ko00000	-	-	-	Abi
s__Anaerococcus_provencensis_MAG_868_27_2	Anaerococcus_provencensis	Female	0.144202	0.230817	L	RePlication protein	-	-	-	-	-	-	-	-	-	-	-	-	Rep_1
s__Anaerococcus_provencensis_MAG_868_28_10	Anaerococcus_provencensis	Female	0.11976	0.0684346	-	-	-	-	-	-	-	-	-	-	-	-	-	-	-
s__Anaerococcus_provencensis_MAG_868_28_17	Anaerococcus_provencensis	Female	0	0	J	Poly A polymerase head domain	cca	-	2.7.7.19,2.7.7.72	ko:K00970,ko:K00974	ko03013,ko03018,map03013,map03018	-	R09382,R09383,R09384,R09386	RC00078	ko00000,ko00001,ko01000,ko03016,ko03019	-	-	-	HD,PEGA,PolyA_pol,PolyA_pol_RNAbd,tRNA_NucTran2_2
s__Anaerococcus_provencensis_MAG_868_28_19	Anaerococcus_provencensis	Female	0.274733	0	OU	Cleaves peptides in various proteins in a process that requires ATP hydrolysis. Has a chymotrypsin-like activity. Plays a major role in the degradation of misfolded proteins	clpP	-	3.4.21.92	ko:K01358	ko04112,ko04212,map04112,map04212	-	-	-	ko00000,ko00001,ko01000,ko01002	-	-	-	CLP_protease
s__Anaerococcus_provencensis_MAG_868_28_20	Anaerococcus_provencensis	Female	0.274974	0	O	ATP-dependent specificity component of the Clp protease. It directs the protease to specific substrates. Can perform chaperone functions in the absence of ClpP	clpX	-	-	ko:K03544	ko04112,map04112	-	-	-	ko00000,ko00001,ko03110	-	-	-	AAA_2,ClpB_D2-small,zf-C4_ClpX
s__Anaerococcus_provencensis_MAG_868_28_24	Anaerococcus_provencensis	Female	0.177357	0.264093	L	This gene contains a nucleotide ambiguity which may be the result of a sequencing error	-	-	-	-	-	-	-	-	-	-	-	-	DDE_Tnp_1,DDE_Tnp_1_6,DUF772
s__Anaerococcus_provencensis_MAG_868_28_3	Anaerococcus_provencensis	Female	0.093728	0	T	GTP-binding protein TypA	typA	-	-	ko:K06207	-	-	-	-	ko00000	-	-	-	EFG_C,EFG_II,GTP_EFTU,GTP_EFTU_D2
s__Anaerococcus_provencensis_MAG_868_28_4	Anaerococcus_provencensis	Female	0	0.447054	-	-	-	-	-	-	-	-	-	-	-	-	-	-	-
s__Anaerococcus_provencensis_MAG_868_3_2	Anaerococcus_provencensis	Female	0.0784783	0.0843642	S	cog cog4283	-	-	-	-	-	-	-	-	-	-	-	-	DUF1706
s__Anaerococcus_provencensis_MAG_868_3_4	Anaerococcus_provencensis	Female	0.231942	0.378855	K	Psort location Cytoplasmic, score	-	-	-	-	-	-	-	-	-	-	-	-	GNAT_acetyltran,GrpB
s__Anaerococcus_provencensis_MAG_868_3_5	Anaerococcus_provencensis	Female	0.238462	0.127179	S	Protein of unknown function (DUF3847)	-	-	-	-	-	-	-	-	-	-	-	-	DUF3847
s__Anaerococcus_provencensis_MAG_868_30_12	Anaerococcus_provencensis	Female	0	0	I	Catalyzes the reversible formation of acyl-phosphate (acyl-PO(4)) from acyl- acyl-carrier-protein (acyl-ACP). This enzyme utilizes acyl-ACP as fatty acyl donor, but not acyl-CoA	plsX	-	2.3.1.15	ko:K03621	ko00561,ko00564,ko01100,ko01110,map00561,map00564,map01100,map01110	M00089	R00851,R09380	RC00004,RC00039,RC00041	ko00000,ko00001,ko00002,ko01000,ko01004	-	-	-	FA_synthesis
s__Anaerococcus_provencensis_MAG_868_30_23	Anaerococcus_provencensis	Female	0	0.0781522	S	One of several proteins that assist in the late maturation steps of the functional core of the 30S ribosomal subunit. Helps release RbfA from mature subunits. May play a role in the assembly of ribosomal proteins into the subunit. Circularly permuted GTPase that catalyzes slow GTP hydrolysis, GTPase activity is stimulated by the 30S ribosomal subunit	rsgA	-	3.1.3.100	ko:K06949	ko00730,ko01100,map00730,map01100	-	R00615,R02135	RC00002,RC00017	ko00000,ko00001,ko01000,ko03009	-	-	-	RsgA_GTPase,RsgA_N
s__Anaerococcus_provencensis_MAG_868_30_25	Anaerococcus_provencensis	Female	0	0	C	Catalase	-	-	1.11.1.6	ko:K03781	ko00380,ko00630,ko01110,ko01130,ko01200,ko04011,ko04016,ko04068,ko04146,ko04211,ko04212,ko04213,ko05014,map00380,map00630,map01110,map01130,map01200,map04011,map04016,map04068,map04146,map04211,map04212,map04213,map05014	M00532	R00009,R00602,R02670	RC00034,RC00767,RC02141,RC02755	ko00000,ko00001,ko00002,ko01000	-	-	-	Catalase,Catalase-rel
s__Anaerococcus_provencensis_MAG_868_30_32	Anaerococcus_provencensis	Female	0	0.0235529	F	Catalyzes the phosphorylation of D-fructose 6-phosphate to fructose 1,6-bisphosphate by ATP, the first committing step of glycolysis	pfkA	-	2.7.1.11	ko:K00850	ko00010,ko00030,ko00051,ko00052,ko00680,ko01100,ko01110,ko01120,ko01130,ko01200,ko01230,ko03018,ko04152,ko05230,map00010,map00030,map00051,map00052,map00680,map01100,map01110,map01120,map01130,map01200,map01230,map03018,map04152,map05230	M00001,M00345	R00756,R03236,R03237,R03238,R03239,R04779	RC00002,RC00017	ko00000,ko00001,ko00002,ko01000,ko01009,ko03019	-	-	-	PFK
s__Anaerococcus_provencensis_MAG_868_30_33	Anaerococcus_provencensis	Female	0	0.296035	G	Belongs to the pyruvate kinase family	pyk	-	2.7.1.40	ko:K00873	ko00010,ko00230,ko00620,ko01100,ko01110,ko01120,ko01130,ko01200,ko01230,ko04922,ko04930,ko05165,ko05203,ko05230,map00010,map00230,map00620,map01100,map01110,map01120,map01130,map01200,map01230,map04922,map04930,map05165,map05203,map05230	M00001,M00002,M00049,M00050	R00200,R00430,R01138,R01858,R02320	RC00002,RC00015	ko00000,ko00001,ko00002,ko01000,ko04131,ko04147	-	-	-	IMPDH,PEP-utilizers,PK,PK_C
s__Anaerococcus_provencensis_MAG_868_30_34	Anaerococcus_provencensis	Female	0.110843	0.487708	J	Belongs to the class I-like SAM-binding methyltransferase superfamily. RNA M5U methyltransferase family	rumA	-	2.1.1.190	ko:K03215	-	-	-	-	ko00000,ko01000,ko03009	-	-	-	Methyltransf_31,TRAM,rve_3,tRNA_U5-meth_tr
s__Anaerococcus_provencensis_MAG_868_30_35	Anaerococcus_provencensis	Female	0.161684	0.105749	K	Transcriptional regulator, AbiEi antitoxin	-	-	-	-	-	-	-	-	-	-	-	-	AbiEi_4
s__Anaerococcus_provencensis_MAG_868_30_36	Anaerococcus_provencensis	Female	0.0637713	0.0874143	S	Nucleotidyl transferase AbiEii toxin, Type IV TA system	-	-	-	-	-	-	-	-	-	-	-	-	AbiEii
s__Anaerococcus_provencensis_MAG_868_31_4	Anaerococcus_provencensis	Female	0	0	G	Catalyzes the interconversion of 2-phosphoglycerate and 3-phosphoglycerate	gpmA	-	5.4.2.11	ko:K01834	ko00010,ko00260,ko00680,ko01100,ko01110,ko01120,ko01130,ko01200,ko01230,ko04922,ko05230,map00010,map00260,map00680,map01100,map01110,map01120,map01130,map01200,map01230,map04922,map05230	M00001,M00002,M00003	R01518	RC00536	ko00000,ko00001,ko00002,ko01000,ko04131,ko04147	-	-	-	His_Phos_1
s__Anaerococcus_provencensis_MAG_868_32_11	Anaerococcus_provencensis	Female	0	0.0410672	C	pyridine nucleotide-disulfide oxidoreductase	-	-	-	-	-	-	-	-	-	-	-	-	DUF1667,FAD_oxidored,Pyr_redox_2,Pyr_redox_3
s__Anaerococcus_provencensis_MAG_868_32_13	Anaerococcus_provencensis	Female	0.845058	0	H	Key enzyme in the regulation of glycerol uptake and metabolism. Catalyzes the phosphorylation of glycerol to yield sn- glycerol 3-phosphate	glpK	GO:0003674,GO:0003824,GO:0004370,GO:0005975,GO:0006066,GO:0006071,GO:0006793,GO:0006796,GO:0008150,GO:0008152,GO:0009987,GO:0016301,GO:0016310,GO:0016740,GO:0016772,GO:0016773,GO:0019400,GO:0019751,GO:0044237,GO:0044238,GO:0044262,GO:0044281,GO:0071704,GO:1901615	2.7.1.30	ko:K00864	ko00561,ko01100,ko03320,ko04626,map00561,map01100,map03320,map04626	-	R00847	RC00002,RC00017	ko00000,ko00001,ko01000,ko04147	-	-	-	FGGY_C,FGGY_N,MazG
s__Anaerococcus_provencensis_MAG_868_33_11	Anaerococcus_provencensis	Female	0.403323	0.134441	M	NlpC p60 family protein	-	-	-	ko:K21471	-	-	-	-	ko00000,ko01000,ko01002,ko01011	-	-	-	CW_binding_2,KELK,LysM,NLPC_P60,OmpH,PG_binding_1,SH3_3
s__Anaerococcus_provencensis_MAG_868_34_1	Anaerococcus_provencensis	Female	0.106857	0.126931	L	Reverse transcriptase (RNA-dependent DNA polymerase)	-	-	-	-	-	-	-	-	-	-	-	-	GIIM,RVT_1
s__Anaerococcus_provencensis_MAG_868_34_2	Anaerococcus_provencensis	Female	0.252463	0.568042	T	Transcriptional regulatory protein, C terminal	-	-	-	-	-	-	-	-	-	-	-	-	Response_reg,Trans_reg_C
s__Anaerococcus_provencensis_MAG_868_34_4	Anaerococcus_provencensis	Female	0.288903	0.216677	V	ABC transporter, ATP-binding protein	-	-	-	ko:K02003	-	M00258	-	-	ko00000,ko00002,ko02000	3.A.1	-	-	ABC_tran
s__Anaerococcus_provencensis_MAG_868_35_3	Anaerococcus_provencensis	Female	0.261647	0	K	Negative regulator of class I heat shock genes (grpE- dnaK-dnaJ and groELS operons). Prevents heat-shock induction of these operons	hrcA	-	-	ko:K03705	-	-	-	-	ko00000,ko03000	-	-	-	HTH_11,HTH_DeoR,HrcA,HrcA_DNA-bdg
s__Anaerococcus_provencensis_MAG_868_36_5	Anaerococcus_provencensis	Female	0.0255795	0.207194	K	Bacterial transcription activator, effector binding domain	-	-	-	ko:K13653	-	-	-	-	ko00000,ko03000	-	-	-	Cass2,GyrI-like,HTH_18
s__Anaerococcus_provencensis_MAG_868_37_12	Anaerococcus_provencensis	Female	0	0.133803	C	Desulfoferrodoxin ferrous iron-binding domain protein	sorA	-	1.15.1.2	ko:K05919	-	-	-	-	ko00000,ko01000	-	-	-	Desulfoferrodox
s__Anaerococcus_provencensis_MAG_868_37_19	Anaerococcus_provencensis	Female	0.308243	0.273825	M	Listeria-Bacteroides repeat domain (List_Bact_rpt)	-	-	-	-	-	-	-	-	-	-	-	-	Flg_new
s__Anaerococcus_provencensis_MAG_868_37_9	Anaerococcus_provencensis	Female	0	0	C	Electron transfer flavoprotein	etfA	-	1.3.1.108	ko:K03522,ko:K22432	-	-	-	-	ko00000,ko01000,ko04147	-	-	-	ETF,ETF_alpha,Fer4
s__Anaerococcus_provencensis_MAG_868_38_19	Anaerococcus_provencensis	Female	0.147849	0.0483354	E	Amino acid permease	NPD5_3681	-	-	-	-	-	-	-	-	-	-	-	AA_permease_2
s__Anaerococcus_provencensis_MAG_868_38_28	Anaerococcus_provencensis	Female	0	0	P	Transporter, CPA2 family	-	-	-	-	-	-	-	-	-	-	-	-	Na_H_Exchanger
s__Anaerococcus_provencensis_MAG_868_38_29	Anaerococcus_provencensis	Female	0.726872	0	S	Domain of unknown function (DUF3783)	-	-	-	-	-	-	-	-	-	-	-	-	DUF3783
s__Anaerococcus_provencensis_MAG_868_38_5	Anaerococcus_provencensis	Female	0	0	S	Serine aminopeptidase, S33	aroD	-	-	ko:K06889	-	-	-	-	ko00000	-	-	-	Abhydrolase_1,Abhydrolase_4,DHquinase_I,Hydrolase_4,Peptidase_S9
s__Anaerococcus_provencensis_MAG_868_38_55	Anaerococcus_provencensis	Female	0.548673	0.0411504	I	CoA-substrate-specific enzyme activase	hgdC2	-	-	-	-	-	-	-	-	-	-	-	BcrAD_BadFG,DUF2229,HGD-D
s__Anaerococcus_provencensis_MAG_868_38_57	Anaerococcus_provencensis	Female	0	0.054356	H	Involved in the biosynthesis of isoprenoids. Catalyzes the 1,3-allylic rearrangement of the homoallylic substrate isopentenyl (IPP) to its allylic isomer, dimethylallyl diphosphate (DMAPP)	fni	-	5.3.3.2	ko:K01823	ko00900,ko01100,ko01110,ko01130,map00900,map01100,map01110,map01130	M00095,M00096,M00364,M00365,M00366,M00367	R01123	RC00455	ko00000,ko00001,ko00002,ko01000	-	-	-	FMN_dh
s__Anaerococcus_provencensis_MAG_868_39_1	Anaerococcus_provencensis	Female	0.0936826	0.100375	U	Relaxase mobilization nuclease domain protein	-	-	-	-	-	-	-	-	-	-	-	-	Relaxase
s__Anaerococcus_provencensis_MAG_868_39_5	Anaerococcus_provencensis	Female	0.035729	0	G	KAP family P-loop domain	-	-	-	-	-	-	-	-	-	-	-	-	KAP_NTPase
s__Anaerococcus_provencensis_MAG_868_39_6	Anaerococcus_provencensis	Female	0.0452527	0.0108607	K	Cro/C1-type HTH DNA-binding domain	-	-	-	-	-	-	-	-	-	-	-	-	HTH_26
s__Anaerococcus_provencensis_MAG_868_39_7	Anaerococcus_provencensis	Female	0.0985194	0.0554172	L	Psort location Cytoplasmic, score	-	-	-	-	-	-	-	-	-	-	-	-	-
s__Anaerococcus_provencensis_MAG_868_39_8	Anaerococcus_provencensis	Female	0.133521	0.114399	L	helicase C-terminal domain protein	-	-	-	-	-	-	-	-	-	-	-	-	Helicase_C,N6_Mtase,ResIII,SNF2_N
s__Anaerococcus_provencensis_MAG_868_40_14	Anaerococcus_provencensis	Female	0	0.0546688	T	His Kinase A (phosphoacceptor) domain	-	-	-	-	-	-	-	-	-	-	-	-	HATPase_c,HisKA
s__Anaerococcus_provencensis_MAG_868_40_19	Anaerococcus_provencensis	Female	0	0.356537	L	Domain of unknown function (DUF4130	-	-	-	-	-	-	-	-	-	-	-	-	DUF4130
s__Anaerococcus_provencensis_MAG_868_40_26	Anaerococcus_provencensis	Female	0	0.0311106	S	Peptidase C39 family	-	-	-	-	-	-	-	-	-	-	-	-	Peptidase_C39_2
s__Anaerococcus_provencensis_MAG_868_40_28	Anaerococcus_provencensis	Female	0	0	I	MaoC like domain	-	-	-	-	-	-	-	-	-	-	-	-	MaoC_dehydrat_N,MaoC_dehydratas
s__Anaerococcus_provencensis_MAG_868_40_31	Anaerococcus_provencensis	Female	0	0	E	L-serine dehydratase, iron-sulfur-dependent, beta subunit	sdaAB	-	4.3.1.17	ko:K01752	ko00260,ko00270,ko01100,ko01110,ko01130,ko01200,ko01230,map00260,map00270,map01100,map01110,map01130,map01200,map01230	-	R00220,R00590	RC00331,RC02600	ko00000,ko00001,ko01000	-	-	-	ACT,SDH_beta
s__Anaerococcus_provencensis_MAG_868_40_33	Anaerococcus_provencensis	Female	0	0	C	Dehydrogenase	adh	-	-	-	-	-	-	-	-	-	-	-	Aldedh,Fe-ADH
s__Anaerococcus_provencensis_MAG_868_40_35	Anaerococcus_provencensis	Female	0	0	G	pfkB family carbohydrate kinase	-	-	2.7.1.45	ko:K00874	ko00030,ko01100,ko01120,ko01200,map00030,map01100,map01120,map01200	M00061,M00308,M00631	R01541	RC00002,RC00017	ko00000,ko00001,ko00002,ko01000	-	-	-	PfkB
s__Anaerococcus_provencensis_MAG_868_40_40	Anaerococcus_provencensis	Female	0	0.0426919	G	Bacterial extracellular solute-binding protein, family 7	-	-	-	-	-	-	-	-	-	-	-	-	DctP
s__Anaerococcus_provencensis_MAG_868_40_46	Anaerococcus_provencensis	Female	0.207342	0.155506	S	domain protein	-	-	-	-	-	-	-	-	-	-	-	-	Gate
s__Anaerococcus_provencensis_MAG_868_40_49	Anaerococcus_provencensis	Female	0	0.080415	V	Mate efflux family protein	-	-	-	ko:K03327	-	-	-	-	ko00000,ko02000	2.A.66.1	-	-	MatE
s__Anaerococcus_provencensis_MAG_868_40_50	Anaerococcus_provencensis	Female	0.415729	0.30985	M	Cna protein B-type domain	-	-	-	-	-	-	-	-	-	-	-	-	Cna_B
s__Anaerococcus_provencensis_MAG_868_40_51	Anaerococcus_provencensis	Female	0.0704114	0.35988	M	Cna protein B-type domain	-	-	-	-	-	-	-	-	-	-	-	-	Cna_B
s__Anaerococcus_provencensis_MAG_868_41_21	Anaerococcus_provencensis	Female	0.140049	0.280097	C	Selenium-dependent molybdenum hydroxylase 1	mop	-	-	-	-	-	-	-	-	-	-	-	Ald_Xan_dh_C,Ald_Xan_dh_C2,Fer2,Fer2_2,Fer4
s__Anaerococcus_provencensis_MAG_868_41_26	Anaerococcus_provencensis	Female	0.280447	0.280447	C	Aldehyde oxidase and xanthine dehydrogenase, molybdopterin binding	xdhA	-	1.17.1.4	ko:K00087	ko00230,ko01100,ko01120,map00230,map01100,map01120	M00546	R01768,R02103	RC00143	ko00000,ko00001,ko00002,ko01000	-	-	-	Ald_Xan_dh_C,Ald_Xan_dh_C2
s__Anaerococcus_provencensis_MAG_868_41_30	Anaerococcus_provencensis	Female	0	0	CE	selenate reductase YgfK	-	-	1.97.1.9	ko:K12527	ko00450,map00450	-	R07229	RC02420	ko00000,ko00001,ko01000	-	-	-	Fer4_20,Pyr_redox_2,Pyr_redox_3
s__Anaerococcus_provencensis_MAG_868_41_35	Anaerococcus_provencensis	Female	0.269499	0	E	Diaminopropionate ammonia-lyase	dpaL	-	4.3.1.15	ko:K01751	-	-	-	-	ko00000,ko01000	-	-	-	PALP
s__Anaerococcus_provencensis_MAG_868_41_48	Anaerococcus_provencensis	Female	0.291653	0.11367	H	Catalyzes the reversible conversion of 2- phosphoglycerate into phosphoenolpyruvate. It is essential for the degradation of carbohydrates via glycolysis	eno	-	4.2.1.11	ko:K01689	ko00010,ko00680,ko01100,ko01110,ko01120,ko01130,ko01200,ko01230,ko03018,ko04066,map00010,map00680,map01100,map01110,map01120,map01130,map01200,map01230,map03018,map04066	M00001,M00002,M00003,M00346,M00394	R00658	RC00349	ko00000,ko00001,ko00002,ko01000,ko03019,ko04147	-	-	-	Enolase_C,Enolase_N
s__Anaerococcus_provencensis_MAG_868_41_53	Anaerococcus_provencensis	Female	0.266667	0.266667	J	Belongs to the class IV-like SAM-binding methyltransferase superfamily. RNA methyltransferase TrmH family. TrmL subfamily	trmL	-	2.1.1.207	ko:K03216	-	-	-	-	ko00000,ko01000,ko03016	-	-	-	DUF1275,SpoU_methylase
s__Anaerococcus_provencensis_MAG_868_42_12	Anaerococcus_provencensis	Female	0.247035	0	S	zinc-ribbon domain	-	-	-	-	-	-	-	-	-	-	-	-	YARHG,zinc_ribbon_2
s__Anaerococcus_provencensis_MAG_868_42_4	Anaerococcus_provencensis	Female	0	0	S	Uncharacterized protein conserved in bacteria (DUF2179)	-	-	-	-	-	-	-	-	-	-	-	-	DUF2179,YitT_membrane
s__Anaerococcus_provencensis_MAG_868_43_100	Anaerococcus_provencensis	Female	0	0.598099	S	Fusaric acid resistance protein-like	-	-	-	-	-	-	-	-	-	-	-	-	ArAE_1,FUSC,FUSC_2,Hydrolase_3
s__Anaerococcus_provencensis_MAG_868_43_102	Anaerococcus_provencensis	Female	0	0	S	ABC-2 family transporter protein	-	-	-	-	-	-	-	-	-	-	-	-	ABC2_membrane_5
s__Anaerococcus_provencensis_MAG_868_43_109	Anaerococcus_provencensis	Female	0.504118	0.504118	J	Belongs to the class-I aminoacyl-tRNA synthetase family	cysS	-	6.1.1.16	ko:K01883	ko00970,map00970	M00359,M00360	R03650	RC00055,RC00523	ko00000,ko00001,ko00002,ko01000,ko01007,ko03016	-	-	-	Cir_Bir_Yir,DALR_2,tRNA-synt_1e,tRNA-synt_1g
s__Anaerococcus_provencensis_MAG_868_43_112	Anaerococcus_provencensis	Female	0.73683	0.122805	E	cog cog1164	pepF	-	-	-	-	-	-	-	-	-	-	-	Peptidase_M3,Peptidase_M3_N
s__Anaerococcus_provencensis_MAG_868_43_139	Anaerococcus_provencensis	Female	0.245881	0	G	Glycosyl hydrolase 101 beta sandwich domain	-	-	3.2.1.97	ko:K17624	-	-	-	-	ko00000,ko01000	-	GH101	-	CW_binding_1,CarbopepD_reg_2,CarboxypepD_reg,F5_F8_type_C,FIVAR,GA-like,Glyco_hyd_101C,Glyco_hydro_101,SLH
s__Anaerococcus_provencensis_MAG_868_43_161	Anaerococcus_provencensis	Female	0	0	G	phosphotransferase system, EIIB	nagE	-	2.7.1.193	ko:K02803,ko:K02804	ko00520,ko02060,map00520,map02060	M00267	R05199	RC00017,RC03206	ko00000,ko00001,ko00002,ko01000,ko02000	4.A.1.1.15,4.A.1.1.2,4.A.1.1.5,4.A.1.1.7	-	-	PTS_EIIB,PTS_EIIC
s__Anaerococcus_provencensis_MAG_868_43_163	Anaerococcus_provencensis	Female	0.465048	0	L	Protein of unknown function (DUF1524)	-	-	-	-	-	-	-	-	-	-	-	-	DNA_binding_1,DUF1524,DUF262,DUF4268,DUF4357
s__Anaerococcus_provencensis_MAG_868_43_165	Anaerococcus_provencensis	Female	0	0	J	Catalyzes the attachment of threonine to tRNA(Thr) in a two-step reaction L-threonine is first activated by ATP to form Thr-AMP and then transferred to the acceptor end of tRNA(Thr)	thrS	-	6.1.1.3	ko:K01868	ko00970,map00970	M00359,M00360	R03663	RC00055,RC00523	ko00000,ko00001,ko00002,ko01000,ko01007,ko03016	-	-	-	HGTP_anticodon,TGS,tRNA-synt_2b,tRNA_SAD
s__Anaerococcus_provencensis_MAG_868_43_166	Anaerococcus_provencensis	Female	0	0.224011	-	-	-	-	-	-	-	-	-	-	-	-	-	-	-
s__Anaerococcus_provencensis_MAG_868_43_17	Anaerococcus_provencensis	Female	0.127593	0.153112	G	Domain of unknown function (DUF4982)	-	-	3.2.1.23	ko:K01190	ko00052,ko00511,ko00600,ko01100,map00052,map00511,map00600,map01100	-	R01105,R01678,R03355,R04783,R06114	RC00049,RC00452	ko00000,ko00001,ko01000	-	-	-	Big_3,Big_4,CBM_6,CW_binding_1,DUF4982,Dockerin_1,F5_F8_type_C,FIVAR,Flg_new,Glyco_hydro_2,Glyco_hydro_20b,Glyco_hydro_2_C,Glyco_hydro_2_N,NAGidase
s__Anaerococcus_provencensis_MAG_868_43_18	Anaerococcus_provencensis	Female	0.252266	0	G	Glycosyl hydrolase family 92	-	-	-	-	-	-	-	-	-	-	-	-	Glyco_hydro_92
s__Anaerococcus_provencensis_MAG_868_43_28	Anaerococcus_provencensis	Female	0	0	GKT	Mga helix-turn-helix domain	-	-	-	ko:K03491	-	-	-	-	ko00000,ko03000	-	-	-	HTH_11,Mga,PRD,PTS_EIIA_2,PTS_IIB
s__Anaerococcus_provencensis_MAG_868_43_29	Anaerococcus_provencensis	Female	0	0.0603258	G	Domain of unknown function (DUF4091)	-	-	-	-	-	-	-	-	-	-	-	-	BNR_2,Big_2,Big_3,DUF4091,FIVAR,Gram_pos_anchor,Laminin_G_3,Lipase_GDSL_2
s__Anaerococcus_provencensis_MAG_868_43_30	Anaerococcus_provencensis	Female	0.40874	0.272494	-	-	-	-	-	-	-	-	-	-	-	-	-	-	DUF624
s__Anaerococcus_provencensis_MAG_868_43_38	Anaerococcus_provencensis	Female	0.0636085	0.0250579	H	Transaldolase is important for the balance of metabolites in the pentose-phosphate pathway	tal	-	2.2.1.2	ko:K00616	ko00030,ko01100,ko01110,ko01120,ko01130,ko01200,ko01230,map00030,map01100,map01110,map01120,map01130,map01200,map01230	M00004,M00007	R01827	RC00439,RC00604	ko00000,ko00001,ko00002,ko01000	-	-	-	TAL_FSA
s__Anaerococcus_provencensis_MAG_868_43_56	Anaerococcus_provencensis	Female	0	0.0324683	GK	ROK family	xylR	-	-	-	-	-	-	-	-	-	-	-	Fe_dep_repress,HTH_24,MarR_2,ROK
s__Anaerococcus_provencensis_MAG_868_43_64	Anaerococcus_provencensis	Female	0.570795	0	G	PTS system, lactose-specific	lacE	-	2.7.1.207	ko:K02761,ko:K02787,ko:K02788	ko00052,ko00500,ko01100,ko02060,map00052,map00500,map01100,map02060	M00275,M00281	R04393,R11170,R11172	RC00017,RC03206	ko00000,ko00001,ko00002,ko01000,ko02000	4.A.3.1,4.A.3.2	-	-	MCPsignal,PTS_EIIC,PTS_IIB
s__Anaerococcus_provencensis_MAG_868_43_69	Anaerococcus_provencensis	Female	0	0	G	Alpha-L-fucosidase	-	-	3.2.1.51	ko:K01206	ko00511,map00511	-	-	-	ko00000,ko00001,ko01000,ko04147	-	GH29	-	Alpha_L_fucos
s__Anaerococcus_provencensis_MAG_868_43_72	Anaerococcus_provencensis	Female	0	0.0687781	G	Periplasmic binding protein domain	mglB2	-	-	ko:K10540	ko02010,ko02030,map02010,map02030	M00214	-	-	ko00000,ko00001,ko00002,ko02000	3.A.1.2.3	-	-	Peripla_BP_4
s__Anaerococcus_provencensis_MAG_868_43_78	Anaerococcus_provencensis	Female	0.276284	0	E	Catalyzes the removal of elemental sulfur and selenium atoms from L-cysteine, L-cystine, L-selenocysteine, and L- selenocystine to produce L-alanine	sufS	-	2.8.1.7,4.4.1.16	ko:K11717	ko00450,ko01100,map00450,map01100	-	R03599,R11528	RC00961,RC01789,RC02313	ko00000,ko00001,ko01000	-	-	-	Aminotran_5,NifU_N,UPF0051
s__Anaerococcus_provencensis_MAG_868_43_80	Anaerococcus_provencensis	Female	0	0.280266	O	FeS assembly protein SufB	sufB	-	-	ko:K07033,ko:K09014	-	-	-	-	ko00000	-	-	-	UPF0051
s__Anaerococcus_provencensis_MAG_868_43_96	Anaerococcus_provencensis	Female	0	0.522147	-	-	-	-	-	-	-	-	-	-	-	-	-	-	-
s__Anaerococcus_provencensis_MAG_868_44_1	Anaerococcus_provencensis	Female	0.242967	0.485934	L	Belongs to the 'phage' integrase family	-	-	-	-	-	-	-	-	-	-	-	-	Phage_int_SAM_1,Phage_int_SAM_5
s__Anaerococcus_provencensis_MAG_868_45_12	Anaerococcus_provencensis	Female	0.335871	0.167935	C	Belongs to the V-ATPase proteolipid subunit family	ntpK	-	-	ko:K02124	ko00190,ko01100,map00190,map01100	M00159	-	-	ko00000,ko00001,ko00002	3.A.2.2,3.A.2.3	-	-	ATP-synt_C
s__Anaerococcus_provencensis_MAG_868_45_13	Anaerococcus_provencensis	Female	0.237415	0.0593539	C	Produces ATP from ADP in the presence of a proton gradient across the membrane	atpE	-	-	ko:K02121	ko00190,ko01100,map00190,map01100	M00159	-	-	ko00000,ko00001,ko00002	3.A.2.2,3.A.2.3	-	-	vATP-synt_E
s__Anaerococcus_provencensis_MAG_868_45_15	Anaerococcus_provencensis	Female	0.148252	0.593007	C	Produces ATP from ADP in the presence of a proton gradient across the membrane	atpF	-	-	ko:K02122	ko00190,ko01100,map00190,map01100	M00159	-	-	ko00000,ko00001,ko00002	3.A.2.2,3.A.2.3	-	-	ATP-synt_F
s__Anaerococcus_provencensis_MAG_868_45_25	Anaerococcus_provencensis	Female	0.142956	0.132949	V	ABC transporter, ATP-binding protein	-	-	-	-	-	-	-	-	-	-	-	-	ABC_membrane,ABC_tran
s__Anaerococcus_provencensis_MAG_868_45_5	Anaerococcus_provencensis	Female	0.489815	0.0459202	NO	Papain family cysteine protease	-	-	-	-	-	-	-	-	-	-	-	-	A2M_N,Big_2,Big_3,Big_5,CW_binding_2,ChW,Cu_amine_oxidN1,Flg_new,GA,Peptidase_C1,Rhodanese
s__Anaerococcus_provencensis_MAG_868_45_8	Anaerococcus_provencensis	Female	0.0647507	0.0339941	S	MMPL family	-	-	-	ko:K07003	-	-	-	-	ko00000	-	-	-	MMPL
s__Anaerococcus_provencensis_MAG_868_46_1	Anaerococcus_provencensis	Female	0	1.02185	M	Listeria-Bacteroides repeat domain (List_Bact_rpt)	-	-	-	-	-	-	-	-	-	-	-	-	Flg_new
s__Anaerococcus_provencensis_MAG_868_46_10	Anaerococcus_provencensis	Female	0.264977	0.241423	M	domain protein	-	-	-	-	-	-	-	-	-	-	-	-	CarboxypepD_reg,G5,Gram_pos_anchor,SdrG_C_C
s__Anaerococcus_provencensis_MAG_868_46_7	Anaerococcus_provencensis	Female	0	0	M	domain protein	-	-	-	-	-	-	-	-	-	-	-	-	Gram_pos_anchor
s__Anaerococcus_provencensis_MAG_868_47_11	Anaerococcus_provencensis	Female	0	0	L	hydrolase, TatD family	tatD	-	-	ko:K03424	-	-	-	-	ko00000,ko01000	-	-	-	TatD_DNase
s__Anaerococcus_provencensis_MAG_868_47_14	Anaerococcus_provencensis	Female	0	0.267519	P	ABC transporter, ATP-binding protein	-	-	-	ko:K06148	-	-	-	-	ko00000,ko02000	3.A.1	-	-	ABC_membrane,ABC_tran
s__Anaerococcus_provencensis_MAG_868_47_2	Anaerococcus_provencensis	Female	0.139669	0	E	domain protein	-	-	-	-	-	-	-	-	-	-	-	-	DapB_N,F420_oxidored,NAD_binding_3,SAF,Shikimate_DH
s__Anaerococcus_provencensis_MAG_868_47_27	Anaerococcus_provencensis	Female	0	0	C	Flavodoxin	-	-	-	-	-	-	-	-	-	-	-	-	Flavodoxin_1
s__Anaerococcus_provencensis_MAG_868_48_1	Anaerococcus_provencensis	Female	0.143217	0.0948739	L	Bacterial dnaA protein	-	-	-	-	-	-	-	-	-	-	-	-	IstB_IS21,IstB_IS21_ATP
s__Anaerococcus_provencensis_MAG_868_48_2	Anaerococcus_provencensis	Female	0.630218	0.568432	-	-	-	-	-	-	-	-	-	-	-	-	-	-	-
s__Anaerococcus_provencensis_MAG_868_48_3	Anaerococcus_provencensis	Female	0.19475	0.176529	L	the current gene model (or a revised gene model) may contain a frame shift	-	-	-	-	-	-	-	-	-	-	-	-	Recombinase,Resolvase,Zn_ribbon_recom
s__Anaerococcus_provencensis_MAG_868_48_4	Anaerococcus_provencensis	Female	0.104571	0.104571	S	Protein of unknown function (DUF3847)	-	-	-	-	-	-	-	-	-	-	-	-	DUF3847
s__Anaerococcus_provencensis_MAG_868_49_1	Anaerococcus_provencensis	Female	0.166792	0.288679	L	Uracil DNA glycosylase superfamily	-	-	-	-	-	-	-	-	-	-	-	-	UDG
s__Anaerococcus_provencensis_MAG_868_49_18	Anaerococcus_provencensis	Female	0.0553808	0	V	N-6 DNA Methylase	-	-	2.1.1.72	ko:K03427	-	-	-	-	ko00000,ko01000,ko02048	-	-	-	HSDR_N_2,N6_Mtase
s__Anaerococcus_provencensis_MAG_868_49_2	Anaerococcus_provencensis	Female	0.162597	0.0851394	V	Mutacin ABC transporter, ATP-binding protein MutF	mutF	-	-	ko:K01990	-	M00254	-	-	ko00000,ko00002,ko02000	3.A.1	-	-	ABC_tran
s__Anaerococcus_provencensis_MAG_868_49_3	Anaerococcus_provencensis	Female	0.150649	0.170028	S	ABC-2 family transporter protein	mutE	-	-	ko:K20491	ko02010,ko02020,ko02024,map02010,map02020,map02024	M00817	-	-	ko00000,ko00001,ko00002,ko02000	3.A.1.124.1,3.A.1.124.2,3.A.1.124.6	-	-	ABC2_membrane_4,ABC2_membrane_5
s__Anaerococcus_provencensis_MAG_868_49_4	Anaerococcus_provencensis	Female	0.13804	0.335241	S	Lantibiotic protection ABC transporter permease subunit, MutG family	mutG	-	-	ko:K20492	ko02010,ko02020,ko02024,map02010,map02020,map02024	M00817	-	-	ko00000,ko00001,ko00002,ko02000	3.A.1.124.1,3.A.1.124.2,3.A.1.124.6	-	-	ABC2_membrane_4
s__Anaerococcus_provencensis_MAG_868_49_6	Anaerococcus_provencensis	Female	0.130115	0.136371	T	Response regulator receiver domain protein	spaR	-	-	ko:K20488	ko02020,ko02024,map02020,map02024	M00816	-	-	ko00000,ko00001,ko00002,ko02022	-	-	-	Response_reg,Trans_reg_C
s__Anaerococcus_provencensis_MAG_868_49_7	Anaerococcus_provencensis	Female	0.241636	0.134611	T	ATPase histidine kinase DNA gyrase B HSP90 domain protein	-	-	-	-	-	-	-	-	-	-	-	-	HATPase_c,HisKA
s__Anaerococcus_provencensis_MAG_868_49_8	Anaerococcus_provencensis	Female	0	0	L	Phage integrase, N-terminal SAM-like domain	-	-	-	-	-	-	-	-	-	-	-	-	Phage_int_SAM_3,Phage_int_SAM_5,Phage_integrase
s__Anaerococcus_provencensis_MAG_868_5_3	Anaerococcus_provencensis	Female	0	0	G	Glycosyl hydrolase family 3 C-terminal domain	-	-	3.2.1.52	ko:K01207	ko00520,ko00531,ko01100,ko01501,map00520,map00531,map01100,map01501	M00628	R00022,R05963,R07809,R07810,R10831	RC00049	ko00000,ko00001,ko00002,ko01000	-	-	-	CW_binding_1,FIVAR,Glyco_hydro_3,Glyco_hydro_3_C,Gram_pos_anchor,PDT,Peptidase_M15,Peptidase_S66
s__Anaerococcus_provencensis_MAG_868_50_1	Anaerococcus_provencensis	Female	0.222025	0.322436	M	Cna protein B-type domain	-	-	-	-	-	-	-	-	-	-	-	-	Cna_B
s__Anaerococcus_provencensis_MAG_868_50_2	Anaerococcus_provencensis	Female	0.0906005	0.489243	M	Cna protein B-type domain	-	-	-	-	-	-	-	-	-	-	-	-	Cna_B
s__Anaerococcus_provencensis_MAG_868_52_1	Anaerococcus_provencensis	Female	0.0859438	0.0429719	L	DNA topoisomerase	topB	-	5.99.1.2	ko:K03169	-	-	-	-	ko00000,ko01000,ko03032	-	-	-	Topoisom_bac,Toprim,Toprim_Crpt
s__Anaerococcus_provencensis_MAG_868_52_3	Anaerococcus_provencensis	Female	0.24918	0.0415301	D	Copper amine oxidase domain protein	-	-	-	-	-	-	-	-	-	-	-	-	Big_2,Cu_amine_oxidN1,Flg_new,LRR_5
s__Anaerococcus_provencensis_MAG_868_53_12	Anaerococcus_provencensis	Female	0.134401	0.102401	V	ABC transporter	-	-	-	ko:K02003,ko:K02004	-	M00258	-	-	ko00000,ko00002,ko02000	3.A.1	-	-	ABC_tran,FtsX
s__Anaerococcus_provencensis_MAG_868_53_16	Anaerococcus_provencensis	Female	0.298117	0	EQ	Peptidase family T4	-	-	-	-	-	-	-	-	-	-	-	-	Peptidase_S58
s__Anaerococcus_provencensis_MAG_868_53_19	Anaerococcus_provencensis	Female	0	0	P	ATPases associated with a variety of cellular activities	-	-	-	ko:K16786,ko:K16787	ko02010,map02010	M00582	-	-	ko00000,ko00001,ko00002,ko01000,ko02000	3.A.1.25,3.A.1.28,3.A.1.29,3.A.1.30,3.A.1.31,3.A.1.32,3.A.1.33,3.A.1.35	-	-	ABC_tran,DUF3744
s__Anaerococcus_provencensis_MAG_868_53_2	Anaerococcus_provencensis	Female	0.361146	0.664508	J	Catalyzes the GTP-dependent ribosomal translocation step during translation elongation. During this step, the ribosome changes from the pre-translocational (PRE) to the post- translocational (POST) state as the newly formed A-site-bound peptidyl-tRNA and P-site-bound deacylated tRNA move to the P and E sites, respectively. Catalyzes the coordinated movement of the two tRNA molecules, the mRNA and…	fusA	-	-	ko:K02355	-	-	-	-	ko00000,ko03012,ko03029	-	-	-	EFG_C,EFG_II,EFG_IV,GTP_EFTU,GTP_EFTU_D2
s__Anaerococcus_provencensis_MAG_868_53_3	Anaerococcus_provencensis	Female	0.0523023	0.056721	J	This protein promotes the GTP-dependent binding of aminoacyl-tRNA to the A-site of ribosomes during protein biosynthesis	tuf	-	-	ko:K02358	-	-	-	-	ko00000,ko03012,ko03029,ko04147	-	-	-	GTP_EFTU,GTP_EFTU_D2,GTP_EFTU_D3
s__Anaerococcus_provencensis_MAG_868_53_30	Anaerococcus_provencensis	Female	0.246311	0.985244	H	Catalyzes the reversible transfer of the terminal phosphate of ATP to form a long-chain polyphosphate (polyP)	ppk1	-	2.7.4.1	ko:K00937	ko00190,ko03018,map00190,map03018	-	-	-	ko00000,ko00001,ko01000,ko03019	-	-	-	PP_kinase,PP_kinase_C,PP_kinase_N
s__Anaerococcus_provencensis_MAG_868_53_31	Anaerococcus_provencensis	Female	0.0697729	0.0976821	M	Serine-type D-Ala-D-Ala carboxypeptidase	-	-	3.4.17.14	ko:K07260	ko00550,ko01100,ko01502,ko02020,map00550,map01100,map01502,map02020	M00651	-	-	ko00000,ko00001,ko00002,ko01000,ko01002,ko01011,ko01504	-	-	-	Big_2,VanY
s__Anaerococcus_provencensis_MAG_868_53_34	Anaerococcus_provencensis	Female	0	0.052378	C	Belongs to the aldehyde dehydrogenase family	ywdH	-	1.2.1.3,1.2.99.10	ko:K00128,ko:K22445	ko00010,ko00053,ko00071,ko00280,ko00310,ko00330,ko00340,ko00380,ko00410,ko00561,ko00620,ko00625,ko00903,ko00981,ko01100,ko01110,ko01120,ko01130,map00010,map00053,map00071,map00280,map00310,map00330,map00340,map00380,map00410,map00561,map00620,map00625,map00903,map00981,map01100,map01110,map01120,map01130	M00135	R00264,R00631,R00710,R00904,R01752,R01986,R02549,R02678,R02940,R02957,R03283,R03869,R04065,R04506,R04903,R05050,R05237,R05238,R05286,R06366,R08146	RC00047,RC00071,RC00080,RC00186,RC00218,RC00242,RC00816,RC01500	ko00000,ko00001,ko00002,ko01000	-	-	-	Aldedh
s__Anaerococcus_provencensis_MAG_868_53_41	Anaerococcus_provencensis	Female	0.470906	0.104646	P	Belongs to the dicarboxylate amino acid cation symporter (DAACS) (TC 2.A.23) family	-	-	-	-	-	-	-	-	-	-	-	-	SDF
s__Anaerococcus_provencensis_MAG_868_54_12	Anaerococcus_provencensis	Female	0.0642681	0.467834	M	domain protein	-	GO:0001968,GO:0003674,GO:0005488,GO:0005515,GO:0008150,GO:0044877,GO:0051704,GO:0070051,GO:0098630,GO:0098743	-	ko:K13732,ko:K13733,ko:K14194	ko05100,ko05150,map05100,map05150	-	-	-	ko00000,ko00001	-	-	-	CHU_C,Calx-beta,Cna_B,Collagen_bind,DUF4214,Fn_bind,Gram_pos_anchor,MucBP,PA14,SdrD_B,SdrG_C_C,TSP_3,VWA_2,YSIRK_signal
s__Anaerococcus_provencensis_MAG_868_54_2	Anaerococcus_provencensis	Female	0.190214	0.684771	P	ABC transporter substrate-binding protein	adcA	-	-	ko:K09815	ko02010,map02010	M00242	-	-	ko00000,ko00001,ko00002,ko02000	3.A.1.15.3,3.A.1.15.5	-	-	ZnuA
s__Anaerococcus_provencensis_MAG_868_54_8	Anaerococcus_provencensis	Female	0	0.0395672	L	PD-(D/E)XK nuclease superfamily	addB	-	3.6.4.12	ko:K16899	-	-	-	-	ko00000,ko01000,ko03400	-	-	-	Exonuc_V_gamma,PDDEXK_1,UvrD-helicase,UvrD_C
s__Anaerococcus_provencensis_MAG_868_56_1	Anaerococcus_provencensis	Female	0.268552	0.319329	M	domain protein	-	-	-	-	-	-	-	-	-	-	-	-	CarboxypepD_reg,G5,Gram_pos_anchor,SdrG_C_C
s__Anaerococcus_provencensis_MAG_868_57_37	Anaerococcus_provencensis	Female	0.265252	0.132626	I	Catalyzes the reversible phosphatidyl group transfer from one phosphatidylglycerol molecule to another to form cardiolipin (CL) (diphosphatidylglycerol) and glycerol	cls	-	-	ko:K06131	ko00564,ko01100,map00564,map01100	-	R07390	RC00017	ko00000,ko00001,ko01000	-	-	-	PLDc,PLDc_2,PLDc_N
s__Anaerococcus_provencensis_MAG_868_57_46	Anaerococcus_provencensis	Female	0.540462	0	T	SH3 domain protein	-	-	-	-	-	-	-	-	-	-	-	-	SH3_3
s__Anaerococcus_provencensis_MAG_868_57_55	Anaerococcus_provencensis	Female	0	0	K	DNA-dependent RNA polymerase catalyzes the transcription of DNA into RNA using the four ribonucleoside triphosphates as substrates	rpoB	-	2.7.7.6	ko:K03043	ko00230,ko00240,ko01100,ko03020,map00230,map00240,map01100,map03020	M00183	R00435,R00441,R00442,R00443	RC02795	br01611,ko00000,ko00001,ko00002,ko01000,ko03021,ko03400	-	-	-	RNA_pol_Rpb2_1,RNA_pol_Rpb2_2,RNA_pol_Rpb2_3,RNA_pol_Rpb2_45,RNA_pol_Rpb2_6,RNA_pol_Rpb2_7
s__Anaerococcus_provencensis_MAG_868_57_56	Anaerococcus_provencensis	Female	0	0.0144564	K	DNA-dependent RNA polymerase catalyzes the transcription of DNA into RNA using the four ribonucleoside triphosphates as substrates	rpoC	-	2.7.7.6	ko:K03046	ko00230,ko00240,ko01100,ko03020,map00230,map00240,map01100,map03020	M00183	R00435,R00441,R00442,R00443	RC02795	br01611,ko00000,ko00001,ko00002,ko01000,ko03021,ko03400	-	-	-	RNA_pol_Rpb1_1,RNA_pol_Rpb1_2,RNA_pol_Rpb1_3,RNA_pol_Rpb1_4,RNA_pol_Rpb1_5
s__Anaerococcus_provencensis_MAG_868_57_57	Anaerococcus_provencensis	Female	0.197336	0.341592	L	Integrase core domain protein	-	-	-	-	-	-	-	-	-	-	-	-	HTH_38,rve
s__Anaerococcus_provencensis_MAG_868_58_2	Anaerococcus_provencensis	Female	0.0813113	0.278344	S	COG1277 ABC-type transport system involved in multi-copper enzyme maturation, permease component	-	-	-	ko:K01992	-	M00254	-	-	ko00000,ko00002,ko02000	3.A.1	-	-	ABC2_membrane_2,ABC2_membrane_5
s__Anaerococcus_provencensis_MAG_868_58_3	Anaerococcus_provencensis	Female	0.151727	0.114195	V	abc transporter atp-binding protein	yxlF	-	-	ko:K01990	-	M00254	-	-	ko00000,ko00002,ko02000	3.A.1	-	-	AAA_21,ABC_tran,DUF4162
s__Anaerococcus_provencensis_MAG_868_59_1	Anaerococcus_provencensis	Female	0.0551782	0.0918513	V	Efflux ABC transporter, permease protein	-	-	-	ko:K02004	-	M00258	-	-	ko00000,ko00002,ko02000	3.A.1	-	-	FtsX
s__Anaerococcus_provencensis_MAG_868_6_8	Anaerococcus_provencensis	Female	0	0	S	von Willebrand factor (vWF) type A domain	-	-	-	-	-	-	-	-	-	-	-	-	CobT_C
s__Anaerococcus_provencensis_MAG_868_60_1	Anaerococcus_provencensis	Female	0.200924	0.181788	V	abc transporter atp-binding protein	yxlF	-	-	ko:K01990	-	M00254	-	-	ko00000,ko00002,ko02000	3.A.1	-	-	AAA_21,ABC_tran,DUF4162
s__Anaerococcus_provencensis_MAG_868_60_2	Anaerococcus_provencensis	Female	0.0900205	0.0571284	S	COG1277 ABC-type transport system involved in multi-copper enzyme maturation, permease component	-	-	-	ko:K01992	-	M00254	-	-	ko00000,ko00002,ko02000	3.A.1	-	-	ABC2_membrane_2,ABC2_membrane_5
s__Anaerococcus_provencensis_MAG_868_60_3	Anaerococcus_provencensis	Female	0.0985244	0.124648	K	Helix-turn-helix XRE-family like proteins	-	-	-	-	-	-	-	-	-	-	-	-	HTH_19,HTH_3,Methyltransf_31,TehB
s__Anaerococcus_provencensis_MAG_868_60_4	Anaerococcus_provencensis	Female	0.363195	0.188513	K	Helix-turn-helix XRE-family like proteins	-	-	-	-	-	-	-	-	-	-	-	-	HTH_19,HTH_3,Methyltransf_31,TehB
s__Anaerococcus_provencensis_MAG_868_60_5	Anaerococcus_provencensis	Female	0.142406	0.24359	-	-	-	-	-	-	-	-	-	-	-	-	-	-	-
s__Anaerococcus_provencensis_MAG_868_62_11	Anaerococcus_provencensis	Female	0.264293	0	O	Part of a stress-induced multi-chaperone system, it is involved in the recovery of the cell from heat-induced damage, in cooperation with DnaK, DnaJ and GrpE	clpB	-	-	ko:K03695,ko:K03696	ko01100,ko04213,map01100,map04213	-	-	-	ko00000,ko00001,ko03110	-	-	-	AAA,AAA_2,ClpB_D2-small,Clp_N,UVR
s__Anaerococcus_provencensis_MAG_868_62_18	Anaerococcus_provencensis	Female	1.02391	0	L	DNA-dependent ATPase and ATP-dependent 5'-3' DNA helicase. Has no activity on blunt DNA or DNA with 3'-overhangs, requires at least 10 bases of 5'-ssDNA for helicase activity	recD2	-	3.1.11.5	ko:K03581	ko03440,map03440	-	-	-	ko00000,ko00001,ko01000,ko03400	-	-	-	AAA_19,AAA_30,DUF4186,HHH_4,HHH_5,RNase_T,UvrD_C_2
s__Anaerococcus_provencensis_MAG_868_62_19	Anaerococcus_provencensis	Female	0	0	M	Cell wall formation. Adds enolpyruvyl to UDP-N- acetylglucosamine	murA	-	2.5.1.7	ko:K00790	ko00520,ko00550,ko01100,map00520,map00550,map01100	-	R00660	RC00350	ko00000,ko00001,ko01000,ko01011	-	-	-	EPSP_synthase
s__Anaerococcus_provencensis_MAG_868_64_13	Anaerococcus_provencensis	Female	0.162017	0.138872	S	pyridine nucleotide-disulfide oxidoreductase	-	-	-	ko:K07137	-	-	-	-	ko00000	-	-	-	Amino_oxidase,DAO,FAD_binding_2,FAD_binding_3,GIDA,HI0933_like,Lycopene_cycl,NAD_binding_8,Pyr_redox_2,Thi4
s__Anaerococcus_provencensis_MAG_868_64_18	Anaerococcus_provencensis	Female	0.22317	0.669509	K	helix_turn_helix, arabinose operon control protein	-	-	-	-	-	-	-	-	-	-	-	-	AraC_binding,HTH_18
s__Anaerococcus_provencensis_MAG_868_64_19	Anaerococcus_provencensis	Female	0	0.0989819	C	PFAM NADH flavin oxidoreductase NADH oxidase family	-	-	-	-	-	-	-	-	-	-	-	-	Oxidored_FMN
s__Anaerococcus_provencensis_MAG_868_64_21	Anaerococcus_provencensis	Female	0.0814963	0.0756752	C	PFAM fumarate reductase succinate dehydrogenase flavoprotein	-	-	1.3.5.1,1.3.5.4	ko:K00239	ko00020,ko00190,ko00650,ko00720,ko01100,ko01110,ko01120,ko01130,ko01200,ko05134,map00020,map00190,map00650,map00720,map01100,map01110,map01120,map01130,map01200,map05134	M00009,M00011,M00149,M00173,M00374,M00376	R02164	RC00045	ko00000,ko00001,ko00002,ko01000	-	-	-	FAD_binding_2,Succ_DH_flav_C
s__Anaerococcus_provencensis_MAG_868_64_22	Anaerococcus_provencensis	Female	0	0.164414	EH	D-isomer specific 2-hydroxyacid dehydrogenase, catalytic domain	-	-	-	-	-	-	-	-	-	-	-	-	2-Hacid_dh,2-Hacid_dh_C
s__Anaerococcus_provencensis_MAG_868_64_25	Anaerococcus_provencensis	Female	0.311357	0.0239506	G	PTS system sorbose-specific iic component	-	-	-	ko:K02746,ko:K10985	ko00052,ko02060,map00052,map02060	M00277,M00287	R08366,R08367	RC00017,RC03206	ko00000,ko00001,ko00002,ko02000	4.A.6.1.4,4.A.6.1.5	-	-	EII-Sor
s__Anaerococcus_provencensis_MAG_868_64_28	Anaerococcus_provencensis	Female	0	0.158573	S	Heparinase II/III N-terminus	-	-	-	-	-	-	-	-	-	-	-	-	Hepar_II_III,Hepar_II_III_N
s__Anaerococcus_provencensis_MAG_868_64_29	Anaerococcus_provencensis	Female	0	0.279188	G	IIA component	-	-	-	ko:K02744	ko00052,ko02060,map00052,map02060	M00277,M00287	R08366,R08367	RC00017,RC03206	ko00000,ko00001,ko00002,ko01000,ko02000	4.A.6.1.4,4.A.6.1.5	-	-	EIIA-man
s__Anaerococcus_provencensis_MAG_868_64_5	Anaerococcus_provencensis	Female	0.0649569	0.0519655	J	This protein is one of the early assembly proteins of the 50S ribosomal subunit, although it is not seen to bind rRNA by itself. It is important during the early stages of 50S assembly	rplM	-	-	ko:K02871	ko03010,map03010	M00178,M00179	-	-	br01610,ko00000,ko00001,ko00002,ko03011	-	-	-	Ribosomal_L13
s__Anaerococcus_provencensis_MAG_868_65_1	Anaerococcus_provencensis	Female	0.601173	0.400782	K	Psort location Cytoplasmic, score	-	-	-	-	-	-	-	-	-	-	-	-	GNAT_acetyltran,GrpB
s__Anaerococcus_provencensis_MAG_868_65_4	Anaerococcus_provencensis	Female	0.142693	0.163833	S	Protein of unknown function (DUF3847)	-	-	-	-	-	-	-	-	-	-	-	-	DUF3847
s__Anaerococcus_provencensis_MAG_868_66_23	Anaerococcus_provencensis	Female	0	0.0199573	L	DNA protecting protein DprA	dprA	-	-	ko:K04096	-	-	-	-	ko00000	-	-	-	DNA_processg_A,HHH_5,TrmB
s__Anaerococcus_provencensis_MAG_868_66_24	Anaerococcus_provencensis	Female	0.153745	0	L	Releases the supercoiling and torsional tension of DNA, which is introduced during the DNA replication and transcription, by transiently cleaving and rejoining one strand of the DNA duplex. Introduces a single-strand break via transesterification at a target site in duplex DNA. The scissile phosphodiester is attacked by the catalytic tyrosine of the enzyme, resulting in the formation of a DNA-(5'…	topA	-	5.99.1.2	ko:K03168	-	-	-	-	ko00000,ko01000,ko03032,ko03400	-	-	-	CodY,HTH_CodY,Topoisom_bac,Toprim,Toprim_C_rpt,zf-C4_Topoisom
s__Anaerococcus_provencensis_MAG_868_66_29	Anaerococcus_provencensis	Female	0.242038	0	F	Hydrolase, NUDIX family	mutT	-	-	-	-	-	-	-	-	-	-	-	NUDIX
s__Anaerococcus_provencensis_MAG_868_7_12	Anaerococcus_provencensis	Female	0.254673	0	P	NMT1/THI5 like	-	-	-	-	-	-	-	-	-	-	-	-	NMT1
s__Anaerococcus_provencensis_MAG_868_7_15	Anaerococcus_provencensis	Female	0	0.314792	G	Belongs to the MIP aquaporin (TC 1.A.8) family	glpF	-	-	ko:K02440	-	-	-	-	ko00000,ko02000	1.A.8.1,1.A.8.2	-	-	MIP
s__Anaerococcus_provencensis_MAG_868_7_17	Anaerococcus_provencensis	Female	0.478864	0	G	Belongs to the glycosyl hydrolase 31 family	-	-	-	-	-	-	-	-	-	-	-	-	DUF4968,DUF5110,Gal_mutarotas_2,Glyco_hydro_31
s__Anaerococcus_provencensis_MAG_868_7_9	Anaerococcus_provencensis	Female	0	0	L	ATP-dependent DNA helicase RecQ	recQ	-	3.6.4.12	ko:K03654	ko03018,map03018	-	-	-	ko00000,ko00001,ko01000,ko03400	-	-	-	DEAD,HRDC,HTH_40,Helicase_C,RQC,RecQ_Zn_bind
s__Anaerococcus_provencensis_MAG_868_8_2	Anaerococcus_provencensis	Female	0.264777	0.330971	NU	Type II IV secretion system protein	gspE	-	-	ko:K02454,ko:K02652	ko03070,ko05111,map03070,map05111	M00331	-	-	ko00000,ko00001,ko00002,ko02035,ko02044	3.A.15,3.A.15.2	-	-	T2SSE,T2SSE_N
s__Anaerococcus_provencensis_MAG_868_9_10	Anaerococcus_provencensis	Female	0.918741	0	EG	membrane	-	-	-	-	-	-	-	-	-	-	-	-	EamA
s__Anaerococcus_provencensis_MAG_868_9_20	Anaerococcus_provencensis	Female	0	0.0351543	GK	ROK family	gmuE	-	2.7.1.4	ko:K00847	ko00051,ko00500,ko00520,ko01100,map00051,map00500,map00520,map01100	-	R00760,R00867,R03920	RC00002,RC00017	ko00000,ko00001,ko01000	-	-	-	ROK
s__Anaerococcus_provencensis_MAG_868_9_21	Anaerococcus_provencensis	Female	0.491349	0	G	Alpha-L-fucosidase	-	-	3.2.1.51	ko:K01206	ko00511,map00511	-	-	-	ko00000,ko00001,ko01000,ko04147	-	GH29	-	Alpha_L_fucos,Big_2,Calx-beta,F5_F8_type_C,FIVAR,Gram_pos_anchor,PA14
s__Anaerococcus_provencensis_MAG_868_9_28	Anaerococcus_provencensis	Female	0.270474	0.180316	G	Domain of unknown function (DUF3502)	-	-	-	ko:K17318	ko02010,map02010	M00603	-	-	ko00000,ko00001,ko00002,ko02000	3.A.1.1.29,3.A.1.1.9	-	-	DUF3502,SBP_bac_1,SBP_bac_8
s__Anaerococcus_provencensis_MAG_868_9_29	Anaerococcus_provencensis	Female	0	0.132986	G	solute-binding protein	-	-	-	ko:K17318	ko02010,map02010	M00603	-	-	ko00000,ko00001,ko00002,ko02000	3.A.1.1.29,3.A.1.1.9	-	-	DUF3502,SBP_bac_8
s__Anaerococcus_provencensis_MAG_868_9_37	Anaerococcus_provencensis	Female	0.13871	0	S	HIRAN	-	-	-	-	-	-	-	-	-	-	-	-	HIRAN
s__Anaerococcus_provencensis_MAG_868_9_42	Anaerococcus_provencensis	Female	0.29343	0	L	DNA-dependent ATPase involved in processing of recombination intermediates, plays a role in repairing DNA breaks. Stimulates the branch migration of RecA-mediated strand transfer reactions, allowing the 3' invading strand to extend heteroduplex DNA faster. Binds ssDNA in the presence of ADP but not other nucleotides, has ATPase activity that is stimulated by ssDNA and various branched DNA structu…	radA	-	-	ko:K04485	-	-	-	-	ko00000,ko03400	-	-	-	AAA_25,ATPase,ChlI,Lon_C
s__Anaerococcus_provencensis_MAG_868_9_47	Anaerococcus_provencensis	Female	0.683112	0.0341556	DG	ABC transporter permease	-	-	-	ko:K15771	ko02010,map02010	M00491	-	-	ko00000,ko00001,ko00002,ko02000	3.A.1.1.16,3.A.1.1.2	-	-	BPD_transp_1,TM_PBP2_N
s__Anaerococcus_provencensis_MAG_868_9_5	Anaerococcus_provencensis	Female	0	0.258716	S	Putative adhesin	-	-	-	-	-	-	-	-	-	-	-	-	DUF2154,DUF4097
s__Anaerococcus_provencensis_MAG_868_9_50	Anaerococcus_provencensis	Female	0.406819	0	O	Belongs to the ClpA ClpB family	clpC	-	-	ko:K03696	ko01100,map01100	-	-	-	ko00000,ko03110	-	-	-	AAA,AAA_2,ClpB_D2-small,Clp_N,UVR
s__Anaerococcus_provencensis_MAG_868_9_55	Anaerococcus_provencensis	Female	0.522434	0.0373167	G	Bacterial extracellular solute-binding protein	-	-	-	ko:K02027	-	M00207	-	-	ko00000,ko00002,ko02000	3.A.1.1	-	-	SBP_bac_8
s__Anaerococcus_provencensis_MAG_868_9_58	Anaerococcus_provencensis	Female	0	0	P	Belongs to the ABC transporter superfamily	-	-	-	ko:K10112,ko:K17240	ko02010,map02010	M00194,M00196,M00197,M00200,M00201,M00206,M00207,M00491,M00599,M00602,M00605,M00606	-	-	ko00000,ko00001,ko00002,ko02000	3.A.1.1,3.A.1.1.38	-	-	ABC_tran,TOBE_2
s__Anaerococcus_provencensis_MAG_868_9_60	Anaerococcus_provencensis	Female	0.153985	0	E	glutamate:sodium symporter activity	-	-	-	-	-	-	-	-	-	-	-	-	-
s__Anaerococcus_provencensis_MAG_868_9_62	Anaerococcus_provencensis	Female	0	0	S	LemA family	-	-	-	ko:K03744	-	-	-	-	ko00000	-	-	-	LemA
s__Anaerococcus_provencensis_MAG_868_9_83	Anaerococcus_provencensis	Female	0.214466	0.0490208	S	HAD hydrolase, family IA, variant 3	-	-	-	-	-	-	-	-	-	-	-	-	HAD_2
s__Anaerococcus_provencensis_MAG_868_9_88	Anaerococcus_provencensis	Female	0	0.152291	E	Aspartate ammonia-lyase	aspA	-	4.3.1.1	ko:K01744	ko00250,ko01100,map00250,map01100	-	R00490	RC00316,RC02799	ko00000,ko00001,ko01000	-	-	-	FumaraseC_C,Lyase_1
s__Cutibacterium_humerusii_MAG_3187_1_1	Cutibacterium_humerusii	Male	0	0.0544771	H	pantothenate kinase activity	coaA	GO:0003674,GO:0003824,GO:0004594,GO:0005575,GO:0005622,GO:0005623,GO:0005737,GO:0005829,GO:0006139,GO:0006163,GO:0006164,GO:0006725,GO:0006732,GO:0006753,GO:0006793,GO:0006796,GO:0006807,GO:0008150,GO:0008152,GO:0009058,GO:0009108,GO:0009117,GO:0009150,GO:0009152,GO:0009165,GO:0009259,GO:0009260,GO:0009987,GO:0015936,GO:0015937,GO:0016301,GO:0016310,GO:0016740,GO:0016772,GO:0016773,GO:0018130,GO:…	2.7.1.33	ko:K00867	ko00770,ko01100,map00770,map01100	M00120	R02971,R03018,R04391	RC00002,RC00017	ko00000,ko00001,ko00002,ko01000	-	-	-	PRK
s__Cutibacterium_humerusii_MAG_3187_1_11	Cutibacterium_humerusii	Male	0.675325	0.0844156	J	Ribosomal protein L11 methyltransferase (PrmA)	rsmC	-	2.1.1.172	ko:K00564	-	-	R07234	RC00003	ko00000,ko01000,ko03009	-	-	-	MTS
s__Cutibacterium_humerusii_MAG_3187_1_13	Cutibacterium_humerusii	Male	0.268973	0.153699	S	AAA domain, putative AbiEii toxin, Type IV TA system	-	-	-	ko:K16786,ko:K16787	ko02010,map02010	M00582	-	-	ko00000,ko00001,ko00002,ko01000,ko02000	3.A.1.25,3.A.1.28,3.A.1.29,3.A.1.30,3.A.1.31,3.A.1.32,3.A.1.33,3.A.1.35	-	-	ABC_tran
s__Cutibacterium_humerusii_MAG_3187_1_14	Cutibacterium_humerusii	Male	0.363208	0.121069	P	ECF transporter, substrate-specific component	-	-	-	ko:K16927	-	M00582	-	-	ko00000,ko00002,ko02000	3.A.1.32	-	-	ECF_trnsprt
s__Cutibacterium_humerusii_MAG_3187_1_15	Cutibacterium_humerusii	Male	0.187535	0.197839	IQ	KR domain	-	-	1.1.1.100	ko:K00059	ko00061,ko00333,ko00780,ko01040,ko01100,ko01130,ko01212,map00061,map00333,map00780,map01040,map01100,map01130,map01212	M00083,M00572	R04533,R04534,R04536,R04543,R04566,R04953,R04964,R07759,R07763,R10116,R10120,R11671	RC00029,RC00117	ko00000,ko00001,ko00002,ko01000,ko01004	-	-	-	adh_short_C2
s__Cutibacterium_humerusii_MAG_3187_1_18	Cutibacterium_humerusii	Male	0.038791	0.0237595	P	Destroys radicals which are normally produced within the cells and which are toxic to biological systems	sodA	GO:0000302,GO:0000303,GO:0000305,GO:0003674,GO:0003824,GO:0004784,GO:0005488,GO:0005506,GO:0005575,GO:0005576,GO:0005622,GO:0005623,GO:0005737,GO:0005829,GO:0005886,GO:0006801,GO:0006950,GO:0006979,GO:0008150,GO:0008152,GO:0009405,GO:0009605,GO:0009607,GO:0009636,GO:0009987,GO:0010035,GO:0016020,GO:0016209,GO:0016491,GO:0016721,GO:0019430,GO:0020012,GO:0030682,GO:0033554,GO:0034599,GO:0034614,GO:…	1.15.1.1	ko:K04564	ko04013,ko04068,ko04146,ko04211,ko04212,ko04213,ko05016,map04013,map04068,map04146,map04211,map04212,map04213,map05016	-	-	-	ko00000,ko00001,ko01000	-	-	iNJ661.Rv3846	Sod_Fe_C,Sod_Fe_N
s__Cutibacterium_humerusii_MAG_3187_1_5	Cutibacterium_humerusii	Male	0.156658	0.145019	J	This protein is one of the early assembly proteins of the 50S ribosomal subunit, although it is not seen to bind rRNA by itself. It is important during the early stages of 50S assembly	rplM	GO:0003674,GO:0003676,GO:0003723,GO:0003729,GO:0003735,GO:0005198,GO:0005488,GO:0005575,GO:0005618,GO:0005622,GO:0005623,GO:0005737,GO:0005829,GO:0005840,GO:0005886,GO:0006412,GO:0006518,GO:0006807,GO:0008150,GO:0008152,GO:0009058,GO:0009059,GO:0009987,GO:0010467,GO:0015934,GO:0016020,GO:0019538,GO:0022625,GO:0022626,GO:0030312,GO:0032991,GO:0034641,GO:0034645,GO:0040007,GO:0043043,GO:0043170,GO:…	-	ko:K02871	ko03010,map03010	M00178,M00179	-	-	br01610,ko00000,ko00001,ko00002,ko03011	-	-	-	Ribosomal_L13
s__Cutibacterium_humerusii_MAG_3187_10_102	Cutibacterium_humerusii	Male	0.308759	0.132325	E	serine transporter	stp	-	-	ko:K03837	-	-	-	-	ko00000,ko02000	2.A.42.2.1	-	-	AA_permease_2,Aa_trans,Trp_Tyr_perm
s__Cutibacterium_humerusii_MAG_3187_10_103	Cutibacterium_humerusii	Male	0.122748	0.0613739	S	Belongs to the UPF0597 family	-	-	-	-	-	-	-	-	-	-	-	-	SDH_alpha
s__Cutibacterium_humerusii_MAG_3187_10_112	Cutibacterium_humerusii	Male	0	0	T	Histidine kinase	pdtaS	GO:0000155,GO:0000160,GO:0000166,GO:0003674,GO:0003824,GO:0004672,GO:0004673,GO:0005488,GO:0005524,GO:0006464,GO:0006468,GO:0006793,GO:0006796,GO:0006807,GO:0007154,GO:0007165,GO:0008144,GO:0008150,GO:0008152,GO:0009987,GO:0016301,GO:0016310,GO:0016740,GO:0016772,GO:0016773,GO:0016775,GO:0017076,GO:0018106,GO:0018193,GO:0018202,GO:0019538,GO:0023014,GO:0023052,GO:0030554,GO:0032553,GO:0032555,GO:…	2.7.13.3	ko:K00936	-	M00839	-	-	ko00000,ko00002,ko01000,ko01001,ko02022	-	-	-	HATPase_c,HATPase_c_2,H_kinase_N,HisKA_2,PAS_4
s__Cutibacterium_humerusii_MAG_3187_10_115	Cutibacterium_humerusii	Male	0.519187	0.111254	-	-	-	-	-	-	-	-	-	-	-	-	-	-	-
s__Cutibacterium_humerusii_MAG_3187_10_120	Cutibacterium_humerusii	Male	0	0.350759	E	Catalyzes the gamma-elimination of phosphate from L- phosphohomoserine and the beta-addition of water to produce L- threonine	thrC	GO:0003674,GO:0003824,GO:0004795,GO:0005488,GO:0005575,GO:0005622,GO:0005623,GO:0005737,GO:0005829,GO:0005886,GO:0006082,GO:0006520,GO:0006566,GO:0006807,GO:0008144,GO:0008150,GO:0008152,GO:0008652,GO:0009058,GO:0009066,GO:0009067,GO:0009088,GO:0009987,GO:0016020,GO:0016053,GO:0016829,GO:0016835,GO:0016838,GO:0019752,GO:0019842,GO:0030170,GO:0036094,GO:0040007,GO:0043167,GO:0043168,GO:0043436,GO:…	4.2.3.1	ko:K01733	ko00260,ko00750,ko01100,ko01110,ko01120,ko01230,map00260,map00750,map01100,map01110,map01120,map01230	M00018	R01466,R05086	RC00017,RC00526	ko00000,ko00001,ko00002,ko01000	-	-	-	PALP
s__Cutibacterium_humerusii_MAG_3187_10_122	Cutibacterium_humerusii	Male	0.196494	0.0363877	K	Facilitates transcription termination by a mechanism that involves Rho binding to the nascent RNA, activation of Rho's RNA-dependent ATPase activity, and release of the mRNA from the DNA template	rho	-	-	ko:K03628	ko03018,map03018	-	-	-	ko00000,ko00001,ko03019,ko03021	-	-	-	ATP-synt_ab,AT_hook,Rho_N,Rho_RNA_bind,SAP
s__Cutibacterium_humerusii_MAG_3187_10_127	Cutibacterium_humerusii	Male	0.180189	0.0450474	M	Glycosyl transferase family 4	rfe	GO:0000287,GO:0003674,GO:0003824,GO:0005488,GO:0005575,GO:0005623,GO:0005886,GO:0008150,GO:0008152,GO:0009058,GO:0009059,GO:0009987,GO:0016020,GO:0016043,GO:0016740,GO:0016772,GO:0016780,GO:0030145,GO:0034645,GO:0042546,GO:0043167,GO:0043169,GO:0043170,GO:0044036,GO:0044038,GO:0044085,GO:0044237,GO:0044249,GO:0044260,GO:0044464,GO:0045229,GO:0046872,GO:0046914,GO:0070589,GO:0071554,GO:0071555,GO:…	2.7.8.33,2.7.8.35	ko:K02851	-	-	R08856	RC00002	ko00000,ko01000,ko01003,ko01005	-	-	-	Glycos_transf_4
s__Cutibacterium_humerusii_MAG_3187_10_130	Cutibacterium_humerusii	Male	0.0301516	0.0835649	C	it plays a direct role in the translocation of protons across the membrane	atpB	-	-	ko:K02108	ko00190,ko00195,ko01100,map00190,map00195,map01100	M00157	-	-	ko00000,ko00001,ko00002,ko00194,ko03110	3.A.2.1	-	-	ATP-synt_A
s__Cutibacterium_humerusii_MAG_3187_10_131	Cutibacterium_humerusii	Male	0	0.0139643	C	F(1)F(0) ATP synthase produces ATP from ADP in the presence of a proton or sodium gradient. F-type ATPases consist of two structural domains, F(1) containing the extramembraneous catalytic core and F(0) containing the membrane proton channel, linked together by a central stalk and a peripheral stalk. During catalysis, ATP synthesis in the catalytic domain of F(1) is coupled via a rotary mechanism…	atpE	GO:0003674,GO:0003824,GO:0005215,GO:0005575,GO:0005622,GO:0005623,GO:0006139,GO:0006163,GO:0006164,GO:0006725,GO:0006753,GO:0006754,GO:0006793,GO:0006796,GO:0006807,GO:0006810,GO:0006811,GO:0006812,GO:0008150,GO:0008152,GO:0008324,GO:0009058,GO:0009117,GO:0009123,GO:0009124,GO:0009126,GO:0009127,GO:0009141,GO:0009142,GO:0009144,GO:0009145,GO:0009150,GO:0009152,GO:0009156,GO:0009161,GO:0009165,GO:…	-	ko:K02110	ko00190,ko00195,ko01100,map00190,map00195,map01100	M00157	-	-	ko00000,ko00001,ko00002,ko00194	3.A.2.1	-	-	ATP-synt_C
s__Cutibacterium_humerusii_MAG_3187_10_134	Cutibacterium_humerusii	Male	0	0.0169528	C	Produces ATP from ADP in the presence of a proton gradient across the membrane. The alpha chain is a regulatory subunit	atpA	GO:0005575,GO:0005618,GO:0005623,GO:0005886,GO:0008150,GO:0016020,GO:0030312,GO:0040007,GO:0044464,GO:0071944	3.6.3.14	ko:K02111	ko00190,ko00195,ko01100,map00190,map00195,map01100	M00157	-	-	ko00000,ko00001,ko00002,ko00194,ko01000	3.A.2.1	-	-	ATP-synt_ab,ATP-synt_ab_C,ATP-synt_ab_N
s__Cutibacterium_humerusii_MAG_3187_10_135	Cutibacterium_humerusii	Male	0	0.0594357	C	Produces ATP from ADP in the presence of a proton gradient across the membrane. The gamma chain is believed to be important in regulating ATPase activity and the flow of protons through the CF(0) complex	atpG	GO:0005575,GO:0005618,GO:0005623,GO:0005886,GO:0008150,GO:0016020,GO:0030312,GO:0040007,GO:0044464,GO:0071944	-	ko:K02115	ko00190,ko00195,ko01100,map00190,map00195,map01100	M00157	-	-	ko00000,ko00001,ko00002,ko00194	3.A.2.1	-	-	ATP-synt
s__Cutibacterium_humerusii_MAG_3187_10_136	Cutibacterium_humerusii	Male	1.6	0.0148837	C	Produces ATP from ADP in the presence of a proton gradient across the membrane. The catalytic sites are hosted primarily by the beta subunits	atpD	GO:0005575,GO:0005576,GO:0005618,GO:0005622,GO:0005623,GO:0005737,GO:0005829,GO:0005886,GO:0008150,GO:0016020,GO:0030312,GO:0040007,GO:0044424,GO:0044444,GO:0044464,GO:0071944	3.6.3.14	ko:K02112	ko00190,ko00195,ko01100,map00190,map00195,map01100	M00157	-	-	ko00000,ko00001,ko00002,ko00194,ko01000	3.A.2.1	-	-	ATP-synt_ab,ATP-synt_ab_N
s__Cutibacterium_humerusii_MAG_3187_10_156	Cutibacterium_humerusii	Male	0	0.0304864	M	EPSP synthase (3-phosphoshikimate 1-carboxyvinyltransferase)	murA	-	2.5.1.7	ko:K00790	ko00520,ko00550,ko01100,map00520,map00550,map01100	-	R00660	RC00350	ko00000,ko00001,ko01000,ko01011	-	-	-	EPSP_synthase,HTH_3,HTH_31
s__Cutibacterium_humerusii_MAG_3187_10_165	Cutibacterium_humerusii	Male	0.167582	0.067033	C	acetyl-CoA hydrolase	-	-	-	-	-	-	-	-	-	-	-	-	AcetylCoA_hyd_C,AcetylCoA_hydro
s__Cutibacterium_humerusii_MAG_3187_10_166	Cutibacterium_humerusii	Male	0	0.0619195	Q	phosphatase activity	supH	-	-	-	-	-	-	-	-	-	-	-	HAD_2,Hydrolase_3
s__Cutibacterium_humerusii_MAG_3187_10_170	Cutibacterium_humerusii	Male	0	0.0484373	G	L-fucose H symporter permease	fucP	-	-	ko:K02429	-	-	-	-	ko00000,ko02000	2.A.1.7	-	-	MFS_1
s__Cutibacterium_humerusii_MAG_3187_10_172	Cutibacterium_humerusii	Male	0	0	H	Catalyzes the phosphorylation of ribose at O-5 in a reaction requiring ATP and magnesium. The resulting D-ribose-5- phosphate can then be used either for sythesis of nucleotides, histidine, and tryptophan, or as a component of the pentose phosphate pathway	rbsK	-	2.7.1.15	ko:K00852	ko00030,map00030	-	R01051,R02750	RC00002,RC00017	ko00000,ko00001,ko01000	-	-	-	PfkB
s__Cutibacterium_humerusii_MAG_3187_10_178	Cutibacterium_humerusii	Male	0.362453	0	O	Component of the proteasome core, a large protease complex with broad specificity involved in protein degradation	prcB	GO:0000502,GO:0005575,GO:0005622,GO:0005623,GO:0005839,GO:0019774,GO:0032991,GO:0044424,GO:0044464,GO:1902494,GO:1905368,GO:1905369	3.4.25.1	ko:K03433	ko03050,map03050	M00342,M00343	-	-	ko00000,ko00001,ko00002,ko01000,ko01002,ko03051	-	-	-	Proteasome
s__Cutibacterium_humerusii_MAG_3187_10_181	Cutibacterium_humerusii	Male	0.161284	0.0537613	S	YhgE Pip domain protein	-	-	-	ko:K01421	-	-	-	-	ko00000	-	-	-	ABC2_membrane,ABC2_membrane_3,DUF3533
s__Cutibacterium_humerusii_MAG_3187_10_194	Cutibacterium_humerusii	Male	0	0.139673	H	Catalyzes the formation of S-adenosylmethionine (AdoMet) from methionine and ATP. The overall synthetic reaction is composed of two sequential steps, AdoMet formation and the subsequent tripolyphosphate hydrolysis which occurs prior to release of AdoMet from the enzyme	metK	GO:0003674,GO:0003824,GO:0004478,GO:0005488,GO:0005515,GO:0005575,GO:0005618,GO:0005622,GO:0005623,GO:0005737,GO:0005829,GO:0005886,GO:0008150,GO:0016020,GO:0016740,GO:0016765,GO:0019899,GO:0030312,GO:0035375,GO:0040007,GO:0044424,GO:0044444,GO:0044464,GO:0071944	2.5.1.6	ko:K00789	ko00270,ko01100,ko01110,ko01230,map00270,map01100,map01110,map01230	M00034,M00035,M00368,M00609	R00177,R04771	RC00021,RC01211	ko00000,ko00001,ko00002,ko01000	-	-	-	S-AdoMet_synt_C,S-AdoMet_synt_M,S-AdoMet_synt_N
s__Cutibacterium_humerusii_MAG_3187_10_198	Cutibacterium_humerusii	Male	0	0.103673	J	integration host factor	mihF	-	-	-	-	-	-	-	-	-	-	-	HHH,HHH_5,Ribosomal_S13
s__Cutibacterium_humerusii_MAG_3187_10_199	Cutibacterium_humerusii	Male	0	0.192206	K	Involved in transcription antitermination. Required for transcription of ribosomal RNA (rRNA) genes. Binds specifically to the boxA antiterminator sequence of the ribosomal RNA (rrn) operons	nusB	GO:0008150,GO:0040007	-	ko:K03625	-	-	-	-	ko00000,ko03009,ko03021	-	-	-	NusB
s__Cutibacterium_humerusii_MAG_3187_10_2	Cutibacterium_humerusii	Male	0.0132368	0.0222036	K	WYL domain	pafC	GO:0005575,GO:0005618,GO:0005623,GO:0030312,GO:0044464,GO:0071944	-	ko:K13573	-	-	-	-	ko00000,ko03051	-	-	-	FeoC,HTH_11,HTH_DeoR,Put_DNA-bind_N,WYL
s__Cutibacterium_humerusii_MAG_3187_10_200	Cutibacterium_humerusii	Male	0	0.097644	J	Involved in peptide bond synthesis. Stimulates efficient translation and peptide-bond synthesis on native or reconstituted 70S ribosomes in vitro. Probably functions indirectly by altering the affinity of the ribosome for aminoacyl-tRNA, thus increasing their reactivity as acceptors for peptidyl transferase	efp	GO:0003674,GO:0003676,GO:0003723,GO:0003746,GO:0005488,GO:0005575,GO:0005622,GO:0005623,GO:0005737,GO:0006412,GO:0006414,GO:0006518,GO:0006807,GO:0008135,GO:0008150,GO:0008152,GO:0009058,GO:0009059,GO:0009987,GO:0010467,GO:0019538,GO:0034641,GO:0034645,GO:0040007,GO:0043043,GO:0043170,GO:0043603,GO:0043604,GO:0044237,GO:0044238,GO:0044249,GO:0044260,GO:0044267,GO:0044271,GO:0044424,GO:0044464,GO:…	-	ko:K02356	-	-	-	-	ko00000,ko03012	-	-	-	EFP,EFP_N,Elong-fact-P_C
s__Cutibacterium_humerusii_MAG_3187_10_209	Cutibacterium_humerusii	Male	0.333112	0.0391896	J	Catalyzes the attachment of alanine to tRNA(Ala) in a two-step reaction alanine is first activated by ATP to form Ala- AMP and then transferred to the acceptor end of tRNA(Ala). Also edits incorrectly charged Ser-tRNA(Ala) and Gly-tRNA(Ala) via its editing domain	alaS	GO:0003674,GO:0003824,GO:0004812,GO:0004813,GO:0005488,GO:0005575,GO:0005618,GO:0005622,GO:0005623,GO:0005737,GO:0005829,GO:0005886,GO:0006082,GO:0006139,GO:0006396,GO:0006399,GO:0006400,GO:0006412,GO:0006418,GO:0006419,GO:0006518,GO:0006520,GO:0006725,GO:0006807,GO:0008033,GO:0008150,GO:0008152,GO:0009058,GO:0009059,GO:0009451,GO:0009987,GO:0010467,GO:0016020,GO:0016070,GO:0016597,GO:0016874,GO:…	6.1.1.7	ko:K01872	ko00970,map00970	M00359,M00360	R03038	RC00055,RC00523	ko00000,ko00001,ko00002,ko01000,ko01007,ko03016	-	-	-	DHHA1,tRNA-synt_2c,tRNA_SAD
s__Cutibacterium_humerusii_MAG_3187_10_212	Cutibacterium_humerusii	Male	0	0.10718	J	Aspartyl-tRNA synthetase with relaxed tRNA specificity since it is able to aspartylate not only its cognate tRNA(Asp) but also tRNA(Asn). Reaction proceeds in two steps L-aspartate is first activated by ATP to form Asp-AMP and then transferred to the acceptor end of tRNA(Asp Asn)	aspS	GO:0005575,GO:0005618,GO:0005623,GO:0030312,GO:0044464,GO:0071944	6.1.1.12	ko:K01876	ko00970,map00970	M00359,M00360	R05577	RC00055,RC00523	ko00000,ko00001,ko00002,ko01000,ko01007,ko03016,ko03029	-	-	-	GAD,MFS_1,tRNA-synt_2,tRNA_anti-codon
s__Cutibacterium_humerusii_MAG_3187_10_215	Cutibacterium_humerusii	Male	0.325296	0	I	CoA enzyme activase uncharacterised domain (DUF2229)	hgdC	-	-	-	-	-	-	-	-	-	-	-	BcrAD_BadFG,DUF2229,HGD-D
s__Cutibacterium_humerusii_MAG_3187_10_224	Cutibacterium_humerusii	Male	0	0.122546	U	Part of the Sec protein translocase complex. Interacts with the SecYEG preprotein conducting channel. SecDF uses the proton motive force (PMF) to complete protein translocation after the ATP-dependent function of SecA	secF	GO:0005575,GO:0005618,GO:0005623,GO:0005886,GO:0005887,GO:0006810,GO:0008104,GO:0008150,GO:0015031,GO:0015833,GO:0016020,GO:0016021,GO:0030312,GO:0031224,GO:0031226,GO:0033036,GO:0042886,GO:0044425,GO:0044459,GO:0044464,GO:0045184,GO:0051179,GO:0051234,GO:0071702,GO:0071705,GO:0071944	-	ko:K03072,ko:K03074	ko03060,ko03070,map03060,map03070	M00335	-	-	ko00000,ko00001,ko00002,ko02044	2.A.6.4,3.A.5.2,3.A.5.7	-	-	SecD_SecF,Sec_GG
s__Cutibacterium_humerusii_MAG_3187_10_230	Cutibacterium_humerusii	Male	0	0	K	Transcriptional regulatory protein	yebC	GO:0005575,GO:0005622,GO:0005623,GO:0005737,GO:0005829,GO:0044424,GO:0044444,GO:0044464	-	-	-	-	-	-	-	-	-	-	Transcrip_reg
s__Cutibacterium_humerusii_MAG_3187_10_235	Cutibacterium_humerusii	Male	0.708948	0.0492325	E	Catalyzes the sequential NAD-dependent oxidations of L- histidinol to L-histidinaldehyde and then to L-histidine	hisD	GO:0000105,GO:0003674,GO:0003824,GO:0004399,GO:0005575,GO:0005618,GO:0005622,GO:0005623,GO:0005737,GO:0005829,GO:0006082,GO:0006520,GO:0006547,GO:0006725,GO:0006807,GO:0008150,GO:0008152,GO:0008652,GO:0009058,GO:0009987,GO:0016053,GO:0016491,GO:0016614,GO:0016616,GO:0018130,GO:0019438,GO:0019752,GO:0030312,GO:0034641,GO:0040007,GO:0043436,GO:0044237,GO:0044238,GO:0044249,GO:0044281,GO:0044283,GO:…	1.1.1.23	ko:K00013	ko00340,ko01100,ko01110,ko01230,map00340,map01100,map01110,map01230	M00026	R01158,R01163,R03012	RC00099,RC00242,RC00463	ko00000,ko00001,ko00002,ko01000	-	-	iNJ661.Rv1599	Histidinol_dh
s__Cutibacterium_humerusii_MAG_3187_10_237	Cutibacterium_humerusii	Male	0.611558	0.0086135	L	Bacterial DNA polymerase III alpha subunit	dnaE	GO:0005575,GO:0005618,GO:0005623,GO:0005886,GO:0008150,GO:0016020,GO:0030312,GO:0040007,GO:0044464,GO:0071944	2.7.7.7	ko:K02337	ko00230,ko00240,ko01100,ko03030,ko03430,ko03440,map00230,map00240,map01100,map03030,map03430,map03440	M00260	R00375,R00376,R00377,R00378	RC02795	ko00000,ko00001,ko00002,ko01000,ko03032,ko03400	-	-	-	DNA_pol3_alpha,HHH_6,Intein_splicing,PHP,tRNA_anti-codon
s__Cutibacterium_humerusii_MAG_3187_10_241	Cutibacterium_humerusii	Male	0.705601	0	G	BadF BadG BcrA BcrD	-	-	-	-	-	-	-	-	-	-	-	-	BcrAD_BadFG
s__Cutibacterium_humerusii_MAG_3187_10_249	Cutibacterium_humerusii	Male	0.407744	0.0947019	E	GXGXG motif	gltB	GO:0003674,GO:0003824,GO:0005575,GO:0005622,GO:0005623,GO:0005737,GO:0005829,GO:0005886,GO:0006082,GO:0006520,GO:0006536,GO:0006537,GO:0006541,GO:0006807,GO:0008150,GO:0008152,GO:0008652,GO:0009058,GO:0009064,GO:0009084,GO:0009987,GO:0015930,GO:0016020,GO:0016053,GO:0016491,GO:0016638,GO:0019676,GO:0019740,GO:0019752,GO:0040007,GO:0043436,GO:0043648,GO:0043650,GO:0044237,GO:0044238,GO:0044249,GO:…	1.4.1.13,1.4.1.14,1.4.7.1	ko:K00265,ko:K00284	ko00250,ko00630,ko00910,ko01100,ko01110,ko01120,ko01130,ko01230,map00250,map00630,map00910,map01100,map01110,map01120,map01130,map01230	-	R00021,R00093,R00114,R00248,R10086	RC00006,RC00010,RC02799	ko00000,ko00001,ko01000	-	-	-	GATase_2,GXGXG,Glu_syn_central,Glu_synthase
s__Cutibacterium_humerusii_MAG_3187_10_25	Cutibacterium_humerusii	Male	0.162566	0.0250101	M	Belongs to the D-alanine--D-alanine ligase family	ddl	GO:0000270,GO:0003674,GO:0003824,GO:0005575,GO:0005623,GO:0005886,GO:0006022,GO:0006023,GO:0006024,GO:0006807,GO:0008150,GO:0008152,GO:0008716,GO:0009058,GO:0009059,GO:0009252,GO:0009273,GO:0009987,GO:0016020,GO:0016874,GO:0016879,GO:0016881,GO:0030203,GO:0034645,GO:0040007,GO:0042546,GO:0043170,GO:0044036,GO:0044038,GO:0044085,GO:0044237,GO:0044249,GO:0044260,GO:0044464,GO:0070589,GO:0071554,GO:…	6.3.2.4	ko:K01921	ko00473,ko00550,ko01100,ko01502,map00473,map00550,map01100,map01502	-	R01150	RC00064,RC00141	ko00000,ko00001,ko01000,ko01011	-	-	-	Chal_sti_synt_C,Dala_Dala_lig_C,Dala_Dala_lig_N
s__Cutibacterium_humerusii_MAG_3187_10_251	Cutibacterium_humerusii	Male	0.179662	0.179662	E	The alpha subunit is responsible for the aldol cleavage of indoleglycerol phosphate to indole and glyceraldehyde 3- phosphate	trpA	GO:0005575,GO:0005623,GO:0005886,GO:0008150,GO:0016020,GO:0040007,GO:0044464,GO:0071944	4.2.1.20	ko:K01695	ko00260,ko00400,ko01100,ko01110,ko01130,ko01230,map00260,map00400,map01100,map01110,map01130,map01230	M00023	R00674,R02340,R02722	RC00209,RC00210,RC00700,RC00701,RC02868	ko00000,ko00001,ko00002,ko01000	-	-	-	MauE,Trp_syntA
s__Cutibacterium_humerusii_MAG_3187_10_252	Cutibacterium_humerusii	Male	0	0	E	The beta subunit is responsible for the synthesis of L- tryptophan from indole and L-serine	trpB	GO:0000162,GO:0003674,GO:0003824,GO:0004834,GO:0005575,GO:0005622,GO:0005623,GO:0005737,GO:0006082,GO:0006520,GO:0006568,GO:0006576,GO:0006586,GO:0006725,GO:0006807,GO:0008150,GO:0008152,GO:0008652,GO:0009058,GO:0009072,GO:0009073,GO:0009308,GO:0009309,GO:0009987,GO:0016053,GO:0016829,GO:0016835,GO:0016836,GO:0018130,GO:0019438,GO:0019752,GO:0034641,GO:0040007,GO:0042401,GO:0042430,GO:0042435,GO:…	4.2.1.20	ko:K01696	ko00260,ko00400,ko01100,ko01110,ko01130,ko01230,map00260,map00400,map01100,map01110,map01130,map01230	M00023	R00674,R02340,R02722	RC00209,RC00210,RC00700,RC00701,RC02868	ko00000,ko00001,ko00002,ko01000	-	-	-	IGPS,PALP,Trp_syntA
s__Cutibacterium_humerusii_MAG_3187_10_261	Cutibacterium_humerusii	Male	0.115457	0.0432965	J	Allows the formation of correctly charged Gln-tRNA(Gln) through the transamidation of misacylated Glu-tRNA(Gln) in organisms which lack glutaminyl-tRNA synthetase. The reaction takes place in the presence of glutamine and ATP through an activated gamma-phospho-Glu-tRNA(Gln)	gatA	GO:0008150,GO:0040007	6.3.5.6,6.3.5.7	ko:K02433	ko00970,ko01100,map00970,map01100	-	R03905,R04212	RC00010	ko00000,ko00001,ko01000,ko03029	-	-	-	Amidase
s__Cutibacterium_humerusii_MAG_3187_10_262	Cutibacterium_humerusii	Male	0.234699	0.11735	J	Allows the formation of correctly charged Asn-tRNA(Asn) or Gln-tRNA(Gln) through the transamidation of misacylated Asp- tRNA(Asn) or Glu-tRNA(Gln) in organisms which lack either or both of asparaginyl-tRNA or glutaminyl-tRNA synthetases. The reaction takes place in the presence of glutamine and ATP through an activated phospho-Asp-tRNA(Asn) or phospho-Glu-tRNA(Gln)	gatC	GO:0005575,GO:0005618,GO:0005623,GO:0030312,GO:0044464,GO:0071944	6.3.5.6,6.3.5.7	ko:K02435	ko00970,ko01100,map00970,map01100	-	R03905,R04212	RC00010	ko00000,ko00001,ko01000,ko03029	-	-	-	Glu-tRNAGln,Molybdopterin,Molydop_binding
s__Cutibacterium_humerusii_MAG_3187_10_29	Cutibacterium_humerusii	Male	0.172061	0.0143384	D	Ftsk_gamma	ftsK	GO:0005575,GO:0005576,GO:0005618,GO:0005622,GO:0005623,GO:0005737,GO:0005829,GO:0008150,GO:0030312,GO:0040007,GO:0044424,GO:0044444,GO:0044464,GO:0071944	-	ko:K03466	-	-	-	-	ko00000,ko03036	3.A.12	-	-	FtsK_4TM,FtsK_SpoIIIE,Ftsk_gamma,LAGLIDADG_3
s__Cutibacterium_humerusii_MAG_3187_10_32	Cutibacterium_humerusii	Male	0	0.107239	D	cell division ATP-binding protein FtsE	ftsE	GO:0000166,GO:0000287,GO:0003674,GO:0003824,GO:0005488,GO:0005524,GO:0005575,GO:0005623,GO:0005886,GO:0008144,GO:0016020,GO:0016462,GO:0016787,GO:0016817,GO:0016818,GO:0016887,GO:0017076,GO:0017111,GO:0030145,GO:0030554,GO:0032553,GO:0032555,GO:0032559,GO:0035639,GO:0036094,GO:0043167,GO:0043168,GO:0043169,GO:0044464,GO:0046872,GO:0046914,GO:0071944,GO:0097159,GO:0097367,GO:1901265,GO:1901363	-	ko:K09812	ko02010,map02010	M00256	-	-	ko00000,ko00001,ko00002,ko02000,ko03036	3.A.1.140	-	-	ABC_tran
s__Cutibacterium_humerusii_MAG_3187_10_35	Cutibacterium_humerusii	Male	0	0.305465	E	Catalyzes the NADPH-dependent reduction of N-acetyl-5- glutamyl phosphate to yield N-acetyl-L-glutamate 5-semialdehyde	argC	GO:0000166,GO:0003674,GO:0005488,GO:0008150,GO:0036094,GO:0040007,GO:0043167,GO:0043168,GO:0048037,GO:0050661,GO:0050662,GO:0070401,GO:0097159,GO:1901265,GO:1901363	1.2.1.38	ko:K00145	ko00220,ko01100,ko01110,ko01130,ko01210,ko01230,map00220,map01100,map01110,map01130,map01210,map01230	M00028,M00845	R03443	RC00684	ko00000,ko00001,ko00002,ko01000	-	-	-	Semialdhyde_dh,Semialdhyde_dhC
s__Cutibacterium_humerusii_MAG_3187_10_55	Cutibacterium_humerusii	Male	0.238971	0	S	Domain of unknown function (DUF4234)	-	-	-	-	-	-	-	-	-	-	-	-	DUF4234
s__Cutibacterium_humerusii_MAG_3187_10_56	Cutibacterium_humerusii	Male	0.271739	0.407609	S	Protein of unknown function (DUF1706)	-	-	-	-	-	-	-	-	-	-	-	-	DUF1706,HIT,MDMPI_N,Rhodanese
s__Cutibacterium_humerusii_MAG_3187_10_57	Cutibacterium_humerusii	Male	0.538062	0.395311	S	Protein of unknown function (DUF1706)	-	-	-	-	-	-	-	-	-	-	-	-	DUF1706,HIT,MDMPI_N,Rhodanese
s__Cutibacterium_humerusii_MAG_3187_10_59	Cutibacterium_humerusii	Male	0	0.0964699	N	CAMP factor (Cfa)	-	-	-	ko:K11045	-	-	-	-	ko00000,ko02042	-	-	-	CAMP_factor
s__Cutibacterium_humerusii_MAG_3187_10_66	Cutibacterium_humerusii	Male	0.29891	0.0153287	U	Part of the Sec protein translocase complex. Interacts with the SecYEG preprotein conducting channel. Has a central role in coupling the hydrolysis of ATP to the transfer of proteins into and across the cell membrane, serving as an ATP-driven molecular motor driving the stepwise translocation of polypeptide chains across the membrane	secA	GO:0000166,GO:0003674,GO:0003824,GO:0005215,GO:0005488,GO:0005524,GO:0005575,GO:0005622,GO:0005623,GO:0005737,GO:0005829,GO:0005886,GO:0005887,GO:0006810,GO:0008104,GO:0008144,GO:0008150,GO:0008320,GO:0008565,GO:0015031,GO:0015399,GO:0015405,GO:0015440,GO:0015450,GO:0015462,GO:0015833,GO:0016020,GO:0016021,GO:0016462,GO:0016787,GO:0016817,GO:0016818,GO:0016887,GO:0017076,GO:0017111,GO:0022804,GO:…	-	ko:K03070	ko02024,ko03060,ko03070,map02024,map03060,map03070	M00335	-	-	ko00000,ko00001,ko00002,ko02044	3.A.5.1,3.A.5.10,3.A.5.2,3.A.5.4	-	-	SEC-C,SecA_DEAD,SecA_PP_bind,SecA_SW
s__Cutibacterium_humerusii_MAG_3187_10_69	Cutibacterium_humerusii	Male	0.161863	0.0578083	E	Bacterial NAD-glutamate dehydrogenase	gdh	-	1.4.1.2	ko:K15371	ko00220,ko00250,ko00430,ko00910,ko01100,map00220,map00250,map00430,map00910,map01100	-	R00243	RC00006,RC02799	ko00000,ko00001,ko01000	-	-	-	Bac_GDH
s__Cutibacterium_humerusii_MAG_3187_10_73	Cutibacterium_humerusii	Male	0	0.0587491	L	Belongs to the DEAD box helicase family	rhlE	-	3.6.4.13	ko:K11927	ko03018,map03018	-	-	-	ko00000,ko00001,ko01000,ko03019	-	-	-	DEAD,Helicase_C
s__Cutibacterium_humerusii_MAG_3187_10_77	Cutibacterium_humerusii	Male	0	0.0752938	L	Belongs to the helicase family. UvrD subfamily	uvrD3	-	-	-	-	-	-	-	-	-	-	-	AAA_19,PDDEXK_1,UvrD-helicase,UvrD_C
s__Cutibacterium_humerusii_MAG_3187_10_8	Cutibacterium_humerusii	Male	0.354317	0.0354317	E	IGPS catalyzes the conversion of PRFAR and glutamine to IGP, AICAR and glutamate. The HisF subunit catalyzes the cyclization activity that produces IGP and AICAR from PRFAR using the ammonia provided by the HisH subunit	hisF	GO:0000107,GO:0003674,GO:0003824,GO:0008150,GO:0016740,GO:0016757,GO:0016763,GO:0040007	4.1.3.27	ko:K01657,ko:K02500	ko00340,ko00400,ko00405,ko01100,ko01110,ko01130,ko01230,ko02024,ko02025,map00340,map00400,map00405,map01100,map01110,map01130,map01230,map02024,map02025	M00023,M00026	R00985,R00986,R04558	RC00010,RC01190,RC01943,RC02148,RC02414	ko00000,ko00001,ko00002,ko01000	-	-	-	Anth_synt_I_N,Chorismate_bind,His_biosynth,NMO,PRA-CH,ThiG
s__Cutibacterium_humerusii_MAG_3187_10_80	Cutibacterium_humerusii	Male	0	0.140211	L	A helicase nuclease that prepares dsDNA breaks (DSB) for recombinational DNA repair. Binds to DSBs and unwinds DNA via a highly rapid and processive ATP-dependent bidirectional helicase activity. Unwinds dsDNA until it encounters a Chi (crossover hotspot instigator) sequence from the 3' direction. Cuts ssDNA a few nucleotides 3' to the Chi site. The properties and activities of the enzyme are cha…	recD	GO:0005575,GO:0005618,GO:0005622,GO:0005623,GO:0005737,GO:0005829,GO:0005886,GO:0016020,GO:0030312,GO:0044424,GO:0044444,GO:0044464,GO:0071944	3.1.11.5	ko:K03581	ko03440,map03440	-	-	-	ko00000,ko00001,ko01000,ko03400	-	-	-	AAA_19,AAA_30,UvrD_C_2,Viral_helicase1
s__Cutibacterium_humerusii_MAG_3187_10_82	Cutibacterium_humerusii	Male	0.173941	0.0695764	L	A helicase nuclease that prepares dsDNA breaks (DSB) for recombinational DNA repair. Binds to DSBs and unwinds DNA via a highly rapid and processive ATP-dependent bidirectional helicase activity. Unwinds dsDNA until it encounters a Chi (crossover hotspot instigator) sequence from the 3' direction. Cuts ssDNA a few nucleotides 3' to the Chi site. The properties and activities of the enzyme are cha…	recC	GO:0003674,GO:0003678,GO:0003824,GO:0004003,GO:0004386,GO:0004518,GO:0004519,GO:0005575,GO:0005576,GO:0005618,GO:0005623,GO:0005886,GO:0006139,GO:0006259,GO:0006281,GO:0006302,GO:0006310,GO:0006725,GO:0006807,GO:0006950,GO:0006974,GO:0006996,GO:0008026,GO:0008094,GO:0008150,GO:0008152,GO:0009987,GO:0016020,GO:0016043,GO:0016462,GO:0016787,GO:0016788,GO:0016817,GO:0016818,GO:0016887,GO:0017111,GO:…	3.1.11.5	ko:K03583	ko03440,map03440	-	-	-	ko00000,ko00001,ko01000,ko03400	-	-	-	Exonuc_V_gamma
s__Cutibacterium_humerusii_MAG_3187_10_87	Cutibacterium_humerusii	Male	0	0.234277	T	Domain present in PSD-95, Dlg, and ZO-1/2.	ylbL	-	-	ko:K07177	ko02024,map02024	-	-	-	ko00000,ko00001,ko01002	-	-	-	Lon_C,PDZ,PDZ_2
s__Cutibacterium_humerusii_MAG_3187_10_95	Cutibacterium_humerusii	Male	0	0	E	Extracellular solute-binding protein, family 5	-	-	-	ko:K02035	ko02024,map02024	M00239	-	-	ko00000,ko00001,ko00002,ko02000	3.A.1.5	-	-	SBP_bac_5
s__Cutibacterium_humerusii_MAG_3187_10_97	Cutibacterium_humerusii	Male	0	0.0938031	P	Binding-protein-dependent transport system inner membrane component	oppC4	-	-	ko:K02034	ko02024,map02024	M00239	-	-	ko00000,ko00001,ko00002,ko02000	3.A.1.5	-	-	BPD_transp_1,OppC_N
s__Cutibacterium_humerusii_MAG_3187_10_98	Cutibacterium_humerusii	Male	0.363176	0.0907939	O	Belongs to the ABC transporter superfamily	-	-	-	ko:K02031,ko:K02032	ko02024,map02024	M00239	-	-	ko00000,ko00001,ko00002,ko02000	3.A.1.5	-	-	ABC_tran,BPD_transp_1,oligo_HPY
s__Cutibacterium_humerusii_MAG_3187_11_11	Cutibacterium_humerusii	Male	0	0.161493	G	sugar-specific permease SgaT UlaA	ulaA	-	-	ko:K03475	ko00053,ko01100,ko01120,ko02060,map00053,map01100,map01120,map02060	M00283,M00550	R07671	RC00017,RC03206	ko00000,ko00001,ko00002,ko02000	4.A.7.1	-	-	EIIC-GAT,PTS_EIIA_2,PTS_IIB
s__Cutibacterium_humerusii_MAG_3187_11_14	Cutibacterium_humerusii	Male	0.0754379	0.0502919	-	-	-	-	-	-	-	-	-	-	-	-	-	-	-
s__Cutibacterium_humerusii_MAG_3187_11_19	Cutibacterium_humerusii	Male	0	0.0772113	H	Catalyzes the synthesis of alpha-ribazole-5'-phosphate from nicotinate mononucleotide (NAMN) and 5,6- dimethylbenzimidazole (DMB)	cobT	-	2.4.2.21	ko:K00768	ko00860,ko01100,map00860,map01100	M00122	R04148	RC00033,RC00063	ko00000,ko00001,ko00002,ko01000	-	-	-	CobU,DBI_PRT,Nitroreductase
s__Cutibacterium_humerusii_MAG_3187_11_2	Cutibacterium_humerusii	Male	0.12608	0.058186	O	Prevents misfolding and promotes the refolding and proper assembly of unfolded polypeptides generated under stress conditions	groL_1	-	-	ko:K04077	ko03018,ko04212,ko04940,ko05134,ko05152,map03018,map04212,map04940,map05134,map05152	-	-	-	ko00000,ko00001,ko03019,ko03029,ko03110,ko04147	-	-	-	Cpn60_TCP1
s__Cutibacterium_humerusii_MAG_3187_11_23	Cutibacterium_humerusii	Male	0.632258	0.421505	H	ATP:corrinoid adenosyltransferase BtuR/CobO/CobP	cobO	-	2.5.1.17	ko:K19221	ko00860,ko01100,map00860,map01100	M00122	R01492,R05220,R07268	RC00533	ko00000,ko00001,ko00002,ko01000	-	-	iNJ661.Rv2849c	CobA_CobO_BtuR
s__Cutibacterium_humerusii_MAG_3187_11_28	Cutibacterium_humerusii	Male	0	0.0203441	P	Part of the energy-coupling factor (ECF) transporter complex CbiMNOQ involved in cobalt import	cbiM	-	-	ko:K02007	ko02010,map02010	M00245,M00246	-	-	ko00000,ko00001,ko00002,ko02000	3.A.1.18,3.A.1.22,3.A.1.23	-	-	CbiM,PDGLE
s__Cutibacterium_humerusii_MAG_3187_12_11	Cutibacterium_humerusii	Male	0.175835	0.0219794	F	Belongs to the metallo-dependent hydrolases superfamily. DHOase family. Class I DHOase subfamily	pyrC	-	3.5.2.2,3.5.2.3,3.5.2.5	ko:K01464,ko:K01465,ko:K01466	ko00230,ko00240,ko00410,ko00770,ko00983,ko01100,ko01120,map00230,map00240,map00410,map00770,map00983,map01100,map01120	M00046,M00051,M00546	R01993,R02269,R02425,R03055,R08227	RC00632,RC00680	ko00000,ko00001,ko00002,ko01000,ko04147	-	-	-	Amidohydro_1,DHOase
s__Cutibacterium_humerusii_MAG_3187_12_12	Cutibacterium_humerusii	Male	0.177832	0	F	Belongs to the CarA family	carA	GO:0000050,GO:0005575,GO:0005622,GO:0005623,GO:0005737,GO:0005951,GO:0006082,GO:0006520,GO:0006525,GO:0006526,GO:0006807,GO:0008150,GO:0008152,GO:0008652,GO:0009058,GO:0009064,GO:0009084,GO:0009987,GO:0016053,GO:0019627,GO:0019752,GO:0032991,GO:0034641,GO:0040007,GO:0043436,GO:0043603,GO:0043604,GO:0044237,GO:0044238,GO:0044249,GO:0044271,GO:0044281,GO:0044283,GO:0044424,GO:0044444,GO:0044464,GO:…	6.3.5.5	ko:K01956	ko00240,ko00250,ko01100,map00240,map00250,map01100	M00051	R00256,R00575,R01395,R10948,R10949	RC00002,RC00010,RC00043,RC02750,RC02798,RC03314	ko00000,ko00001,ko00002,ko01000	-	-	iNJ661.Rv1383	CPSase_sm_chain,GATase
s__Cutibacterium_humerusii_MAG_3187_12_13	Cutibacterium_humerusii	Male	0.162988	0.0381461	F	Carbamoyl-phosphate synthetase ammonia chain	carB	-	6.3.5.5	ko:K01955	ko00240,ko00250,ko01100,map00240,map00250,map01100	M00051	R00256,R00575,R01395,R10948,R10949	RC00002,RC00010,RC00043,RC02750,RC02798,RC03314	ko00000,ko00001,ko00002,ko01000	-	-	-	CPSase_L_D2,CPSase_L_D3,MGS
s__Cutibacterium_humerusii_MAG_3187_12_2	Cutibacterium_humerusii	Male	0	0.0374769	C	Component of the pyruvate dehydrogenase (PDH) complex, that catalyzes the overall conversion of pyruvate to acetyl-CoA and CO(2)	aceE	GO:0000287,GO:0003674,GO:0003824,GO:0004738,GO:0004739,GO:0005488,GO:0005575,GO:0005576,GO:0005618,GO:0005622,GO:0005623,GO:0005737,GO:0005886,GO:0008150,GO:0008152,GO:0016020,GO:0016491,GO:0016624,GO:0016903,GO:0030312,GO:0032991,GO:0043167,GO:0043169,GO:0044424,GO:0044444,GO:0044464,GO:0045254,GO:0046872,GO:0055114,GO:0071944,GO:1902494,GO:1990204	1.2.4.1	ko:K00163	ko00010,ko00020,ko00620,ko01100,ko01110,ko01120,ko01130,ko01200,map00010,map00020,map00620,map01100,map01110,map01120,map01130,map01200	M00307	R00014,R00209,R01699,R03270	RC00004,RC00027,RC00627,RC02742,RC02744,RC02882	br01601,ko00000,ko00001,ko00002,ko01000	-	-	-	Transketolase_N
s__Cutibacterium_humerusii_MAG_3187_12_23	Cutibacterium_humerusii	Male	0	0.364407	S	Belongs to the CinA family	cinA	-	3.5.1.42	ko:K03743	ko00760,map00760	-	R02322	RC00100	ko00000,ko00001,ko01000	-	-	-	CinA
s__Cutibacterium_humerusii_MAG_3187_12_27	Cutibacterium_humerusii	Male	0	0.0644154	L	Can catalyze the hydrolysis of ATP in the presence of single-stranded DNA, the ATP-dependent uptake of single-stranded DNA by duplex DNA, and the ATP-dependent hybridization of homologous single-stranded DNAs. It interacts with LexA causing its activation and leading to its autocatalytic cleavage	recA	GO:0000150,GO:0000166,GO:0000287,GO:0000725,GO:0003674,GO:0003676,GO:0003677,GO:0003697,GO:0003824,GO:0004518,GO:0004519,GO:0004520,GO:0004536,GO:0005488,GO:0005524,GO:0005575,GO:0005622,GO:0005623,GO:0005737,GO:0005829,GO:0006139,GO:0006259,GO:0006281,GO:0006310,GO:0006725,GO:0006807,GO:0006950,GO:0006974,GO:0007154,GO:0008094,GO:0008144,GO:0008150,GO:0008152,GO:0009314,GO:0009411,GO:0009416,GO:…	-	ko:K03553	ko03440,map03440	M00729	-	-	ko00000,ko00001,ko00002,ko03400	-	-	-	ABC2_membrane,Intein_splicing,LAGLIDADG_2,LAGLIDADG_3,Rad51,RecA
s__Cutibacterium_humerusii_MAG_3187_12_29	Cutibacterium_humerusii	Male	0	0	M	Endoribonuclease that initiates mRNA decay	rny	-	-	ko:K18682	ko03018,map03018	-	-	-	ko00000,ko00001,ko01000,ko03019	-	-	-	DUF3552,HD,KH_1
s__Cutibacterium_humerusii_MAG_3187_12_3	Cutibacterium_humerusii	Male	0.0138266	0.145179	G	Glycosyl hydrolases family 18	-	-	3.2.1.96	ko:K01227	ko00511,map00511	-	-	-	ko00000,ko00001,ko01000	-	-	-	Glyco_hydro_18
s__Cutibacterium_humerusii_MAG_3187_12_30	Cutibacterium_humerusii	Male	0	0.158268	G	Aldose 1-epimerase	galM	-	5.1.3.3	ko:K01785	ko00010,ko00052,ko01100,ko01110,ko01120,ko01130,map00010,map00052,map01100,map01110,map01120,map01130	M00632	R01602,R10619	RC00563	ko00000,ko00001,ko00002,ko01000	-	-	-	Aldose_epim
s__Cutibacterium_humerusii_MAG_3187_12_33	Cutibacterium_humerusii	Male	0	0.675122	J	Catalyzes the transfer of a dimethylallyl group onto the adenine at position 37 in tRNAs that read codons beginning with uridine, leading to the formation of N6-(dimethylallyl)adenosine (i(6)A)	miaA	GO:0003674,GO:0003824,GO:0006139,GO:0006396,GO:0006399,GO:0006400,GO:0006725,GO:0006807,GO:0008033,GO:0008150,GO:0008152,GO:0009451,GO:0009987,GO:0010467,GO:0016070,GO:0016740,GO:0016765,GO:0034470,GO:0034641,GO:0034660,GO:0040007,GO:0043170,GO:0043412,GO:0044237,GO:0044238,GO:0046483,GO:0052381,GO:0071704,GO:0090304,GO:0140098,GO:0140101,GO:1901360	2.5.1.75	ko:K00791	ko00908,ko01100,ko01110,map00908,map01100,map01110	-	R01122	RC02820	ko00000,ko00001,ko01000,ko01006,ko03016	-	-	-	DAP_epimerase,IPPT
s__Cutibacterium_humerusii_MAG_3187_12_43	Cutibacterium_humerusii	Male	0.113099	0.0969421	L	ATP-dependent helicase hrpA	hrpA	-	3.6.4.13	ko:K03578	-	-	-	-	ko00000,ko01000	-	-	-	AAA_19,DEAD,DUF3418,HA2,Helicase_C,OB_NTP_bind
s__Cutibacterium_humerusii_MAG_3187_12_58	Cutibacterium_humerusii	Male	0.248104	0.0254466	K	Sigma factors are initiation factors that promote the attachment of RNA polymerase to specific initiation sites and are then released	hrdD	-	-	ko:K03086	-	-	-	-	ko00000,ko03021	-	-	-	Sigma70_r1_2,Sigma70_r2,Sigma70_r3,Sigma70_r4
s__Cutibacterium_humerusii_MAG_3187_12_67	Cutibacterium_humerusii	Male	0	0.0295782	S	Anaerobic c4-dicarboxylate	PPA1043	-	-	ko:K07791	-	-	-	-	ko00000,ko02000	2.A.13.1	-	-	DcuA_DcuB
s__Cutibacterium_humerusii_MAG_3187_12_69	Cutibacterium_humerusii	Male	0	0.0757406	L	DNA Topoisomerase IV	gyrA2	-	5.99.1.3	ko:K02469	-	-	-	-	ko00000,ko01000,ko03032,ko03400	-	-	-	DNA_gyraseA_C,DNA_topoisoIV,Hint_2,Intein_splicing,LAGLIDADG_3,MvaI_BcnI
s__Cutibacterium_humerusii_MAG_3187_12_79	Cutibacterium_humerusii	Male	0	0.13748	S	Protein of unknown function (DUF3710)	-	-	-	-	-	-	-	-	-	-	-	-	DUF3710
s__Cutibacterium_humerusii_MAG_3187_12_83	Cutibacterium_humerusii	Male	0	0.0615959	E	Amino acid permease	ydaO	-	-	-	-	-	-	-	-	-	-	-	AA_permease_2
s__Cutibacterium_humerusii_MAG_3187_12_84	Cutibacterium_humerusii	Male	0	0.063959	J	Belongs to the class I-like SAM-binding methyltransferase superfamily. RNA M5U methyltransferase family	rumA	-	2.1.1.190	ko:K03215	-	-	-	-	ko00000,ko01000,ko03009	-	-	-	MTS,Methyltransf_25,PCMT,TRAM,tRNA_U5-meth_tr
s__Cutibacterium_humerusii_MAG_3187_12_86	Cutibacterium_humerusii	Male	0	0.0589291	C	Catalyzes the isomerization of citrate to isocitrate via cis-aconitate	acnA	GO:0003674,GO:0003676,GO:0003723,GO:0003729,GO:0003730,GO:0003824,GO:0003994,GO:0005488,GO:0005506,GO:0005575,GO:0005576,GO:0005618,GO:0005622,GO:0005623,GO:0005737,GO:0005739,GO:0005829,GO:0005886,GO:0006082,GO:0006091,GO:0006099,GO:0006101,GO:0006629,GO:0006631,GO:0008150,GO:0008152,GO:0008198,GO:0009060,GO:0009987,GO:0010035,GO:0010038,GO:0010039,GO:0015980,GO:0016020,GO:0016829,GO:0016835,GO:…	4.2.1.3	ko:K01681	ko00020,ko00630,ko00720,ko01100,ko01110,ko01120,ko01130,ko01200,ko01210,ko01230,map00020,map00630,map00720,map01100,map01110,map01120,map01130,map01200,map01210,map01230	M00009,M00010,M00012,M00173,M00740	R01324,R01325,R01900	RC00497,RC00498,RC00618	br01601,ko00000,ko00001,ko00002,ko01000	-	-	-	Aconitase,Aconitase_C
s__Cutibacterium_humerusii_MAG_3187_12_88	Cutibacterium_humerusii	Male	0.335404	0.0479148	H	Catalyzes the acyloin condensation reaction between C atoms 2 and 3 of pyruvate and glyceraldehyde 3-phosphate to yield 1-deoxy-D-xylulose-5-phosphate (DXP)	dxs	-	2.2.1.7	ko:K01662	ko00730,ko00900,ko01100,ko01110,ko01130,map00730,map00900,map01100,map01110,map01130	M00096	R05636	RC00032	ko00000,ko00001,ko00002,ko01000	-	-	-	DXP_synthase_N,GcpE,Transket_pyr,Transketolase_C
s__Cutibacterium_humerusii_MAG_3187_12_89	Cutibacterium_humerusii	Male	0.649518	0.0811897	J	3'-5' exonuclease	rnd	-	3.1.13.5	ko:K03684	-	-	-	-	ko00000,ko01000,ko03016	-	-	-	DNA_pol_A_exo1,HRDC
s__Cutibacterium_humerusii_MAG_3187_13_1	Cutibacterium_humerusii	Male	0	0.0454545	M	Cell wall formation. Catalyzes the transfer of a GlcNAc subunit on undecaprenyl-pyrophosphoryl-MurNAc-pentapeptide (lipid intermediate I) to form undecaprenyl-pyrophosphoryl-MurNAc- (pentapeptide)GlcNAc (lipid intermediate II)	murG	-	2.4.1.227,6.3.2.8	ko:K01924,ko:K02563	ko00471,ko00550,ko01100,ko01502,ko04112,map00471,map00550,map01100,map01502,map04112	-	R03193,R05032,R05662	RC00005,RC00049,RC00064,RC00141	ko00000,ko00001,ko01000,ko01011	-	GT28	-	FTSW_RODA_SPOVE,Glyco_tran_28_C,Glyco_transf_28,Mur_ligase,Mur_ligase_C,Mur_ligase_M
s__Cutibacterium_humerusii_MAG_3187_13_17	Cutibacterium_humerusii	Male	0.148589	0.00315402	E	The glycine cleavage system catalyzes the degradation of glycine. The P protein binds the alpha-amino group of glycine through its pyridoxal phosphate cofactor	gcvP	GO:0005575,GO:0005618,GO:0005623,GO:0005886,GO:0008150,GO:0016020,GO:0030312,GO:0040007,GO:0044464,GO:0071944	1.4.4.2	ko:K00281,ko:K00283	ko00260,ko00630,ko01100,ko01110,ko01130,ko01200,map00260,map00630,map01100,map01110,map01130,map01200	M00532	R01221,R03425	RC00022,RC00929,RC02834,RC02880	ko00000,ko00001,ko00002,ko01000	-	-	-	Aminotran_5,GDC-P
s__Cutibacterium_humerusii_MAG_3187_13_27	Cutibacterium_humerusii	Male	0	0.0448281	L	DNA helicase	helD	-	-	-	-	-	-	-	-	-	-	-	AAA_19,UvrD-helicase,UvrD_C_2
s__Cutibacterium_humerusii_MAG_3187_13_41	Cutibacterium_humerusii	Male	0	0.355668	L	DNA polymerase III, epsilon subunit	dnaQ	GO:0005575,GO:0005618,GO:0005622,GO:0005623,GO:0005737,GO:0005829,GO:0005886,GO:0006950,GO:0006974,GO:0008150,GO:0009380,GO:0009987,GO:0016020,GO:0030312,GO:0032991,GO:0033554,GO:0044424,GO:0044444,GO:0044464,GO:0050896,GO:0051716,GO:0071944,GO:1902494,GO:1905347,GO:1905348,GO:1990391	2.7.7.7	ko:K02342	ko00230,ko00240,ko01100,ko03030,ko03430,ko03440,map00230,map00240,map01100,map03030,map03430,map03440	M00260	R00375,R00376,R00377,R00378	RC02795	ko00000,ko00001,ko00002,ko01000,ko03032,ko03400	-	-	-	GIY-YIG,RNase_T,UVR
s__Cutibacterium_humerusii_MAG_3187_13_44	Cutibacterium_humerusii	Male	0	0.815789	J	Forms part of the polypeptide exit tunnel	-	-	-	-	-	-	-	-	-	-	-	-	DUF5324
s__Cutibacterium_humerusii_MAG_3187_14_1	Cutibacterium_humerusii	Male	0.157314	0.151289	G	Belongs to the glycosyl hydrolase 35 family	-	-	-	-	-	-	-	-	-	-	-	-	BetaGal_dom2,BetaGal_dom3,BetaGal_dom4_5,Glyco_hydro_35,NPCBM,NPCBM_assoc
s__Cutibacterium_humerusii_MAG_3187_14_10	Cutibacterium_humerusii	Male	0.65098	0	K	DNA-dependent RNA polymerase catalyzes the transcription of DNA into RNA using the four ribonucleoside triphosphates as substrates	rpoA	GO:0003674,GO:0003824,GO:0003899,GO:0005575,GO:0005618,GO:0005622,GO:0005623,GO:0005737,GO:0005829,GO:0005886,GO:0006139,GO:0006351,GO:0006354,GO:0006725,GO:0006807,GO:0008150,GO:0008152,GO:0009058,GO:0009059,GO:0009987,GO:0010467,GO:0016020,GO:0016070,GO:0016740,GO:0016772,GO:0016779,GO:0018130,GO:0019438,GO:0030312,GO:0032774,GO:0034062,GO:0034641,GO:0034645,GO:0034654,GO:0040007,GO:0043170,GO:…	2.7.7.6	ko:K03040	ko00230,ko00240,ko01100,ko03020,map00230,map00240,map01100,map03020	M00183	R00435,R00441,R00442,R00443	RC02795	br01611,ko00000,ko00001,ko00002,ko01000,ko03021,ko03400	-	-	-	RNA_pol_A_CTD,RNA_pol_A_bac,RNA_pol_L
s__Cutibacterium_humerusii_MAG_3187_14_11	Cutibacterium_humerusii	Male	0.0170547	0.0496961	J	One of the primary rRNA binding proteins, it binds directly to 16S rRNA where it nucleates assembly of the body of the 30S subunit	rpsD	GO:0003674,GO:0003676,GO:0003723,GO:0003735,GO:0005198,GO:0005488,GO:0005575,GO:0005618,GO:0005622,GO:0005623,GO:0005737,GO:0005829,GO:0005840,GO:0005886,GO:0006417,GO:0006450,GO:0008150,GO:0009889,GO:0009891,GO:0009893,GO:0010468,GO:0010556,GO:0010557,GO:0010604,GO:0010608,GO:0010628,GO:0015935,GO:0016020,GO:0019222,GO:0019843,GO:0030312,GO:0031323,GO:0031325,GO:0031326,GO:0031328,GO:0032268,GO:…	-	ko:K02986	ko03010,map03010	M00178,M00179	-	-	br01610,ko00000,ko00001,ko00002,ko03011	-	-	-	Ribosomal_S4,S4
s__Cutibacterium_humerusii_MAG_3187_14_12	Cutibacterium_humerusii	Male	0.0863787	0.0345515	J	Located on the platform of the 30S subunit, it bridges several disparate RNA helices of the 16S rRNA. Forms part of the Shine-Dalgarno cleft in the 70S ribosome	rpsK	GO:0000028,GO:0000462,GO:0003674,GO:0003676,GO:0003723,GO:0003729,GO:0003735,GO:0005198,GO:0005488,GO:0005575,GO:0005622,GO:0005623,GO:0005737,GO:0005829,GO:0005840,GO:0005886,GO:0006139,GO:0006364,GO:0006396,GO:0006412,GO:0006518,GO:0006725,GO:0006807,GO:0006996,GO:0008150,GO:0008152,GO:0009058,GO:0009059,GO:0009987,GO:0010467,GO:0015935,GO:0016020,GO:0016043,GO:0016070,GO:0016072,GO:0019538,GO:…	-	ko:K02948	ko03010,map03010	M00178,M00179	-	-	br01610,ko00000,ko00001,ko00002,ko03011	-	-	-	Ribosomal_S11
s__Cutibacterium_humerusii_MAG_3187_14_13	Cutibacterium_humerusii	Male	0	0	J	Located at the top of the head of the 30S subunit, it contacts several helices of the 16S rRNA. In the 70S ribosome it contacts the 23S rRNA (bridge B1a) and protein L5 of the 50S subunit (bridge B1b), connecting the 2 subunits	rpsM	GO:0003674,GO:0003735,GO:0005198,GO:0005575,GO:0005622,GO:0005623,GO:0005737,GO:0005829,GO:0005840,GO:0005886,GO:0006412,GO:0006518,GO:0006807,GO:0008150,GO:0008152,GO:0009058,GO:0009059,GO:0009987,GO:0010467,GO:0015935,GO:0016020,GO:0019538,GO:0022613,GO:0032991,GO:0034641,GO:0034645,GO:0042254,GO:0043043,GO:0043170,GO:0043226,GO:0043228,GO:0043229,GO:0043232,GO:0043603,GO:0043604,GO:0044085,GO:…	-	ko:K02952	ko03010,map03010	M00178,M00179	-	-	br01610,ko00000,ko00001,ko00002,ko03011	-	-	-	Ribosomal_S13
s__Cutibacterium_humerusii_MAG_3187_14_14	Cutibacterium_humerusii	Male	0.247191	0	J	Belongs to the bacterial ribosomal protein bL36 family	rpmJ	-	-	ko:K02919	ko03010,map03010	M00178	-	-	br01610,ko00000,ko00001,ko00002,ko03011	-	-	-	Ribosomal_L36
s__Cutibacterium_humerusii_MAG_3187_14_18	Cutibacterium_humerusii	Male	0.0824638	0.0353416	U	The central subunit of the protein translocation channel SecYEG. Consists of two halves formed by TMs 1-5 and 6-10. These two domains form a lateral gate at the front which open onto the bilayer between TMs 2 and 7, and are clamped together by SecE at the back. The channel is closed by both a pore ring composed of hydrophobic SecY resides and a short helix (helix 2A) on the extracellular side of …	secY	GO:0005575,GO:0005576,GO:0005623,GO:0005886,GO:0008150,GO:0016020,GO:0040007,GO:0044464,GO:0071944	-	ko:K03076	ko02024,ko03060,ko03070,map02024,map03060,map03070	M00335	-	-	ko00000,ko00001,ko00002,ko02044	3.A.5	-	-	ADK,SecY
s__Cutibacterium_humerusii_MAG_3187_14_19	Cutibacterium_humerusii	Male	0.292499	0.339591	S	Bacterial PH domain	-	-	-	-	-	-	-	-	-	-	-	-	bPH_6
s__Cutibacterium_humerusii_MAG_3187_14_2	Cutibacterium_humerusii	Male	0.15106	0.162537	G	Glycosyl hydrolase family 20, domain 2	-	-	3.2.1.52	ko:K12373	ko00511,ko00513,ko00520,ko00531,ko00603,ko00604,ko01100,ko04142,map00511,map00513,map00520,map00531,map00603,map00604,map01100,map04142	M00079	R00022,R06004,R11316	RC00049	ko00000,ko00001,ko00002,ko01000,ko03110	-	GH20	-	BetaGal_dom2,BetaGal_dom4_5,CHB_HEX,CHB_HEX_C,F5_F8_type_C,Flg_new,Glyco_hydro_20,Glyco_hydro_20b,Glyco_hydro_35,Gram_pos_anchor
s__Cutibacterium_humerusii_MAG_3187_14_20	Cutibacterium_humerusii	Male	0.173332	0.158643	G	Major Facilitator Superfamily	-	-	-	-	-	-	-	-	-	-	-	-	MFS_1
s__Cutibacterium_humerusii_MAG_3187_14_21	Cutibacterium_humerusii	Male	0.185884	0.160234	C	Glycerophosphoryl diester phosphodiesterase family	glpQ	-	3.1.4.46	ko:K01126	ko00564,map00564	-	R01030,R01470	RC00017,RC00425	ko00000,ko00001,ko01000	-	-	-	GDPD,GPDPase_memb,LTD
s__Cutibacterium_humerusii_MAG_3187_14_22	Cutibacterium_humerusii	Male	0.256357	0.245365	E	COG0747 ABC-type dipeptide transport system, periplasmic component	oppA	GO:0003674,GO:0005215,GO:0005488,GO:0005575,GO:0005623,GO:0005886,GO:0005887,GO:0006810,GO:0008104,GO:0008150,GO:0015031,GO:0015833,GO:0016020,GO:0016021,GO:0017038,GO:0022857,GO:0030288,GO:0030313,GO:0031224,GO:0031226,GO:0031975,GO:0033036,GO:0033218,GO:0042277,GO:0042597,GO:0042886,GO:0042887,GO:0043167,GO:0043168,GO:0043295,GO:0044425,GO:0044459,GO:0044464,GO:0045184,GO:0048037,GO:0051179,GO:…	-	ko:K02035	ko02024,map02024	M00239	-	-	ko00000,ko00001,ko00002,ko02000	3.A.1.5	-	-	SBP_bac_5
s__Cutibacterium_humerusii_MAG_3187_14_23	Cutibacterium_humerusii	Male	0.0742961	0.173358	P	nitrogen compound transport	appB	GO:0003674,GO:0005215,GO:0006810,GO:0008150,GO:0022857,GO:0051179,GO:0051234,GO:0055085	-	ko:K02033	ko02024,map02024	M00239	-	-	ko00000,ko00001,ko00002,ko02000	3.A.1.5	-	-	BPD_transp_1
s__Cutibacterium_humerusii_MAG_3187_14_25	Cutibacterium_humerusii	Male	0.0348629	0.0370405	J	binds to the 23S rRNA	rplO	GO:0003674,GO:0003735,GO:0005198,GO:0005575,GO:0005622,GO:0005623,GO:0005737,GO:0005829,GO:0005840,GO:0005886,GO:0015934,GO:0016020,GO:0022625,GO:0022626,GO:0032991,GO:0043226,GO:0043228,GO:0043229,GO:0043232,GO:0044391,GO:0044422,GO:0044424,GO:0044444,GO:0044445,GO:0044446,GO:0044464,GO:0071944,GO:1990904	-	ko:K02876	ko03010,map03010	M00178,M00179	-	-	br01610,ko00000,ko00001,ko00002,ko03011	-	-	-	Ribosomal_L27A
s__Cutibacterium_humerusii_MAG_3187_14_26	Cutibacterium_humerusii	Male	0.0489033	0.0604099	J	Ribosomal protein L30	rpmD	GO:0005575,GO:0005622,GO:0005623,GO:0005737,GO:0005829,GO:0005840,GO:0008150,GO:0015934,GO:0022625,GO:0022626,GO:0032991,GO:0040007,GO:0043226,GO:0043228,GO:0043229,GO:0043232,GO:0044391,GO:0044422,GO:0044424,GO:0044444,GO:0044445,GO:0044446,GO:0044464,GO:1990904	-	ko:K02907	ko03010,map03010	M00178,M00179	-	-	br01610,ko00000,ko00001,ko00002,ko03011	-	-	-	Ribosomal_L30
s__Cutibacterium_humerusii_MAG_3187_14_27	Cutibacterium_humerusii	Male	0.0975886	0.06157	J	Located at the back of the 30S subunit body where it stabilizes the conformation of the head with respect to the body	rpsE	GO:0003674,GO:0003735,GO:0005198,GO:0005575,GO:0005622,GO:0005623,GO:0005737,GO:0005829,GO:0005840,GO:0005886,GO:0006412,GO:0006518,GO:0006807,GO:0008150,GO:0008152,GO:0009058,GO:0009059,GO:0009987,GO:0010467,GO:0015935,GO:0016020,GO:0019538,GO:0022626,GO:0022627,GO:0032991,GO:0034641,GO:0034645,GO:0040007,GO:0043043,GO:0043170,GO:0043226,GO:0043228,GO:0043229,GO:0043232,GO:0043603,GO:0043604,GO:…	-	ko:K02988	ko03010,map03010	M00178,M00179	-	-	br01610,ko00000,ko00001,ko00002,ko03011	-	-	-	Ribosomal_S5,Ribosomal_S5_C
s__Cutibacterium_humerusii_MAG_3187_14_28	Cutibacterium_humerusii	Male	0.0695484	0.0204002	J	This is one of the proteins that binds and probably mediates the attachment of the 5S RNA into the large ribosomal subunit, where it forms part of the central protuberance	rplR	GO:0003674,GO:0003676,GO:0003723,GO:0005488,GO:0005575,GO:0005622,GO:0005623,GO:0005737,GO:0005829,GO:0005840,GO:0008097,GO:0008150,GO:0015934,GO:0019843,GO:0022625,GO:0022626,GO:0032991,GO:0040007,GO:0043226,GO:0043228,GO:0043229,GO:0043232,GO:0044391,GO:0044422,GO:0044424,GO:0044444,GO:0044445,GO:0044446,GO:0044464,GO:0097159,GO:1901363,GO:1990904	-	ko:K02881	ko03010,map03010	M00178,M00179	-	-	br01610,ko00000,ko00001,ko00002,ko03011	-	-	-	Ribosomal_L18p
s__Cutibacterium_humerusii_MAG_3187_14_29	Cutibacterium_humerusii	Male	0.0376682	0.0341708	J	This protein binds to the 23S rRNA, and is important in its secondary structure. It is located near the subunit interface in the base of the L7 L12 stalk, and near the tRNA binding site of the peptidyltransferase center	rplF	GO:0002181,GO:0003674,GO:0003676,GO:0003723,GO:0003735,GO:0005198,GO:0005488,GO:0005575,GO:0005618,GO:0005622,GO:0005623,GO:0005737,GO:0005829,GO:0005840,GO:0005886,GO:0006412,GO:0006518,GO:0006807,GO:0008150,GO:0008152,GO:0009058,GO:0009059,GO:0009987,GO:0010467,GO:0015934,GO:0016020,GO:0019538,GO:0022625,GO:0022626,GO:0030312,GO:0032991,GO:0034641,GO:0034645,GO:0040007,GO:0043043,GO:0043170,GO:…	-	ko:K02933	ko03010,map03010	M00178,M00179	-	-	br01610,ko00000,ko00001,ko00002,ko03011	-	-	-	Ribosomal_L6
s__Cutibacterium_humerusii_MAG_3187_14_3	Cutibacterium_humerusii	Male	0.188558	0.102745	G	hydrolase family 20, catalytic	-	-	3.2.1.52	ko:K12373	ko00511,ko00513,ko00520,ko00531,ko00603,ko00604,ko01100,ko04142,map00511,map00513,map00520,map00531,map00603,map00604,map01100,map04142	M00079	R00022,R06004,R11316	RC00049	ko00000,ko00001,ko00002,ko01000,ko03110	-	GH20	-	BetaGal_dom2,BetaGal_dom4_5,CHB_HEX,CHB_HEX_C,F5_F8_type_C,Flg_new,Glyco_hydro_20,Glyco_hydro_20b,Glyco_hydro_35,Gram_pos_anchor
s__Cutibacterium_humerusii_MAG_3187_14_30	Cutibacterium_humerusii	Male	0.0554855	0.0688525	J	One of the primary rRNA binding proteins, it binds directly to 16S rRNA central domain where it helps coordinate assembly of the platform of the 30S subunit	rpsH	GO:0003674,GO:0003735,GO:0005198,GO:0005575,GO:0005622,GO:0005623,GO:0005737,GO:0005829,GO:0005840,GO:0008150,GO:0015935,GO:0022626,GO:0022627,GO:0032991,GO:0040007,GO:0043226,GO:0043228,GO:0043229,GO:0043232,GO:0044391,GO:0044422,GO:0044424,GO:0044444,GO:0044445,GO:0044446,GO:0044464,GO:1990904	-	ko:K02994	ko03010,map03010	M00178,M00179	-	-	br01610,ko00000,ko00001,ko00002,ko03011	-	-	-	Ribosomal_S8
s__Cutibacterium_humerusii_MAG_3187_14_31	Cutibacterium_humerusii	Male	0.136033	0.130635	J	Binds 16S rRNA, required for the assembly of 30S particles and may also be responsible for determining the conformation of the 16S rRNA at the A site	rpsN	GO:0003674,GO:0003735,GO:0005198,GO:0005575,GO:0005622,GO:0005623,GO:0005737,GO:0005840,GO:0006412,GO:0006518,GO:0006807,GO:0008150,GO:0008152,GO:0009058,GO:0009059,GO:0009987,GO:0010467,GO:0015935,GO:0019538,GO:0032991,GO:0034641,GO:0034645,GO:0043043,GO:0043170,GO:0043226,GO:0043228,GO:0043229,GO:0043232,GO:0043603,GO:0043604,GO:0044237,GO:0044238,GO:0044249,GO:0044260,GO:0044267,GO:0044271,GO:…	-	ko:K02954	ko03010,map03010	M00178,M00179	-	-	br01610,ko00000,ko00001,ko00002,ko03011	-	-	-	Ribosomal_S14
s__Cutibacterium_humerusii_MAG_3187_15_14	Cutibacterium_humerusii	Male	0	0	T	helix_turn_helix, Lux Regulon	tcsR2	-	-	ko:K07693	ko02020,map02020	M00479	-	-	ko00000,ko00001,ko00002,ko02022	-	-	-	GerE,Response_reg
s__Cutibacterium_humerusii_MAG_3187_15_15	Cutibacterium_humerusii	Male	0.28248	0.189291	T	Histidine kinase	tcsS2	-	2.7.13.3	ko:K07778	ko02020,map02020	M00479	-	-	ko00000,ko00001,ko00002,ko01000,ko01001,ko02022	-	-	-	HATPase_c,HisKA_3
s__Cutibacterium_humerusii_MAG_3187_15_21	Cutibacterium_humerusii	Male	0	0.966422	S	SNARE associated Golgi protein	-	-	-	-	-	-	-	-	-	-	-	-	SNARE_assoc
s__Cutibacterium_humerusii_MAG_3187_15_24	Cutibacterium_humerusii	Male	0.390635	0.195318	P	Binding-protein-dependent transport system inner membrane component	proZ	-	-	ko:K05846	ko02010,map02010	M00209	-	-	ko00000,ko00001,ko00002,ko02000	3.A.1.12	-	-	BPD_transp_1
s__Cutibacterium_humerusii_MAG_3187_15_25	Cutibacterium_humerusii	Male	0	0	M	Substrate binding domain of ABC-type glycine betaine transport system	proX	-	-	ko:K05845	ko02010,map02010	M00209	-	-	ko00000,ko00001,ko00002,ko02000	3.A.1.12	-	-	BPD_transp_1,OpuAC
s__Cutibacterium_humerusii_MAG_3187_15_26	Cutibacterium_humerusii	Male	0	0.0539206	H	Catalyzes the cleavage of 2-amino-3-ketobutyrate to glycine and acetyl-CoA	kbl	-	2.3.1.29	ko:K00639	ko00260,map00260	-	R00371	RC00004,RC00394	ko00000,ko00001,ko01000,ko01007	-	-	-	Aminotran_1_2
s__Cutibacterium_humerusii_MAG_3187_15_27	Cutibacterium_humerusii	Male	0	0.212314	C	Catalyzes the NAD( )-dependent oxidation of L-threonine to 2-amino-3-ketobutyrate	tdh	-	1.1.1.103,1.1.1.380	ko:K00060,ko:K08322	ko00040,ko00260,ko01100,map00040,map00260,map01100	-	R01465,R10848	RC00085,RC00525	ko00000,ko00001,ko01000	-	-	-	ADH_N,ADH_N_assoc,ADH_zinc_N
s__Cutibacterium_humerusii_MAG_3187_15_32	Cutibacterium_humerusii	Male	0	0.015493	E	Serine dehydratase beta chain	sdaA	GO:0003674,GO:0003824,GO:0003941,GO:0016829,GO:0016840,GO:0016841	4.3.1.17	ko:K01752	ko00260,ko00270,ko01100,ko01110,ko01130,ko01200,ko01230,map00260,map00270,map01100,map01110,map01130,map01200,map01230	-	R00220,R00590	RC00331,RC02600	ko00000,ko00001,ko01000	-	-	-	Alpha-amylase,SDH_alpha,SDH_beta
s__Cutibacterium_humerusii_MAG_3187_15_33	Cutibacterium_humerusii	Male	0.246571	0.0126447	P	Belongs to the ABC transporter superfamily	msiK	-	-	ko:K10112	ko02010,map02010	M00194,M00196,M00197,M00200,M00201,M00206,M00207,M00491,M00602,M00605,M00606	-	-	ko00000,ko00001,ko00002,ko02000	3.A.1.1	-	-	ABC_tran,TOBE,TOBE_2
s__Cutibacterium_humerusii_MAG_3187_15_38	Cutibacterium_humerusii	Male	0	3.20639	S	Protein conserved in bacteria	-	-	-	-	-	-	-	-	-	-	-	-	-
s__Cutibacterium_humerusii_MAG_3187_15_39	Cutibacterium_humerusii	Male	0	0.264286	S	Protein conserved in bacteria	-	-	-	-	-	-	-	-	-	-	-	-	Asp23
s__Cutibacterium_humerusii_MAG_3187_15_40	Cutibacterium_humerusii	Male	0.0905707	0.100634	-	-	-	-	-	-	-	-	-	-	-	-	-	-	DUF2273
s__Cutibacterium_humerusii_MAG_3187_15_44	Cutibacterium_humerusii	Male	0.018486	0.124781	T	Domain of unknown function (DUF4032)	-	-	-	-	-	-	-	-	-	-	-	-	DUF4032,Kdo
s__Cutibacterium_humerusii_MAG_3187_15_46	Cutibacterium_humerusii	Male	0.18042	0.0488483	J	Belongs to the class-I aminoacyl-tRNA synthetase family	cysS	GO:0000166,GO:0003674,GO:0003824,GO:0004812,GO:0004817,GO:0005488,GO:0005524,GO:0005575,GO:0005622,GO:0005623,GO:0005737,GO:0005829,GO:0006082,GO:0006139,GO:0006399,GO:0006412,GO:0006418,GO:0006423,GO:0006518,GO:0006520,GO:0006725,GO:0006807,GO:0008144,GO:0008150,GO:0008152,GO:0009058,GO:0009059,GO:0009987,GO:0010467,GO:0016070,GO:0016874,GO:0016875,GO:0017076,GO:0019538,GO:0019752,GO:0030554,GO:…	6.1.1.16	ko:K01883	ko00970,map00970	M00359,M00360	R03650	RC00055,RC00523	ko00000,ko00001,ko00002,ko01000,ko01007,ko03016	-	-	-	DALR_2,tRNA-synt_1e,tRNA-synt_1g
s__Cutibacterium_humerusii_MAG_3187_15_47	Cutibacterium_humerusii	Male	0.300222	0.285211	J	Belongs to the class IV-like SAM-binding methyltransferase superfamily. RNA methyltransferase TrmH family	rlmB	GO:0000154,GO:0000451,GO:0000453,GO:0001510,GO:0003674,GO:0003824,GO:0005575,GO:0005622,GO:0005623,GO:0005737,GO:0005829,GO:0006139,GO:0006364,GO:0006396,GO:0006725,GO:0006807,GO:0008150,GO:0008152,GO:0008168,GO:0008171,GO:0008173,GO:0008649,GO:0008757,GO:0009451,GO:0009987,GO:0010467,GO:0016070,GO:0016072,GO:0016435,GO:0016740,GO:0016741,GO:0022613,GO:0031167,GO:0032259,GO:0034470,GO:0034641,GO:…	2.1.1.185	ko:K03218	-	-	-	-	ko00000,ko01000,ko03009	-	-	-	SpoU_methylase,SpoU_sub_bind
s__Cutibacterium_humerusii_MAG_3187_15_49	Cutibacterium_humerusii	Male	0.164138	0	S	Uncharacterized protein conserved in bacteria (DUF2264)	-	-	-	-	-	-	-	-	-	-	-	-	DUF2264
s__Cutibacterium_humerusii_MAG_3187_15_5	Cutibacterium_humerusii	Male	0	0.260603	-	-	-	-	-	-	-	-	-	-	-	-	-	-	-
s__Cutibacterium_humerusii_MAG_3187_15_50	Cutibacterium_humerusii	Male	0.227284	0.492449	S	Uncharacterized protein conserved in bacteria (DUF2264)	-	-	-	-	-	-	-	-	-	-	-	-	DUF2264
s__Cutibacterium_humerusii_MAG_3187_15_51	Cutibacterium_humerusii	Male	0.267794	0.194705	N	Polysaccharide lyase family 8, N terminal alpha-helical domain	-	-	4.2.2.1	ko:K01727	-	-	-	-	ko00000,ko01000	-	PL8	-	Lyase_8,Lyase_8_C,Lyase_8_N
s__Cutibacterium_humerusii_MAG_3187_15_52	Cutibacterium_humerusii	Male	0.152609	0.170354	EH	D-isomer specific 2-hydroxyacid dehydrogenase	-	-	-	-	-	-	-	-	-	-	-	-	2-Hacid_dh,2-Hacid_dh_C
s__Cutibacterium_humerusii_MAG_3187_15_53	Cutibacterium_humerusii	Male	0.269024	0.154545	S	oxidoreductase	xdh	GO:0000166,GO:0003674,GO:0003824,GO:0005488,GO:0005975,GO:0005996,GO:0008150,GO:0008152,GO:0008270,GO:0009056,GO:0009987,GO:0016043,GO:0016052,GO:0016491,GO:0016614,GO:0016616,GO:0019321,GO:0019323,GO:0022607,GO:0036094,GO:0042732,GO:0042843,GO:0043167,GO:0043169,GO:0043933,GO:0044085,GO:0044238,GO:0044281,GO:0044282,GO:0046365,GO:0046872,GO:0046914,GO:0047837,GO:0048037,GO:0050661,GO:0050662,GO:…	-	-	-	-	-	-	-	-	-	-	GFO_IDH_MocA,GFO_IDH_MocA_C
s__Cutibacterium_humerusii_MAG_3187_15_54	Cutibacterium_humerusii	Male	0.0932568	0	G	Xylose isomerase-like TIM barrel	-	-	-	-	-	-	-	-	-	-	-	-	AP_endonuc_2
s__Cutibacterium_humerusii_MAG_3187_15_57	Cutibacterium_humerusii	Male	0.982251	0.283022	C	PFAM fumarate reductase succinate dehydrogenase flavoprotein domain protein	-	-	-	-	-	-	-	-	-	-	-	-	FAD_binding_2
s__Cutibacterium_humerusii_MAG_3187_15_58	Cutibacterium_humerusii	Male	0.624519	0	IQ	Short-chain dehydrogenase reductase sdr	-	-	-	-	-	-	-	-	-	-	-	-	adh_short_C2
s__Cutibacterium_humerusii_MAG_3187_16_1	Cutibacterium_humerusii	Male	0.305783	0.548945	H	Catalyzes the phosphorylation of the 3'-hydroxyl group of dephosphocoenzyme A to form coenzyme A	coaE	GO:0000166,GO:0001882,GO:0001884,GO:0002135,GO:0003674,GO:0003824,GO:0004140,GO:0005488,GO:0005575,GO:0005622,GO:0005623,GO:0005737,GO:0005829,GO:0006139,GO:0006163,GO:0006164,GO:0006725,GO:0006732,GO:0006753,GO:0006793,GO:0006796,GO:0006807,GO:0008150,GO:0008152,GO:0009058,GO:0009108,GO:0009117,GO:0009150,GO:0009152,GO:0009165,GO:0009259,GO:0009260,GO:0009987,GO:0015936,GO:0015937,GO:0016301,GO:…	2.7.1.24	ko:K00859	ko00770,ko01100,map00770,map01100	M00120	R00130	RC00002,RC00078	ko00000,ko00001,ko00002,ko01000	-	-	-	CoaE,GrpB,Peptidase_C15
s__Cutibacterium_humerusii_MAG_3187_16_2	Cutibacterium_humerusii	Male	0.723223	0.885964	U	Htaa	-	-	-	-	-	-	-	-	-	-	-	-	Big_3_5,HtaA,LRR_4
s__Cutibacterium_humerusii_MAG_3187_17_23	Cutibacterium_humerusii	Male	0.341928	0	J	hydrolase	-	-	-	-	-	-	-	-	-	-	-	-	Hydrolase_3
s__Cutibacterium_humerusii_MAG_3187_17_25	Cutibacterium_humerusii	Male	0.360089	0.240059	V	FtsX-like permease family	-	-	-	ko:K02004	-	M00258	-	-	ko00000,ko00002,ko02000	3.A.1	-	-	FtsX,MacB_PCD
s__Cutibacterium_humerusii_MAG_3187_17_35	Cutibacterium_humerusii	Male	0.370607	0.336915	M	COG3209 Rhs family protein	-	-	-	-	-	-	-	-	-	-	-	-	Amidase_6,DUF4474,EndoU_bacteria,RHS_repeat,Ribonuclease
s__Cutibacterium_humerusii_MAG_3187_17_37	Cutibacterium_humerusii	Male	0.351174	0.374422	NU	translation initiation factor activity	-	-	-	ko:K07114,ko:K07169,ko:K12065	-	-	-	-	ko00000,ko02000,ko02044	1.A.13.2.2,1.A.13.2.3,3.A.7.11.1	-	-	AAA_16,ADPrib_exo_Tox,CBM_6,DUF2275,DUF3520,DUF4157,FHA,GerE,Glyco_hydro_92,LTD,PAP2,Pkinase,SPOR,SdrD_B,TIR_2,Transgly,Transpeptidase,TrbI,VCBS,VWA,fn3,vWF_A,zf-HC2
s__Cutibacterium_humerusii_MAG_3187_17_39	Cutibacterium_humerusii	Male	0.337756	0.0844389	KLT	serine threonine protein kinase	-	-	2.7.11.1	ko:K08884,ko:K12132	-	-	-	-	ko00000,ko01000,ko01001	-	-	-	Pkinase
s__Cutibacterium_humerusii_MAG_3187_17_40	Cutibacterium_humerusii	Male	0.412942	0.99106	D	FtsK/SpoIIIE family	-	-	-	ko:K03466	-	-	-	-	ko00000,ko03036	3.A.12	-	-	FHA,FtsK_SpoIIIE,Yop-YscD_cpl
s__Cutibacterium_humerusii_MAG_3187_17_9	Cutibacterium_humerusii	Male	0.33804	0.045072	S	Putative Actinobacterial Holin-X, holin superfamily III	-	-	-	-	-	-	-	-	-	-	-	-	Phage_holin_3_6
s__Cutibacterium_humerusii_MAG_3187_18_2	Cutibacterium_humerusii	Male	0.297247	0.351774	-	-	-	-	-	-	-	-	-	-	-	-	-	-	-
s__Cutibacterium_humerusii_MAG_3187_18_3	Cutibacterium_humerusii	Male	0.057488	0.0945384	V	ATPases associated with a variety of cellular activities	-	-	-	ko:K01990	-	M00254	-	-	ko00000,ko00002,ko02000	3.A.1	-	-	ABC_tran
s__Cutibacterium_humerusii_MAG_3187_18_4	Cutibacterium_humerusii	Male	0.122102	0.135284	C	e3 binding domain	pdhC	-	2.3.1.12	ko:K00627	ko00010,ko00020,ko00620,ko01100,ko01110,ko01120,ko01130,ko01200,map00010,map00020,map00620,map01100,map01110,map01120,map01130,map01200	M00307	R00209,R02569	RC00004,RC02742,RC02857	br01601,ko00000,ko00001,ko00002,ko01000	-	-	-	2-oxoacid_dh,Biotin_lipoyl,E3_binding
s__Cutibacterium_humerusii_MAG_3187_18_5	Cutibacterium_humerusii	Male	0	0.0247265	C	Transketolase, pyrimidine binding domain	pdhB	-	1.2.4.1	ko:K00162	ko00010,ko00020,ko00620,ko01100,ko01110,ko01120,ko01130,ko01200,ko04066,ko04922,ko05230,map00010,map00020,map00620,map01100,map01110,map01120,map01130,map01200,map04066,map04922,map05230	M00307	R00014,R00209,R01699,R03270	RC00004,RC00027,RC00627,RC02742,RC02744,RC02882	br01601,ko00000,ko00001,ko00002,ko01000	-	-	-	Transket_pyr,Transketolase_C
s__Cutibacterium_humerusii_MAG_3187_18_8	Cutibacterium_humerusii	Male	0	0	C	Elongator protein 3, MiaB family, Radical SAM	pqqE	-	-	-	-	-	-	-	-	-	-	-	Fer4_12,Radical_SAM,SPASM
s__Cutibacterium_humerusii_MAG_3187_19_10	Cutibacterium_humerusii	Male	0.360559	0.0115688	K	DNA-dependent RNA polymerase catalyzes the transcription of DNA into RNA using the four ribonucleoside triphosphates as substrates	rpoC	GO:0000428,GO:0005575,GO:0005618,GO:0005622,GO:0005623,GO:0005886,GO:0008150,GO:0016020,GO:0030312,GO:0030880,GO:0032991,GO:0040007,GO:0044424,GO:0044464,GO:0061695,GO:0071944,GO:1902494,GO:1990234	2.7.7.6	ko:K03046	ko00230,ko00240,ko01100,ko03020,map00230,map00240,map01100,map03020	M00183	R00435,R00441,R00442,R00443	RC02795	br01611,ko00000,ko00001,ko00002,ko01000,ko03021,ko03400	-	-	-	RNA_pol_A_CTD,RNA_pol_Rpb1_1,RNA_pol_Rpb1_2,RNA_pol_Rpb1_3,RNA_pol_Rpb1_4,RNA_pol_Rpb1_5
s__Cutibacterium_humerusii_MAG_3187_19_3	Cutibacterium_humerusii	Male	0.0235725	0.115809	J	Catalyzes the GTP-dependent ribosomal translocation step during translation elongation. During this step, the ribosome changes from the pre-translocational (PRE) to the post- translocational (POST) state as the newly formed A-site-bound peptidyl-tRNA and P-site-bound deacylated tRNA move to the P and E sites, respectively. Catalyzes the coordinated movement of the two tRNA molecules, the mRNA and…	fusA	-	-	ko:K02355	-	-	-	-	ko00000,ko03012,ko03029	-	-	-	EFG_C,EFG_II,EFG_IV,GTP_EFTU,GTP_EFTU_D2
s__Cutibacterium_humerusii_MAG_3187_19_4	Cutibacterium_humerusii	Male	0	0	J	One of the primary rRNA binding proteins, it binds directly to 16S rRNA where it nucleates assembly of the head domain of the 30S subunit. Is located at the subunit interface close to the decoding center, probably blocks exit of the E-site tRNA	rpsG	GO:0000028,GO:0003674,GO:0003676,GO:0003723,GO:0003729,GO:0003735,GO:0005198,GO:0005488,GO:0005575,GO:0005618,GO:0005622,GO:0005623,GO:0005737,GO:0005829,GO:0005840,GO:0005886,GO:0006412,GO:0006518,GO:0006807,GO:0006996,GO:0008150,GO:0008152,GO:0009058,GO:0009059,GO:0009987,GO:0010467,GO:0015935,GO:0016020,GO:0016043,GO:0019538,GO:0019843,GO:0022607,GO:0022613,GO:0022618,GO:0022626,GO:0022627,GO:…	-	ko:K02992	ko03010,map03010	M00178,M00179	-	-	br01610,ko00000,ko00001,ko00002,ko03011	-	-	-	Ribosomal_S7
s__Cutibacterium_humerusii_MAG_3187_19_5	Cutibacterium_humerusii	Male	0.0291667	0.0134615	J	Interacts with and stabilizes bases of the 16S rRNA that are involved in tRNA selection in the A site and with the mRNA backbone. Located at the interface of the 30S and 50S subunits, it traverses the body of the 30S subunit contacting proteins on the other side and probably holding the rRNA structure together. The combined cluster of proteins S8, S12 and S17 appears to hold together the shoulder…	rpsL	GO:0003674,GO:0003735,GO:0005198,GO:0005575,GO:0005622,GO:0005623,GO:0005737,GO:0005840,GO:0006412,GO:0006518,GO:0006807,GO:0008150,GO:0008152,GO:0009058,GO:0009059,GO:0009987,GO:0010467,GO:0019538,GO:0032991,GO:0034641,GO:0034645,GO:0040007,GO:0043043,GO:0043170,GO:0043226,GO:0043228,GO:0043229,GO:0043232,GO:0043603,GO:0043604,GO:0044237,GO:0044238,GO:0044249,GO:0044260,GO:0044267,GO:0044271,GO:…	-	ko:K02950	ko03010,map03010	M00178,M00179	-	-	br01610,ko00000,ko00001,ko00002,ko03011	-	-	-	Ribosom_S12_S23
s__Cutibacterium_humerusii_MAG_3187_2_1	Cutibacterium_humerusii	Male	0	0.0949601	L	DNA polymerase involved in damage-induced mutagenesis and translesion synthesis (TLS). It is not the major replicative DNA polymerase	dnaE2	GO:0006950,GO:0006974,GO:0007154,GO:0008150,GO:0009432,GO:0009605,GO:0009987,GO:0009991,GO:0031668,GO:0033554,GO:0050896,GO:0051716,GO:0071496	2.7.7.7	ko:K14162	-	-	-	-	ko00000,ko01000,ko03400	-	-	-	DNA_pol3_alpha,HHH_6,PHP,tRNA_anti-codon
s__Cutibacterium_humerusii_MAG_3187_2_25	Cutibacterium_humerusii	Male	0	0	S	ATPase family associated with various cellular activities (AAA)	moxR	-	-	ko:K03924	-	-	-	-	ko00000,ko01000	-	-	-	AAA_3
s__Cutibacterium_humerusii_MAG_3187_2_3	Cutibacterium_humerusii	Male	0.355649	0.0296374	L	Poorly processive, error-prone DNA polymerase involved in untargeted mutagenesis. Copies undamaged DNA at stalled replication forks, which arise in vivo from mismatched or misaligned primer ends. These misaligned primers can be extended by PolIV. Exhibits no 3'-5' exonuclease (proofreading) activity. May be involved in translesional synthesis, in conjunction with the beta clamp from PolIII	dinB_2	-	-	ko:K14161	-	-	-	-	ko00000,ko03400	-	-	-	EccE,IMS,IMS_C,IMS_HHH
s__Cutibacterium_humerusii_MAG_3187_2_34	Cutibacterium_humerusii	Male	0.319109	0.10637	S	metallopeptidase activity	-	-	-	ko:K20276	ko02024,map02024	-	-	-	ko00000,ko00001	-	-	-	Alpha-amylase,Big_3_3,CBM26,CW_binding_1,CW_binding_2,Calx-beta,DUF1542,FG-GAP,Flg_new,HYR,LHH,LRR_5,Lipase_GDSL,Lipase_GDSL_2,PKD,PT-HINT,Ricin_B_lectin,TIG,TSP_3,VWA,VWA_2
s__Cutibacterium_humerusii_MAG_3187_2_36	Cutibacterium_humerusii	Male	0.171053	0.0570175	K	DNA-binding transcription factor activity	-	-	-	-	-	-	-	-	-	-	-	-	DcuC,HTH_6,SIS
s__Cutibacterium_humerusii_MAG_3187_2_39	Cutibacterium_humerusii	Male	0.621849	0	H	Key enzyme in folate metabolism. Catalyzes an essential reaction for de novo glycine and purine synthesis, and for DNA precursor synthesis	folA	-	1.5.1.3	ko:K00287	ko00670,ko00790,ko01100,ko01523,map00670,map00790,map01100,map01523	M00126,M00840	R00936,R00937,R00939,R00940,R02235,R02236,R11765	RC00109,RC00110,RC00158	ko00000,ko00001,ko00002,ko01000	-	-	-	ACT_3,Acetyltransf_3,DHFR_1,NUDIX
s__Cutibacterium_humerusii_MAG_3187_2_4	Cutibacterium_humerusii	Male	0	0.349028	L	impB/mucB/samB family	dinB_2	-	-	ko:K14161	-	-	-	-	ko00000,ko03400	-	-	-	EccE,IMS
s__Cutibacterium_humerusii_MAG_3187_2_44	Cutibacterium_humerusii	Male	0.0950336	0.127591	P	FeoA	feoA	-	-	ko:K04758	-	-	-	-	ko00000,ko02000	-	-	-	FeoA
s__Cutibacterium_humerusii_MAG_3187_2_45	Cutibacterium_humerusii	Male	0	0	P	Ferrous iron transport protein B C terminus	feoB	-	-	ko:K04759	-	-	-	-	ko00000,ko02000	9.A.8.1	-	-	FeoA,FeoB_C,FeoB_N,Gate
s__Cutibacterium_humerusii_MAG_3187_2_6	Cutibacterium_humerusii	Male	0	0.106384	M	Domain of unknown function (DUF1727)	-	-	-	-	-	-	-	-	-	-	-	-	DUF1727,Mur_ligase_M
s__Cutibacterium_humerusii_MAG_3187_20_2	Cutibacterium_humerusii	Male	0.213486	0.0879061	S	CRISPR-associated protein, Cse2	casB	-	-	ko:K19046	-	-	-	-	ko00000,ko02048	-	-	-	CRISPR_Cse2
s__Cutibacterium_humerusii_MAG_3187_20_3	Cutibacterium_humerusii	Male	0.0965697	0.0581828	L	CRISPR-associated protein	casC	-	-	ko:K19124	-	-	-	-	ko00000,ko02048	-	-	-	Cas_CT1975
s__Cutibacterium_humerusii_MAG_3187_21_14	Cutibacterium_humerusii	Male	0	0.11019	S	PAC2 family	pac	-	-	-	-	-	-	-	-	-	-	-	PAC2
s__Cutibacterium_humerusii_MAG_3187_21_27	Cutibacterium_humerusii	Male	0.322112	0.067813	T	zinc-ribbon domain	garA	-	-	-	-	-	-	-	-	-	-	-	FHA,UPF0547,Yop-YscD_cpl,zinc_ribbon_2
s__Cutibacterium_humerusii_MAG_3187_21_29	Cutibacterium_humerusii	Male	0	0.0795255	S	Bacterial protein of unknown function (DUF881)	-	GO:0005575,GO:0005576,GO:0005623,GO:0005886,GO:0005887,GO:0016020,GO:0016021,GO:0031224,GO:0031226,GO:0044425,GO:0044459,GO:0044464,GO:0071944	-	-	-	-	-	-	-	-	-	-	DUF881
s__Cutibacterium_humerusii_MAG_3187_21_35	Cutibacterium_humerusii	Male	0.154059	0.0154059	J	Catalyzes the attachment of threonine to tRNA(Thr) in a two-step reaction L-threonine is first activated by ATP to form Thr-AMP and then transferred to the acceptor end of tRNA(Thr)	thrS	GO:0003674,GO:0003824,GO:0004812,GO:0004829,GO:0005575,GO:0005622,GO:0005623,GO:0005737,GO:0005886,GO:0006082,GO:0006139,GO:0006399,GO:0006412,GO:0006418,GO:0006435,GO:0006518,GO:0006520,GO:0006725,GO:0006807,GO:0008150,GO:0008152,GO:0009058,GO:0009059,GO:0009987,GO:0010467,GO:0016020,GO:0016070,GO:0016874,GO:0016875,GO:0019538,GO:0019752,GO:0034641,GO:0034645,GO:0034660,GO:0040007,GO:0043038,GO:…	6.1.1.3	ko:K01868	ko00970,map00970	M00359,M00360	R03663	RC00055,RC00523	ko00000,ko00001,ko00002,ko01000,ko01007,ko03016	-	-	-	HGTP_anticodon,HIT,TGS,tRNA-synt_2b,tRNA_SAD
s__Cutibacterium_humerusii_MAG_3187_21_6	Cutibacterium_humerusii	Male	0.316896	0.0768232	G	Phosphoglucomutase/phosphomannomutase, C-terminal domain	pgm	-	5.4.2.2	ko:K01835	ko00010,ko00030,ko00052,ko00230,ko00500,ko00520,ko00521,ko01100,ko01110,ko01120,ko01130,map00010,map00030,map00052,map00230,map00500,map00520,map00521,map01100,map01110,map01120,map01130	M00549	R00959,R01057,R08639	RC00408	ko00000,ko00001,ko00002,ko01000	-	-	-	PGM_PMM_I,PGM_PMM_II,PGM_PMM_III,PGM_PMM_IV,SpoIIE
s__Cutibacterium_humerusii_MAG_3187_22_1	Cutibacterium_humerusii	Male	0.206897	0.0653358	J	IF-3 binds to the 30S ribosomal subunit and shifts the equilibrum between 70S ribosomes and their 50S and 30S subunits in favor of the free subunits, thus enhancing the availability of 30S subunits on which protein synthesis initiation begins	infC	GO:0003674,GO:0003676,GO:0003723,GO:0003743,GO:0005488,GO:0005575,GO:0005622,GO:0005623,GO:0005737,GO:0005829,GO:0005886,GO:0006412,GO:0006413,GO:0006518,GO:0006807,GO:0006996,GO:0008135,GO:0008150,GO:0008152,GO:0009058,GO:0009059,GO:0009987,GO:0010467,GO:0016020,GO:0016043,GO:0019538,GO:0022411,GO:0032790,GO:0032984,GO:0032988,GO:0034641,GO:0034645,GO:0040007,GO:0043021,GO:0043022,GO:0043043,GO:…	-	ko:K02520	-	-	-	-	ko00000,ko03012,ko03029	-	-	-	IF3_C,IF3_N
s__Cutibacterium_humerusii_MAG_3187_22_20	Cutibacterium_humerusii	Male	0	0.101545	O	Magnesium chelatase, subunit ChlI C-terminal	comM	GO:0005575,GO:0005623,GO:0005886,GO:0008150,GO:0016020,GO:0040007,GO:0044464,GO:0071944	-	ko:K07391	-	-	-	-	ko00000	-	-	-	ChlI,Mg_chelatase,Mg_chelatase_C,RuvB_N,UPF0102
s__Cutibacterium_humerusii_MAG_3187_22_21	Cutibacterium_humerusii	Male	0.350972	0.107991	L	Belongs to the UPF0102 family	yraN	-	-	ko:K07460	-	-	-	-	ko00000	-	-	-	Mg_chelatase,UPF0102
s__Cutibacterium_humerusii_MAG_3187_22_22	Cutibacterium_humerusii	Male	0	0.044111	S	Protein of unknown function (DUF2469)	-	GO:0005575,GO:0005623,GO:0005886,GO:0016020,GO:0044464,GO:0071944	-	-	-	-	-	-	-	-	-	-	DUF2469
s__Cutibacterium_humerusii_MAG_3187_22_26	Cutibacterium_humerusii	Male	0	0.0120561	C	Succinate dehydrogenase fumarate reductase	sdhB	-	1.3.5.1,1.3.5.4	ko:K00240	ko00020,ko00190,ko00650,ko00720,ko01100,ko01110,ko01120,ko01130,ko01200,map00020,map00190,map00650,map00720,map01100,map01110,map01120,map01130,map01200	M00009,M00011,M00149,M00173,M00374,M00376	R02164	RC00045	ko00000,ko00001,ko00002,ko01000	-	-	-	Fer2_3,Fer4,Fer4_10,Fer4_17,Fer4_7,Fer4_8
s__Cutibacterium_humerusii_MAG_3187_22_27	Cutibacterium_humerusii	Male	0.150986	0.0232286	C	succinate dehydrogenase	sdhA	-	1.3.5.1,1.3.5.4,1.4.3.16	ko:K00239,ko:K00278	ko00020,ko00190,ko00250,ko00650,ko00720,ko00760,ko01100,ko01110,ko01120,ko01130,ko01200,ko05134,map00020,map00190,map00250,map00650,map00720,map00760,map01100,map01110,map01120,map01130,map01200,map05134	M00009,M00011,M00115,M00149,M00173,M00374,M00376	R00357,R00481,R02164	RC00006,RC00045,RC02566	ko00000,ko00001,ko00002,ko01000	-	-	-	FAD_binding_2,Succ_DH_flav_C
s__Cutibacterium_humerusii_MAG_3187_22_28	Cutibacterium_humerusii	Male	0.317966	0.086718	S	succinate dehydrogenase	sdhC	-	-	ko:K00241	ko00020,ko00190,ko00650,ko00720,ko01100,ko01110,ko01120,ko01130,ko01200,map00020,map00190,map00650,map00720,map01100,map01110,map01120,map01130,map01200	M00009,M00011,M00149,M00173,M00374,M00376	R02164	RC00045	ko00000,ko00001,ko00002	-	-	-	Sdh_cyt
s__Cutibacterium_humerusii_MAG_3187_22_34	Cutibacterium_humerusii	Male	0	0.0395346	U	Involved in targeting and insertion of nascent membrane proteins into the cytoplasmic membrane. Binds to the hydrophobic signal sequence of the ribosome-nascent chain (RNC) as it emerges from the ribosomes. The SRP-RNC complex is then targeted to the cytoplasmic membrane where it interacts with the SRP receptor FtsY	ffh	GO:0005575,GO:0005618,GO:0005623,GO:0005886,GO:0008150,GO:0016020,GO:0030312,GO:0040007,GO:0044464,GO:0071944	3.6.5.4	ko:K03106	ko02024,ko03060,ko03070,map02024,map03060,map03070	M00335	-	-	ko00000,ko00001,ko00002,ko01000,ko02044	3.A.5.1,3.A.5.2,3.A.5.7,3.A.5.8,3.A.5.9	-	-	Amidohydro_1,SRP54,SRP54_N,SRP_SPB
s__Cutibacterium_humerusii_MAG_3187_22_35	Cutibacterium_humerusii	Male	0	0	S	Esterase	-	-	-	-	-	-	-	-	-	-	-	-	Esterase
s__Cutibacterium_humerusii_MAG_3187_22_40	Cutibacterium_humerusii	Male	0.112194	0.0232126	K	Digests double-stranded RNA. Involved in the processing of primary rRNA transcript to yield the immediate precursors to the large and small rRNAs (23S and 16S). Processes some mRNAs, and tRNAs when they are encoded in the rRNA operon. Processes pre- crRNA and tracrRNA of type II CRISPR loci if present in the organism	rnc	GO:0003674,GO:0003676,GO:0003723,GO:0003725,GO:0003824,GO:0004518,GO:0004519,GO:0004521,GO:0004525,GO:0004540,GO:0005488,GO:0006139,GO:0006396,GO:0006725,GO:0006807,GO:0008150,GO:0008152,GO:0009987,GO:0010467,GO:0016070,GO:0016787,GO:0016788,GO:0016891,GO:0016893,GO:0032296,GO:0034641,GO:0040007,GO:0043170,GO:0044237,GO:0044238,GO:0046483,GO:0071704,GO:0090304,GO:0090305,GO:0090501,GO:0090502,GO:…	3.1.26.3	ko:K03685	ko03008,ko05205,map03008,map05205	-	-	-	ko00000,ko00001,ko01000,ko03009,ko03019,ko03036	-	-	-	Ribonucleas_3_3,dsrm
s__Cutibacterium_humerusii_MAG_3187_22_42	Cutibacterium_humerusii	Male	0	0.284739	S	Uncharacterized ACR, COG1399	-	GO:0008150,GO:0040007	-	ko:K07040	-	-	-	-	ko00000	-	-	-	DUF177
s__Cutibacterium_humerusii_MAG_3187_22_72	Cutibacterium_humerusii	Male	0.330965	0	EGP	Sugar (and other) transporter	-	-	-	-	-	-	-	-	-	-	-	-	MFS_1,Sugar_tr
s__Cutibacterium_humerusii_MAG_3187_22_77	Cutibacterium_humerusii	Male	0	0	S	An RNase that has 5'-3' exonuclease and possibly endonuclease activity. Involved in maturation of rRNA and in some organisms also mRNA maturation and or decay	rnj	-	-	ko:K12574	ko03018,map03018	-	-	-	ko00000,ko00001,ko01000,ko03019	-	-	-	Lactamase_B,Lactamase_B_2,RMMBL
s__Cutibacterium_humerusii_MAG_3187_22_84	Cutibacterium_humerusii	Male	0.327514	0.00519863	J	Involved in mRNA degradation. Catalyzes the phosphorolysis of single-stranded polyribonucleotides processively in the 3'- to 5'-direction	pnp	GO:0005575,GO:0005618,GO:0005622,GO:0005623,GO:0005737,GO:0005829,GO:0005886,GO:0016020,GO:0030312,GO:0044424,GO:0044444,GO:0044464,GO:0071944	2.7.7.8	ko:K00962	ko00230,ko00240,ko03018,map00230,map00240,map03018	M00394	R00437,R00438,R00439,R00440	RC02795	ko00000,ko00001,ko00002,ko01000,ko03016,ko03019	-	-	-	KH_1,PNPase,RNase_PH,RNase_PH_C,S1
s__Cutibacterium_humerusii_MAG_3187_23_12	Cutibacterium_humerusii	Male	0	0.040454	T	phosphate starvation-inducible protein PhoH	phoH2	-	-	ko:K07175	-	-	-	-	ko00000	-	-	-	PIN_4,PhoH
s__Cutibacterium_humerusii_MAG_3187_23_15	Cutibacterium_humerusii	Male	0.322312	0	O	Protein of unknown function, DUF255	-	-	-	ko:K06888	-	-	-	-	ko00000	-	-	-	ASCH,Thioredox_DsbH
s__Cutibacterium_humerusii_MAG_3187_23_5	Cutibacterium_humerusii	Male	0.336572	0.141714	E	Aminopeptidase I zinc metalloprotease (M18)	apeB	GO:0003674,GO:0003824,GO:0004177,GO:0005575,GO:0005622,GO:0005623,GO:0005737,GO:0005829,GO:0005886,GO:0006508,GO:0006518,GO:0006807,GO:0008150,GO:0008152,GO:0008233,GO:0008235,GO:0008237,GO:0008238,GO:0009987,GO:0016020,GO:0016787,GO:0019538,GO:0034641,GO:0043170,GO:0043603,GO:0044237,GO:0044238,GO:0044424,GO:0044444,GO:0044464,GO:0070006,GO:0070011,GO:0071704,GO:0071944,GO:0140096,GO:1901564	3.4.11.21	ko:K01267	-	-	-	-	ko00000,ko01000,ko01002,ko04131	-	-	-	Peptidase_M18
s__Cutibacterium_humerusii_MAG_3187_24_1	Cutibacterium_humerusii	Male	0.364286	0.0472222	U	Htaa	-	-	-	-	-	-	-	-	-	-	-	-	Big_3_5,HtaA,LRR_4
s__Cutibacterium_humerusii_MAG_3187_24_11	Cutibacterium_humerusii	Male	0	0.0436618	L	In addition to polymerase activity, this DNA polymerase exhibits 5'-3' exonuclease activity	polA	GO:0003674,GO:0003824,GO:0003887,GO:0004518,GO:0004527,GO:0005575,GO:0005618,GO:0005622,GO:0005623,GO:0005737,GO:0005886,GO:0006139,GO:0006259,GO:0006260,GO:0006261,GO:0006281,GO:0006725,GO:0006807,GO:0006950,GO:0006974,GO:0008150,GO:0008152,GO:0008409,GO:0009058,GO:0009059,GO:0009987,GO:0016020,GO:0016740,GO:0016772,GO:0016779,GO:0016787,GO:0016788,GO:0018130,GO:0019438,GO:0030312,GO:0033554,GO:…	2.7.7.7	ko:K02335	ko00230,ko00240,ko01100,ko03030,ko03410,ko03420,ko03440,map00230,map00240,map01100,map03030,map03410,map03420,map03440	-	R00375,R00376,R00377,R00378	RC02795	ko00000,ko00001,ko01000,ko03032,ko03400	-	-	-	5_3_exonuc,5_3_exonuc_N,DNA_pol_A,DNA_pol_A_exo1
s__Cutibacterium_humerusii_MAG_3187_24_17	Cutibacterium_humerusii	Male	0.209622	0.0800375	G	Belongs to the pyruvate kinase family	pyk	GO:0003674,GO:0003824,GO:0004743,GO:0005575,GO:0005622,GO:0005623,GO:0005737,GO:0005829,GO:0005886,GO:0005975,GO:0006082,GO:0006090,GO:0006091,GO:0006096,GO:0006139,GO:0006163,GO:0006164,GO:0006165,GO:0006725,GO:0006732,GO:0006733,GO:0006753,GO:0006754,GO:0006757,GO:0006793,GO:0006796,GO:0006807,GO:0008150,GO:0008152,GO:0009056,GO:0009058,GO:0009108,GO:0009117,GO:0009123,GO:0009124,GO:0009126,GO:…	2.7.1.40	ko:K00873	ko00010,ko00230,ko00620,ko01100,ko01110,ko01120,ko01130,ko01200,ko01230,ko04922,ko04930,ko05165,ko05203,ko05230,map00010,map00230,map00620,map01100,map01110,map01120,map01130,map01200,map01230,map04922,map04930,map05165,map05203,map05230	M00001,M00002,M00049,M00050	R00200,R00430,R01138,R01858,R02320	RC00002,RC00015	ko00000,ko00001,ko00002,ko01000,ko04131,ko04147	-	-	-	PK,PK_C
s__Cutibacterium_humerusii_MAG_3187_24_2	Cutibacterium_humerusii	Male	0	0.0338249	J	ribosomal protein	rpsA	GO:0005575,GO:0005618,GO:0005622,GO:0005623,GO:0005737,GO:0005829,GO:0005886,GO:0008150,GO:0016020,GO:0030312,GO:0040007,GO:0044424,GO:0044444,GO:0044464,GO:0071944	-	ko:K02945	ko03010,map03010	M00178	-	-	br01610,ko00000,ko00001,ko00002,ko03011	-	-	-	S1
s__Cutibacterium_humerusii_MAG_3187_24_20	Cutibacterium_humerusii	Male	0	0	T	Prokaryotic dksA/traR C4-type zinc finger	-	-	-	ko:K06204	ko02026,map02026	-	-	-	ko00000,ko00001,ko03000,ko03009,ko03021	-	-	-	HC2,zf-dskA_traR
s__Cutibacterium_humerusii_MAG_3187_24_21	Cutibacterium_humerusii	Male	0	0.0956002	D	regulation of cell shape	wag31	GO:0005575,GO:0005618,GO:0005623,GO:0005886,GO:0008150,GO:0008360,GO:0009273,GO:0009987,GO:0016020,GO:0022603,GO:0022604,GO:0030312,GO:0031647,GO:0040007,GO:0042546,GO:0044085,GO:0044464,GO:0050789,GO:0050793,GO:0050794,GO:0050821,GO:0051128,GO:0060187,GO:0065007,GO:0065008,GO:0071554,GO:0071840,GO:0071944	-	-	-	-	-	-	-	-	-	-	DEC-1_N,DivIVA
s__Cutibacterium_humerusii_MAG_3187_24_23	Cutibacterium_humerusii	Male	0	0.0661265	D	Cell division protein that is part of the divisome complex and is recruited early to the Z-ring. Probably stimulates Z-ring formation, perhaps through the cross-linking of FtsZ protofilaments. Its function overlaps with FtsA	sepF	GO:0005575,GO:0005623,GO:0005886,GO:0016020,GO:0044464,GO:0071944	-	ko:K09772	-	-	-	-	ko00000,ko03036	-	-	-	SepF,YGGT
s__Cutibacterium_humerusii_MAG_3187_24_25	Cutibacterium_humerusii	Male	1.19628	0	D	Essential cell division protein that forms a contractile ring structure (Z ring) at the future cell division site. The regulation of the ring assembly controls the timing and the location of cell division. One of the functions of the FtsZ ring is to recruit other cell division proteins to the septum to produce a new cell wall between the dividing cells. Binds GTP and shows GTPase activity	ftsZ	GO:0000166,GO:0000287,GO:0000910,GO:0000921,GO:0000935,GO:0001882,GO:0001883,GO:0003674,GO:0003824,GO:0003924,GO:0005488,GO:0005525,GO:0005575,GO:0005622,GO:0005623,GO:0005737,GO:0005886,GO:0006996,GO:0007010,GO:0007049,GO:0008150,GO:0009987,GO:0016020,GO:0016043,GO:0016462,GO:0016787,GO:0016817,GO:0016818,GO:0017076,GO:0017111,GO:0019001,GO:0022402,GO:0022607,GO:0030428,GO:0031106,GO:0032153,GO:…	-	ko:K03531	ko04112,map04112	-	-	-	ko00000,ko00001,ko02048,ko03036,ko04812	-	-	-	Cu-oxidase_4,DUF2306,FtsZ_C,Tubulin
s__Cutibacterium_humerusii_MAG_3187_24_26	Cutibacterium_humerusii	Male	0.337304	0.042163	D	Cell division protein FtsQ	ftsQ	GO:0005575,GO:0005622,GO:0005623,GO:0005737,GO:0005829,GO:0005886,GO:0005887,GO:0008150,GO:0016020,GO:0016021,GO:0031224,GO:0031226,GO:0040007,GO:0044424,GO:0044425,GO:0044444,GO:0044459,GO:0044464,GO:0071944	-	ko:K03589	ko04112,map04112	-	-	-	ko00000,ko00001,ko03036	-	-	-	FtsQ,POTRA_1
s__Cutibacterium_humerusii_MAG_3187_25_1	Cutibacterium_humerusii	Male	0.340532	0.355338	O	Required for the formation of a threonylcarbamoyl group on adenosine at position 37 (t(6)A37) in tRNAs that read codons beginning with adenine. Is involved in the transfer of the threonylcarbamoyl moiety of threonylcarbamoyl-AMP (TC-AMP) to the N6 group of A37, together with TsaE and TsaB. TsaD likely plays a direct catalytic role in this reaction	tsaD	GO:0000408,GO:0002949,GO:0005575,GO:0005622,GO:0005623,GO:0006139,GO:0006396,GO:0006399,GO:0006400,GO:0006725,GO:0006807,GO:0008033,GO:0008150,GO:0008152,GO:0009451,GO:0009987,GO:0010467,GO:0016070,GO:0032991,GO:0034470,GO:0034641,GO:0034660,GO:0043170,GO:0043412,GO:0044237,GO:0044238,GO:0044424,GO:0044464,GO:0046483,GO:0070525,GO:0071704,GO:0090304,GO:1901360	2.3.1.234	ko:K01409	-	-	R10648	RC00070,RC00416	ko00000,ko01000,ko03016	-	-	-	Acetyltransf_1,Acetyltransf_10,Peptidase_M22,TsaE
s__Cutibacterium_humerusii_MAG_3187_25_2	Cutibacterium_humerusii	Male	0.718201	0.115613	E	Peptidase C1-like family	pepC	-	3.4.22.40	ko:K01372	-	-	-	-	ko00000,ko01000,ko01002	-	-	-	Peptidase_C1_2
s__Cutibacterium_humerusii_MAG_3187_25_3	Cutibacterium_humerusii	Male	0	0	L	Transposase IS116/IS110/IS902 family	-	-	-	-	-	-	-	-	-	-	-	-	DEDD_Tnp_IS110,Transposase_20
s__Cutibacterium_humerusii_MAG_3187_25_6	Cutibacterium_humerusii	Male	0.361738	0.390816	V	ABC transporter	-	-	-	-	-	-	-	-	-	-	-	-	ABC_tran
s__Cutibacterium_humerusii_MAG_3187_25_7	Cutibacterium_humerusii	Male	0.123308	0.205514	-	-	-	-	-	-	-	-	-	-	-	-	-	-	-
s__Cutibacterium_humerusii_MAG_3187_25_8	Cutibacterium_humerusii	Male	0.102216	0.0829847	F	NTP pyrophosphohydrolases including oxidative damage repair enzymes	-	-	3.6.1.55	ko:K03574	-	-	-	-	ko00000,ko01000,ko03400	-	-	-	NUDIX
s__Cutibacterium_humerusii_MAG_3187_26_1	Cutibacterium_humerusii	Male	0.171592	0.176733	S	Belongs to the GTP cyclohydrolase I type 2 NIF3 family	-	GO:0005575,GO:0005622,GO:0005623,GO:0005737,GO:0044424,GO:0044464	-	-	-	-	-	-	-	-	-	-	NIF3,NUDIX
s__Cutibacterium_humerusii_MAG_3187_26_15	Cutibacterium_humerusii	Male	0.0868571	0.0694857	S	Glycosyltransferase family 87	-	-	-	ko:K13671	-	-	-	-	ko00000,ko01000,ko01003	-	GT87	-	GT87
s__Cutibacterium_humerusii_MAG_3187_26_16	Cutibacterium_humerusii	Male	0.352333	0.0359524	S	ABC transporter	yjjK	-	-	ko:K15738	-	-	-	-	ko00000,ko02000	3.A.1.120.6	-	-	ABC_tran,ABC_tran_CTD,ABC_tran_Xtn
s__Cutibacterium_humerusii_MAG_3187_26_19	Cutibacterium_humerusii	Male	0	0.0193412	G	BNR repeat-like domain	neu	-	3.2.1.18	ko:K01186	ko00511,ko00600,ko04142,map00511,map00600,map04142	-	R04018	RC00028,RC00077	ko00000,ko00001,ko01000,ko02042	-	GH33	-	BNR,BNR_2,DUF346,Laminin_G_2,Laminin_G_3
s__Cutibacterium_humerusii_MAG_3187_26_25	Cutibacterium_humerusii	Male	0	0.0198023	H	Catalyzes the transfer of endogenously produced octanoic acid from octanoyl-acyl-carrier-protein onto the lipoyl domains of lipoate-dependent enzymes. Lipoyl-ACP can also act as a substrate although octanoyl-ACP is likely to be the physiological substrate	lipB	GO:0006464,GO:0006807,GO:0008150,GO:0008152,GO:0009249,GO:0009987,GO:0010467,GO:0018065,GO:0018193,GO:0018205,GO:0019538,GO:0036211,GO:0043170,GO:0043412,GO:0044237,GO:0044238,GO:0044260,GO:0044267,GO:0051604,GO:0071704,GO:1901564	2.3.1.181	ko:K03801	ko00785,ko01100,map00785,map01100	-	R07766,R07769	RC00039,RC00992,RC02867	ko00000,ko00001,ko01000	-	-	-	BPL_LplA_LipB
s__Cutibacterium_humerusii_MAG_3187_26_27	Cutibacterium_humerusii	Male	0.712403	0.0791558	E	Presumably involved in the processing and regular turnover of intracellular proteins. Catalyzes the removal of unsubstituted N-terminal amino acids from various peptides	pepA	GO:0005575,GO:0005618,GO:0005623,GO:0005886,GO:0016020,GO:0030312,GO:0044464,GO:0071944	3.4.11.1	ko:K01255	ko00480,ko01100,map00480,map01100	-	R00899,R04951	RC00096,RC00141	ko00000,ko00001,ko01000,ko01002	-	-	-	Peptidase_M17,Peptidase_M17_N,TetR_C,TetR_N
s__Cutibacterium_humerusii_MAG_3187_26_3	Cutibacterium_humerusii	Male	0.0474904	0.00357455	E	glutamine synthetase	glnA	GO:0001968,GO:0003674,GO:0003824,GO:0004356,GO:0005488,GO:0005515,GO:0005575,GO:0005576,GO:0005618,GO:0005622,GO:0005623,GO:0005737,GO:0005829,GO:0005886,GO:0006082,GO:0006520,GO:0006541,GO:0006542,GO:0006807,GO:0008150,GO:0008152,GO:0008652,GO:0009058,GO:0009064,GO:0009084,GO:0009405,GO:0009605,GO:0009607,GO:0009893,GO:0009987,GO:0010468,GO:0010604,GO:0010628,GO:0010755,GO:0010756,GO:0010954,GO:…	6.3.1.2	ko:K01915	ko00220,ko00250,ko00630,ko00910,ko01100,ko01120,ko01230,ko02020,ko04217,ko04724,ko04727,map00220,map00250,map00630,map00910,map01100,map01120,map01230,map02020,map04217,map04724,map04727	-	R00253	RC00010,RC02798	ko00000,ko00001,ko01000,ko04147	-	-	-	Gln-synt_C,Gln-synt_N
s__Cutibacterium_humerusii_MAG_3187_26_30	Cutibacterium_humerusii	Male	0	0.195028	S	Protein of unknown function (DUF3043)	-	GO:0008150,GO:0009605,GO:0009607,GO:0020012,GO:0030682,GO:0042783,GO:0043207,GO:0044403,GO:0044413,GO:0044415,GO:0044419,GO:0050896,GO:0051701,GO:0051704,GO:0051707,GO:0051805,GO:0051807,GO:0051810,GO:0051832,GO:0051834,GO:0052173,GO:0052200,GO:0052564,GO:0052572,GO:0075136	-	-	-	-	-	-	-	-	-	-	BPD_transp_1,DUF3043
s__Cutibacterium_humerusii_MAG_3187_26_36	Cutibacterium_humerusii	Male	0.106162	0	C	Cytochrome c oxidase is the component of the respiratory chain that catalyzes the reduction of oxygen to water. Subunits 1- 3 form the functional core of the enzyme complex. CO I is the catalytic subunit of the enzyme. Electrons originating in cytochrome c are transferred via the copper A center of subunit 2 and heme A of subunit 1 to the bimetallic center formed by heme A3 and copper B	ctaD	GO:0005575,GO:0005623,GO:0005886,GO:0005887,GO:0006091,GO:0006810,GO:0006811,GO:0006812,GO:0008150,GO:0008152,GO:0009060,GO:0009987,GO:0015672,GO:0015980,GO:0015988,GO:0015990,GO:0016020,GO:0016021,GO:0022900,GO:0022904,GO:0031224,GO:0031226,GO:0034220,GO:0040007,GO:0044237,GO:0044425,GO:0044459,GO:0044464,GO:0045333,GO:0051179,GO:0051234,GO:0055085,GO:0055114,GO:0071944,GO:0098655,GO:0098660,GO:…	1.9.3.1	ko:K02274	ko00190,ko01100,map00190,map01100	M00155	R00081	RC00016	ko00000,ko00001,ko00002,ko01000	3.D.4.2,3.D.4.3,3.D.4.4,3.D.4.6	-	-	COX1,MarR_2
s__Cutibacterium_humerusii_MAG_3187_26_37	Cutibacterium_humerusii	Male	0	0	C	Belongs to the cytochrome c oxidase bacterial subunit CtaF family	-	-	-	-	-	-	-	-	-	-	-	-	Cyt_c_ox_IV
s__Cutibacterium_humerusii_MAG_3187_26_38	Cutibacterium_humerusii	Male	0.362454	0.906135	-	-	-	-	-	ko:K02004	-	M00258	-	-	ko00000,ko00002,ko02000	3.A.1	-	-	-
s__Cutibacterium_humerusii_MAG_3187_26_5	Cutibacterium_humerusii	Male	0.261953	0.261953	M	Glycosyl transferase 4-like domain	-	-	-	-	-	-	-	-	-	-	-	-	Glyco_trans_1_4,Glyco_trans_4_4,Glyco_transf_4,Glycos_transf_1
s__Cutibacterium_humerusii_MAG_3187_26_7	Cutibacterium_humerusii	Male	0.170708	0.0210102	G	Phosphotransferase system, EIIC	gamP	-	-	ko:K02804	ko00520,ko02060,map00520,map02060	M00267	R05199	RC00017,RC03206	ko00000,ko00001,ko00002,ko02000	4.A.1.1.15,4.A.1.1.2,4.A.1.1.5,4.A.1.1.7	-	-	PTS_EIIA_1,PTS_EIIB,PTS_EIIC
s__Cutibacterium_humerusii_MAG_3187_26_8	Cutibacterium_humerusii	Male	0.0589799	0.0516179	K	UTRA	-	-	-	ko:K03710	-	-	-	-	ko00000,ko03000	-	-	-	GntR,UTRA
s__Cutibacterium_humerusii_MAG_3187_27_7	Cutibacterium_humerusii	Male	0.0928708	0	J	Belongs to the universal ribosomal protein uL29 family	rpmC	GO:0005575,GO:0005622,GO:0005623,GO:0005737,GO:0005829,GO:0005840,GO:0008150,GO:0015934,GO:0022625,GO:0022626,GO:0032991,GO:0040007,GO:0043226,GO:0043228,GO:0043229,GO:0043232,GO:0044391,GO:0044422,GO:0044424,GO:0044444,GO:0044445,GO:0044446,GO:0044464,GO:1990904	-	ko:K02904	ko03010,map03010	M00178,M00179	-	-	br01610,ko00000,ko00001,ko00002,ko03011	-	-	-	Ribosomal_L29
s__Cutibacterium_humerusii_MAG_3187_27_8	Cutibacterium_humerusii	Male	0.004061	0.0120268	J	Binds 23S rRNA and is also seen to make contacts with the A and possibly P site tRNAs	rplP	GO:0003674,GO:0003676,GO:0003723,GO:0003735,GO:0005198,GO:0005488,GO:0005575,GO:0005622,GO:0005623,GO:0005737,GO:0005829,GO:0005840,GO:0005886,GO:0008150,GO:0015934,GO:0016020,GO:0019843,GO:0022625,GO:0022626,GO:0032991,GO:0040007,GO:0043226,GO:0043228,GO:0043229,GO:0043232,GO:0044391,GO:0044422,GO:0044424,GO:0044444,GO:0044445,GO:0044446,GO:0044464,GO:0071944,GO:0097159,GO:1901363,GO:1990904	-	ko:K02878	ko03010,map03010	M00178	-	-	br01610,ko00000,ko00001,ko00002,ko03011	-	-	-	Ribosomal_L16,Ribosomal_L29
s__Cutibacterium_humerusii_MAG_3187_27_9	Cutibacterium_humerusii	Male	0	0.118928	J	Binds the lower part of the 30S subunit head. Binds mRNA in the 70S ribosome, positioning it for translation	rpsC	GO:0002181,GO:0003674,GO:0003735,GO:0005198,GO:0005575,GO:0005618,GO:0005622,GO:0005623,GO:0005737,GO:0005829,GO:0005840,GO:0005886,GO:0006412,GO:0006518,GO:0006807,GO:0008150,GO:0008152,GO:0009058,GO:0009059,GO:0009987,GO:0010467,GO:0015935,GO:0016020,GO:0019538,GO:0022626,GO:0022627,GO:0030312,GO:0032991,GO:0034641,GO:0034645,GO:0040007,GO:0043043,GO:0043170,GO:0043226,GO:0043228,GO:0043229,GO:…	-	ko:K02982	ko03010,map03010	M00178,M00179	-	-	br01610,ko00000,ko00001,ko00002,ko03011	-	-	-	KH_2,Ribosomal_S3_C
s__Cutibacterium_humerusii_MAG_3187_28_18	Cutibacterium_humerusii	Male	0.342077	0.293209	E	Catalyzes the NADPH-dependent reduction of L-glutamate 5-phosphate into L-glutamate 5-semialdehyde and phosphate. The product spontaneously undergoes cyclization to form 1-pyrroline-5- carboxylate	proA	GO:0003674,GO:0003824,GO:0004350,GO:0005575,GO:0005622,GO:0005623,GO:0005737,GO:0005829,GO:0005886,GO:0008150,GO:0008152,GO:0016020,GO:0016491,GO:0016620,GO:0016903,GO:0044424,GO:0044444,GO:0044464,GO:0055114,GO:0071944	1.2.1.41	ko:K00147	ko00330,ko00332,ko01100,ko01110,ko01130,ko01230,map00330,map00332,map01100,map01110,map01130,map01230	M00015	R03313	RC00684	ko00000,ko00001,ko00002,ko01000	-	-	iNJ661.Rv2427c	Acetyltransf_1,Aldedh
s__Cutibacterium_humerusii_MAG_3187_28_22	Cutibacterium_humerusii	Male	0.0549302	0.0401276	EGP	Fungal trichothecene efflux pump (TRI12)	-	-	-	-	-	-	-	-	-	-	-	-	CarboxypepD_reg,MFS_1
s__Cutibacterium_humerusii_MAG_3187_28_23	Cutibacterium_humerusii	Male	0	0	K	Bacterial regulatory proteins, tetR family	-	-	-	ko:K21961	-	-	-	-	ko00000,ko03000	-	-	-	TetR_N
s__Cutibacterium_humerusii_MAG_3187_28_26	Cutibacterium_humerusii	Male	0.302326	0.302326	J	This protein binds to 23S rRNA in the presence of protein L20	rplU	GO:0003674,GO:0003735,GO:0005198,GO:0005575,GO:0005623,GO:0005886,GO:0008150,GO:0016020,GO:0040007,GO:0044464,GO:0071944	-	ko:K02888	ko03010,map03010	M00178	-	-	br01610,ko00000,ko00001,ko00002,ko03011	-	-	-	Ribosomal_L21p
s__Cutibacterium_humerusii_MAG_3187_28_27	Cutibacterium_humerusii	Male	0.332097	0.0553495	J	Ribonuclease E/G family	rne	-	3.1.26.12	ko:K08300,ko:K08301	ko03018,map03018	M00394	-	-	ko00000,ko00001,ko00002,ko01000,ko03009,ko03019	-	-	-	HC2,IF2_N,RNase_E_G,S1
s__Cutibacterium_humerusii_MAG_3187_28_31	Cutibacterium_humerusii	Male	0.237805	0.47561	F	Major role in the synthesis of nucleoside triphosphates other than ATP. The ATP gamma phosphate is transferred to the NDP beta phosphate via a ping-pong mechanism, using a phosphorylated active-site intermediate	ndk	GO:0003674,GO:0003824,GO:0004518,GO:0004550,GO:0005575,GO:0005576,GO:0005622,GO:0005623,GO:0005886,GO:0006139,GO:0006163,GO:0006165,GO:0006220,GO:0006464,GO:0006468,GO:0006725,GO:0006753,GO:0006793,GO:0006796,GO:0006807,GO:0008150,GO:0008152,GO:0009117,GO:0009132,GO:0009987,GO:0016020,GO:0016301,GO:0016310,GO:0016740,GO:0016772,GO:0016776,GO:0016787,GO:0016788,GO:0018995,GO:0019205,GO:0019538,GO:…	2.7.4.6	ko:K00940	ko00230,ko00240,ko00983,ko01100,ko01110,ko01130,ko04016,map00230,map00240,map00983,map01100,map01110,map01130,map04016	M00049,M00050,M00052,M00053	R00124,R00139,R00156,R00330,R00570,R00722,R01137,R01857,R02093,R02326,R02331,R03530,R11894,R11895	RC00002	ko00000,ko00001,ko00002,ko01000,ko04131	-	-	iNJ661.Rv2445c	NDK
s__Cutibacterium_humerusii_MAG_3187_28_33	Cutibacterium_humerusii	Male	0.674699	0.0843373	H	Mur ligase middle domain	folC	GO:0003674,GO:0003824,GO:0004326,GO:0005575,GO:0005622,GO:0005623,GO:0005737,GO:0006082,GO:0006575,GO:0006725,GO:0006732,GO:0006760,GO:0006761,GO:0006807,GO:0008150,GO:0008152,GO:0008841,GO:0009058,GO:0009108,GO:0009396,GO:0009987,GO:0016053,GO:0016874,GO:0016879,GO:0016881,GO:0018130,GO:0019438,GO:0019752,GO:0034641,GO:0042398,GO:0042558,GO:0042559,GO:0043436,GO:0043603,GO:0043604,GO:0043648,GO:…	6.3.2.12,6.3.2.17	ko:K11754	ko00790,ko01100,map00790,map01100	M00126,M00841	R00942,R02237,R04241	RC00064,RC00090,RC00162	ko00000,ko00001,ko00002,ko01000	-	-	iNJ661.Rv2447c	Mur_ligase_C,Mur_ligase_M,Val_tRNA-synt_C
s__Cutibacterium_humerusii_MAG_3187_28_36	Cutibacterium_humerusii	Male	0	0.0149867	G	Involved in the gluconeogenesis. Catalyzes stereospecifically the conversion of dihydroxyacetone phosphate (DHAP) to D-glyceraldehyde-3-phosphate (G3P)	tpiA	GO:0003674,GO:0003824,GO:0004807,GO:0005575,GO:0005576,GO:0005622,GO:0005623,GO:0005737,GO:0005829,GO:0005886,GO:0005975,GO:0005996,GO:0006006,GO:0006066,GO:0006071,GO:0006081,GO:0006082,GO:0006090,GO:0006091,GO:0006094,GO:0006096,GO:0006139,GO:0006163,GO:0006164,GO:0006165,GO:0006725,GO:0006732,GO:0006733,GO:0006753,GO:0006754,GO:0006757,GO:0006793,GO:0006796,GO:0006807,GO:0008150,GO:0008152,GO:…	5.3.1.1	ko:K01803	ko00010,ko00051,ko00562,ko00710,ko01100,ko01110,ko01120,ko01130,ko01200,ko01230,map00010,map00051,map00562,map00710,map01100,map01110,map01120,map01130,map01200,map01230	M00001,M00002,M00003	R01015	RC00423	ko00000,ko00001,ko00002,ko01000,ko04147	-	-	-	TIM
s__Cutibacterium_humerusii_MAG_3187_28_37	Cutibacterium_humerusii	Male	0	0.0412684	G	Belongs to the phosphoglycerate kinase family	pgk	GO:0005575,GO:0005576,GO:0005622,GO:0005623,GO:0005737,GO:0005886,GO:0008150,GO:0016020,GO:0040007,GO:0044424,GO:0044464,GO:0071944	2.7.2.3,5.3.1.1	ko:K00927,ko:K01803	ko00010,ko00051,ko00562,ko00710,ko01100,ko01110,ko01120,ko01130,ko01200,ko01230,map00010,map00051,map00562,map00710,map01100,map01110,map01120,map01130,map01200,map01230	M00001,M00002,M00003,M00165,M00166,M00308,M00552	R01015,R01512	RC00002,RC00043,RC00423	ko00000,ko00001,ko00002,ko01000,ko04147	-	-	-	PGK,TIM
s__Cutibacterium_humerusii_MAG_3187_28_38	Cutibacterium_humerusii	Male	0.0945435	0.0380694	G	Belongs to the glyceraldehyde-3-phosphate dehydrogenase family	gap	GO:0000166,GO:0003674,GO:0003824,GO:0004365,GO:0005488,GO:0008150,GO:0008152,GO:0016491,GO:0016620,GO:0016903,GO:0036094,GO:0043891,GO:0048037,GO:0050662,GO:0051287,GO:0055114,GO:0097159,GO:1901265,GO:1901363	1.2.1.12	ko:K00134	ko00010,ko00710,ko01100,ko01110,ko01120,ko01130,ko01200,ko01230,ko04066,ko05010,map00010,map00710,map01100,map01110,map01120,map01130,map01200,map01230,map04066,map05010	M00001,M00002,M00003,M00165,M00166,M00308,M00552	R01061	RC00149	ko00000,ko00001,ko00002,ko01000,ko04131,ko04147	-	-	-	Gp_dh_C,Gp_dh_N
s__Cutibacterium_humerusii_MAG_3187_28_41	Cutibacterium_humerusii	Male	0	0.0164027	S	Displays ATPase and GTPase activities	yvcJ	GO:0005575,GO:0005623,GO:0005886,GO:0016020,GO:0044464,GO:0071944	-	ko:K06958	-	-	-	-	ko00000,ko03019	-	-	-	ATP_bind_2
s__Cutibacterium_humerusii_MAG_3187_28_42	Cutibacterium_humerusii	Male	0	0.108405	L	The UvrABC repair system catalyzes the recognition and processing of DNA lesions. UvrC both incises the 5' and 3' sides of the lesion. The N-terminal half is responsible for the 3' incision and the C-terminal half is responsible for the 5' incision	uvrC	GO:0005575,GO:0005618,GO:0005622,GO:0005623,GO:0005886,GO:0006950,GO:0006974,GO:0008150,GO:0009380,GO:0009987,GO:0016020,GO:0030312,GO:0032991,GO:0033554,GO:0040007,GO:0044424,GO:0044464,GO:0050896,GO:0051716,GO:0071944,GO:1902494,GO:1905347,GO:1905348,GO:1990391	-	ko:K03703	ko03420,map03420	-	-	-	ko00000,ko00001,ko03400	-	-	-	GIY-YIG,HHH,HHH_2,HHH_5,UVR,UvrC_HhH_N
s__Cutibacterium_humerusii_MAG_3187_28_47	Cutibacterium_humerusii	Male	0	0.0219841	L	The UvrABC repair system catalyzes the recognition and processing of DNA lesions. UvrA is an ATPase and a DNA-binding protein. A damage recognition complex composed of 2 UvrA and 2 UvrB subunits scans DNA for abnormalities. When the presence of a lesion has been verified by UvrB, the UvrA molecules dissociate	uvrA	GO:0000018,GO:0005575,GO:0005618,GO:0005622,GO:0005623,GO:0005737,GO:0005829,GO:0005886,GO:0006950,GO:0006974,GO:0008150,GO:0009892,GO:0009987,GO:0010605,GO:0016020,GO:0019219,GO:0019222,GO:0030312,GO:0031323,GO:0031324,GO:0033554,GO:0044424,GO:0044444,GO:0044464,GO:0045910,GO:0045934,GO:0048519,GO:0048523,GO:0050789,GO:0050794,GO:0050896,GO:0051052,GO:0051053,GO:0051171,GO:0051172,GO:0051716,GO:…	-	ko:K03701	ko03420,map03420	-	-	-	ko00000,ko00001,ko03400	-	-	-	ABC_tran
s__Cutibacterium_humerusii_MAG_3187_28_50	Cutibacterium_humerusii	Male	0	0.071553	P	Membrane protein TerC	terC	-	-	ko:K05794	-	-	-	-	ko00000	-	-	-	TerC
s__Cutibacterium_humerusii_MAG_3187_28_51	Cutibacterium_humerusii	Male	0	0.0153511	L	damaged site, the DNA wraps around one UvrB monomer. DNA wrap is dependent on ATP binding by UvrB and probably causes local melting of the DNA helix, facilitating insertion of UvrB beta-hairpin between the DNA strands. Then UvrB probes one DNA strand for the presence of a lesion. If a lesion is found the UvrA subunits dissociate and the UvrB-DNA preincision complex is formed. This complex is subs…	uvrB	GO:0002682,GO:0002684,GO:0005575,GO:0005623,GO:0005886,GO:0006950,GO:0008150,GO:0009605,GO:0009607,GO:0016020,GO:0035821,GO:0043207,GO:0044003,GO:0044403,GO:0044419,GO:0044464,GO:0048518,GO:0048583,GO:0048584,GO:0050776,GO:0050778,GO:0050789,GO:0050896,GO:0051409,GO:0051701,GO:0051704,GO:0051707,GO:0051817,GO:0052031,GO:0052173,GO:0052200,GO:0052255,GO:0052552,GO:0052553,GO:0052555,GO:0052556,GO:…	-	ko:K03702	ko03420,map03420	-	-	-	ko00000,ko00001,ko03400	-	-	-	Helicase_C,ResIII,UVR,UvrB
s__Cutibacterium_humerusii_MAG_3187_28_54	Cutibacterium_humerusii	Male	0.301591	0.303642	V	ABC transporter, CydDC cysteine exporter (CydDC-E) family, permease ATP-binding protein CydC	cydC	GO:0000101,GO:0003333,GO:0003674,GO:0003824,GO:0005215,GO:0005575,GO:0005623,GO:0005886,GO:0005887,GO:0006810,GO:0006811,GO:0006812,GO:0006820,GO:0006857,GO:0006865,GO:0008150,GO:0009889,GO:0015399,GO:0015405,GO:0015711,GO:0015804,GO:0015833,GO:0015849,GO:0016020,GO:0016021,GO:0016462,GO:0016787,GO:0016817,GO:0016818,GO:0016887,GO:0017111,GO:0019222,GO:0022804,GO:0022857,GO:0031224,GO:0031226,GO:…	-	ko:K16012	ko02010,map02010	-	-	-	ko00000,ko00001,ko02000	3.A.1.129	-	iEC55989_1330.EC55989_0931,iECIAI1_1343.ECIAI1_0926,iECO103_1326.ECO103_0929,iECO111_1330.ECO111_0954,iECSE_1348.ECSE_0944,iECW_1372.ECW_m0996,iEKO11_1354.EKO11_2951,iSDY_1059.SDY_2375,iWFL_1372.ECW_m0996	ABC_membrane,ABC_tran
s__Cutibacterium_humerusii_MAG_3187_29_1	Cutibacterium_humerusii	Male	0.282667	1.13067	H	Catalyzes the NADPH-dependent reduction of ketopantoate into pantoic acid	panE	-	1.1.1.169	ko:K00077	ko00770,ko01100,ko01110,map00770,map01100,map01110	M00119	R02472	RC00726	ko00000,ko00001,ko00002,ko01000	-	-	-	ApbA,ApbA_C
s__Cutibacterium_humerusii_MAG_3187_29_2	Cutibacterium_humerusii	Male	0.827918	0.491576	S	Dinitrogenase iron-molybdenum cofactor	-	-	-	-	-	-	-	-	-	-	-	-	Nitro_FeMo-Co
s__Cutibacterium_humerusii_MAG_3187_3_10	Cutibacterium_humerusii	Male	0	0	F	Plays an important role in the de novo pathway of purine nucleotide biosynthesis. Catalyzes the first committed step in the biosynthesis of AMP from IMP	purA	GO:0003674,GO:0003824,GO:0004019,GO:0005575,GO:0005622,GO:0005623,GO:0005737,GO:0006139,GO:0006163,GO:0006164,GO:0006167,GO:0006725,GO:0006753,GO:0006793,GO:0006796,GO:0006807,GO:0008150,GO:0008152,GO:0009058,GO:0009117,GO:0009123,GO:0009124,GO:0009126,GO:0009127,GO:0009150,GO:0009152,GO:0009156,GO:0009161,GO:0009165,GO:0009167,GO:0009168,GO:0009259,GO:0009260,GO:0009987,GO:0016874,GO:0016879,GO:…	6.3.4.4	ko:K01939	ko00230,ko00250,ko01100,map00230,map00250,map01100	M00049	R01135	RC00458,RC00459	ko00000,ko00001,ko00002,ko01000	-	-	-	Adenylsucc_synt
s__Cutibacterium_humerusii_MAG_3187_3_2	Cutibacterium_humerusii	Male	0.314178	0.0546397	T	GTP-binding protein TypA	typA	-	-	ko:K06207	-	-	-	-	ko00000	-	-	-	EFG_C,GTP_EFTU,GTP_EFTU_D2
s__Cutibacterium_humerusii_MAG_3187_3_26	Cutibacterium_humerusii	Male	0.0299307	0.0665127	M	Domain of unknown function (DUF1906)	-	-	-	-	-	-	-	-	-	-	-	-	Amidase_2,DUF1906,PG_binding_1
s__Cutibacterium_humerusii_MAG_3187_3_27	Cutibacterium_humerusii	Male	0.272682	0.0754993	-	-	-	-	-	-	-	-	-	-	-	-	-	-	-
s__Cutibacterium_humerusii_MAG_3187_3_30	Cutibacterium_humerusii	Male	0.357576	0.190707	G	Major Facilitator Superfamily	-	-	-	-	-	-	-	-	-	-	-	-	LMWPc,MFS_1,Sugar_tr
s__Cutibacterium_humerusii_MAG_3187_3_31	Cutibacterium_humerusii	Male	0	0.0610846	F	Part of the phosphoribosylformylglycinamidine synthase complex involved in the purines biosynthetic pathway. Catalyzes the ATP-dependent conversion of formylglycinamide ribonucleotide (FGAR) and glutamine to yield formylglycinamidine ribonucleotide (FGAM) and glutamate. The FGAM synthase complex is composed of three subunits. PurQ produces an ammonia molecule by converting glutamine to glutamate.…	purL	GO:0006139,GO:0006163,GO:0006164,GO:0006725,GO:0006753,GO:0006793,GO:0006796,GO:0006807,GO:0008150,GO:0008152,GO:0009058,GO:0009117,GO:0009165,GO:0009987,GO:0018130,GO:0019438,GO:0019637,GO:0034641,GO:0034654,GO:0040007,GO:0044237,GO:0044238,GO:0044249,GO:0044271,GO:0044281,GO:0046483,GO:0055086,GO:0071704,GO:0072521,GO:0072522,GO:0090407,GO:1901293,GO:1901360,GO:1901362,GO:1901564,GO:1901566,GO:…	6.3.5.3	ko:K01952	ko00230,ko01100,ko01110,ko01130,map00230,map01100,map01110,map01130	M00048	R04463	RC00010,RC01160	ko00000,ko00001,ko00002,ko01000	-	-	-	AIRS,AIRS_C,PurS
s__Cutibacterium_humerusii_MAG_3187_3_4	Cutibacterium_humerusii	Male	0.0984891	0.295467	EGP	Major facilitator Superfamily	nanT	GO:0003674,GO:0005215,GO:0005342,GO:0005351,GO:0005402,GO:0005575,GO:0005623,GO:0005886,GO:0006810,GO:0006811,GO:0006812,GO:0006820,GO:0008150,GO:0008324,GO:0008509,GO:0008514,GO:0008643,GO:0015075,GO:0015077,GO:0015078,GO:0015136,GO:0015144,GO:0015291,GO:0015293,GO:0015294,GO:0015295,GO:0015318,GO:0015672,GO:0015711,GO:0015739,GO:0015849,GO:0016020,GO:0022804,GO:0022857,GO:0022890,GO:0034219,GO:…	-	ko:K03290,ko:K08178	-	-	-	-	ko00000,ko02000	2.A.1.12	-	iECUMN_1333.ECUMN_3698	MFS_1,MFS_5,Sugar_tr
s__Cutibacterium_humerusii_MAG_3187_3_40	Cutibacterium_humerusii	Male	0.323691	0.103927	F	Catalyzes the formation of phosphoribosylamine from phosphoribosylpyrophosphate (PRPP) and glutamine	purF	GO:0008150,GO:0040007	2.4.2.14	ko:K00764	ko00230,ko00250,ko01100,ko01110,ko01130,map00230,map00250,map01100,map01110,map01130	M00048	R01072	RC00010,RC02724,RC02752	ko00000,ko00001,ko00002,ko01000,ko01002	-	-	-	GATase_2,GATase_6,GATase_7,Pribosyltran
s__Cutibacterium_humerusii_MAG_3187_3_41	Cutibacterium_humerusii	Male	0.0584919	0.095714	F	Phosphoribosylformylglycinamidine cyclo-ligase	purM	-	6.3.3.1	ko:K01933	ko00230,ko01100,ko01110,ko01130,map00230,map01100,map01110,map01130	M00048	R04208	RC01100	ko00000,ko00001,ko00002,ko01000	-	-	-	AIRS,AIRS_C
s__Cutibacterium_humerusii_MAG_3187_3_42	Cutibacterium_humerusii	Male	0.132075	0.0440252	S	Protein of unknown function (DUF3073)	-	-	-	-	-	-	-	-	-	-	-	-	DUF3073
s__Cutibacterium_humerusii_MAG_3187_3_43	Cutibacterium_humerusii	Male	0	0.0871819	I	Serine aminopeptidase, S33	-	-	-	-	-	-	-	-	-	-	-	-	Abhydrolase_6,Hydrolase_4
s__Cutibacterium_humerusii_MAG_3187_3_47	Cutibacterium_humerusii	Male	0.644356	0.0161089	G	Belongs to the HAD-like hydrolase superfamily	nagD	-	-	ko:K02566	-	-	-	-	ko00000	-	-	-	Hydrolase_6,Hydrolase_like
s__Cutibacterium_humerusii_MAG_3187_3_50	Cutibacterium_humerusii	Male	0	0.0357324	C	L-malate dehydrogenase activity	ldh1	-	1.1.1.27	ko:K00016	ko00010,ko00270,ko00620,ko00640,ko01100,ko01110,ko01120,ko01130,ko04922,map00010,map00270,map00620,map00640,map01100,map01110,map01120,map01130,map04922	-	R00703,R01000,R03104	RC00031,RC00044	ko00000,ko00001,ko01000,ko04147	-	-	-	Ldh_1_C,Ldh_1_N,OrfB_IS605
s__Cutibacterium_humerusii_MAG_3187_3_53	Cutibacterium_humerusii	Male	0	0	S	phosphoenolpyruvate-glycerone phosphotransferase activity	dhaM	GO:0003674,GO:0003824,GO:0005575,GO:0005622,GO:0005623,GO:0005737,GO:0005829,GO:0006464,GO:0006476,GO:0006793,GO:0006796,GO:0006807,GO:0006950,GO:0006974,GO:0008150,GO:0008152,GO:0009987,GO:0016301,GO:0016310,GO:0016740,GO:0016772,GO:0016773,GO:0016787,GO:0018193,GO:0018205,GO:0019213,GO:0019538,GO:0033554,GO:0033558,GO:0034983,GO:0035601,GO:0036211,GO:0043170,GO:0043412,GO:0044237,GO:0044238,GO:…	2.7.1.121,2.7.1.202,2.7.3.9	ko:K02768,ko:K05881,ko:K08483,ko:K11183	ko00051,ko00561,ko01100,ko01120,ko02060,map00051,map00561,map01100,map01120,map02060	M00273	R01012,R03232	RC00015,RC00017,RC03206	ko00000,ko00001,ko00002,ko01000,ko02000	4.A.2.1,8.A.7	-	iECs_1301.ECs1703,iSF_1195.SF1201,iS_1188.S1285,iUTI89_1310.UTI89_C1391,iZ_1308.Z1969	Dak1,Dak2,EIIA-man,PEP-utilisers_N,PEP-utilizers,PEP-utilizers_C,PTS-HPr
s__Cutibacterium_humerusii_MAG_3187_3_55	Cutibacterium_humerusii	Male	0	0.196541	G	Dihydroxyacetone kinase	dhaK	-	2.7.1.121,2.7.1.28,2.7.1.29,4.6.1.15	ko:K00863,ko:K05878	ko00051,ko00561,ko00680,ko01100,ko01120,ko01200,ko04622,map00051,map00561,map00680,map01100,map01120,map01200,map04622	M00344	R01011,R01012,R01059	RC00002,RC00015,RC00017	ko00000,ko00001,ko00002,ko01000	-	-	-	Dak1,Dak2,EIIA-man
s__Cutibacterium_humerusii_MAG_3187_3_56	Cutibacterium_humerusii	Male	0	0.35969	EGP	Transmembrane secretion effector	-	-	-	-	-	-	-	-	-	-	-	-	MFS_1,MFS_3
s__Cutibacterium_humerusii_MAG_3187_30_1	Cutibacterium_humerusii	Male	0.203371	0.394937	K	helix_turn_helix, Deoxyribose operon repressor	-	-	-	-	-	-	-	-	-	-	-	-	DeoRC,HTH_DeoR
s__Cutibacterium_humerusii_MAG_3187_30_14	Cutibacterium_humerusii	Male	0.15579	0.165841	L	A type II topoisomerase that negatively supercoils closed circular double-stranded (ds) DNA in an ATP-dependent manner to modulate DNA topology and maintain chromosomes in an underwound state. Negative supercoiling favors strand separation, and DNA replication, transcription, recombination and repair, all of which involve strand separation. Also able to catalyze the interconversion of other topol…	gyrA	GO:0003674,GO:0003824,GO:0003916,GO:0003918,GO:0008094,GO:0016462,GO:0016787,GO:0016817,GO:0016818,GO:0016853,GO:0016887,GO:0017111,GO:0034335,GO:0042623,GO:0061505,GO:0140097	5.99.1.3	ko:K02469	-	-	-	-	ko00000,ko01000,ko03032,ko03400	-	-	-	DNA_gyraseA_C,DNA_topoisoIV
s__Cutibacterium_humerusii_MAG_3187_30_17	Cutibacterium_humerusii	Male	0	0.0257647	S	Protein of unknown function (DUF721)	-	-	-	-	-	-	-	-	-	-	-	-	DUF721
s__Cutibacterium_humerusii_MAG_3187_30_18	Cutibacterium_humerusii	Male	0	0.0808614	L	it is required for DNA replication and normal SOS inducibility. RecF binds preferentially to single-stranded, linear DNA. It also seems to bind ATP	recF	GO:0000731,GO:0005575,GO:0005622,GO:0005623,GO:0005737,GO:0005829,GO:0005886,GO:0006139,GO:0006259,GO:0006281,GO:0006302,GO:0006725,GO:0006807,GO:0006950,GO:0006974,GO:0008150,GO:0008152,GO:0009058,GO:0009059,GO:0009987,GO:0016020,GO:0018130,GO:0019438,GO:0033554,GO:0034641,GO:0034645,GO:0034654,GO:0043170,GO:0044237,GO:0044238,GO:0044249,GO:0044260,GO:0044271,GO:0044424,GO:0044444,GO:0044464,GO:…	-	ko:K03629	ko03440,map03440	-	-	-	ko00000,ko00001,ko03400	-	-	-	AAA_23,DUF721,SMC_N
s__Cutibacterium_humerusii_MAG_3187_30_20	Cutibacterium_humerusii	Male	0	0.0867323	L	Confers DNA tethering and processivity to DNA polymerases and other proteins. Acts as a clamp, forming a ring around DNA (a reaction catalyzed by the clamp-loading complex) which diffuses in an ATP-independent manner freely and bidirectionally along dsDNA. Initially characterized for its ability to contact the catalytic subunit of DNA polymerase III (Pol III), a complex, multichain enzyme respons…	dnaN	GO:0005575,GO:0005576,GO:0005618,GO:0005623,GO:0030312,GO:0044464,GO:0071944	2.7.7.7	ko:K02338	ko00230,ko00240,ko01100,ko03030,ko03430,ko03440,map00230,map00240,map01100,map03030,map03430,map03440	M00260	R00375,R00376,R00377,R00378	RC02795	ko00000,ko00001,ko00002,ko01000,ko03032,ko03400	-	-	-	DNA_pol3_beta,DNA_pol3_beta_2,DNA_pol3_beta_3
s__Cutibacterium_humerusii_MAG_3187_30_3	Cutibacterium_humerusii	Male	1.05421	1.40561	-	-	-	-	-	-	-	-	-	-	-	-	-	-	-
s__Cutibacterium_humerusii_MAG_3187_30_36	Cutibacterium_humerusii	Male	0.640438	0.0533698	S	phosphoenolpyruvate carboxykinase (diphosphate) activity	-	-	4.1.1.38	ko:K20370	ko00620,ko01100,map00620,map01100	-	R00346	RC02741	ko00000,ko00001,ko01000	-	-	-	-
s__Cutibacterium_humerusii_MAG_3187_30_42	Cutibacterium_humerusii	Male	0	0.253719	G	Belongs to the glycosyl hydrolase 31 family	-	-	3.2.1.20	ko:K01187	ko00052,ko00500,ko01100,map00052,map00500,map01100	-	R00028,R00801,R00802,R06087,R06088	RC00028,RC00049,RC00077	ko00000,ko00001,ko01000	-	GH31	-	DUF4968,DUF5110,Gal_mutarotas_2,Glyco_hydro_31
s__Cutibacterium_humerusii_MAG_3187_30_46	Cutibacterium_humerusii	Male	0	0.0728556	G	Glucuronate isomerase	uxaC	-	5.3.1.12	ko:K01812	ko00040,ko01100,map00040,map01100	M00061,M00631	R01482,R01983	RC00376	ko00000,ko00001,ko00002,ko01000	-	-	-	Cytidylate_kin2,Peripla_BP_1,UxaC
s__Cutibacterium_humerusii_MAG_3187_30_47	Cutibacterium_humerusii	Male	0	0.0804841	C	Mannitol dehydrogenase Rossmann domain	-	-	1.1.1.57,1.1.1.67	ko:K00040,ko:K00045	ko00040,ko00051,ko01100,map00040,map00051,map01100	M00061	R00868,R02454	RC00085	ko00000,ko00001,ko00002,ko01000	-	-	-	Mannitol_dh,Mannitol_dh_C
s__Cutibacterium_humerusii_MAG_3187_30_51	Cutibacterium_humerusii	Male	0	0.126708	-	-	-	-	-	-	-	-	-	-	-	-	-	-	-
s__Cutibacterium_humerusii_MAG_3187_30_52	Cutibacterium_humerusii	Male	0.306081	0.0612161	G	Haloacid dehalogenase-like hydrolase	-	-	-	-	-	-	-	-	-	-	-	-	Hydrolase_6,Hydrolase_like
s__Cutibacterium_humerusii_MAG_3187_30_54	Cutibacterium_humerusii	Male	0	0.0691891	G	FGGY family of carbohydrate kinases, N-terminal domain	-	-	-	-	-	-	-	-	-	-	-	-	FGGY_C,FGGY_N
s__Cutibacterium_humerusii_MAG_3187_30_57	Cutibacterium_humerusii	Male	0	0.0353307	G	Catalyzes the transfer of a two-carbon ketol group from a ketose donor to an aldose acceptor, via a covalent intermediate with the cofactor thiamine pyrophosphate	tkt	-	2.2.1.1	ko:K00615	ko00030,ko00710,ko01051,ko01100,ko01110,ko01120,ko01130,ko01200,ko01230,map00030,map00710,map01051,map01100,map01110,map01120,map01130,map01200,map01230	M00004,M00007,M00165,M00167	R01067,R01641,R01830,R06590	RC00032,RC00226,RC00571,RC01560	ko00000,ko00001,ko00002,ko01000	-	-	-	Transket_pyr,Transketolase_C,Transketolase_N
s__Cutibacterium_humerusii_MAG_3187_30_61	Cutibacterium_humerusii	Male	0.352332	0.176166	O	OsmC-like protein	-	-	-	-	-	-	-	-	-	-	-	-	OsmC
s__Cutibacterium_humerusii_MAG_3187_31_11	Cutibacterium_humerusii	Male	0	0.332938	V	ATPases associated with a variety of cellular activities	-	-	-	ko:K02003	-	M00258	-	-	ko00000,ko00002,ko02000	3.A.1	-	-	ABC_tran
s__Cutibacterium_humerusii_MAG_3187_31_13	Cutibacterium_humerusii	Male	0	0.0617336	C	succinate dehydrogenase	sdhC_1	-	-	ko:K00241	ko00020,ko00190,ko00650,ko00720,ko01100,ko01110,ko01120,ko01130,ko01200,map00020,map00190,map00650,map00720,map01100,map01110,map01120,map01130,map01200	M00009,M00011,M00149,M00173,M00374,M00376	R02164	RC00045	ko00000,ko00001,ko00002	-	-	-	Sdh_cyt
s__Cutibacterium_humerusii_MAG_3187_31_15	Cutibacterium_humerusii	Male	0	0.065967	C	Succinate dehydrogenase fumarate reductase	-	-	1.3.5.1,1.3.5.4	ko:K00240	ko00020,ko00190,ko00650,ko00720,ko01100,ko01110,ko01120,ko01130,ko01200,map00020,map00190,map00650,map00720,map01100,map01110,map01120,map01130,map01200	M00009,M00011,M00149,M00173,M00374,M00376	R02164	RC00045	ko00000,ko00001,ko00002,ko01000	-	-	-	Fer2_3,Fer4,Fer4_10,Fer4_7,Fer4_8
s__Cutibacterium_humerusii_MAG_3187_31_20	Cutibacterium_humerusii	Male	0.362038	0.203646	CH	Phosphoribosyltransferase	bluB	-	2.4.2.21	ko:K00768	ko00860,ko01100,map00860,map01100	M00122	R04148	RC00033,RC00063	ko00000,ko00001,ko00002,ko01000	-	-	-	DBI_PRT,Nitroreductase
s__Cutibacterium_humerusii_MAG_3187_31_24	Cutibacterium_humerusii	Male	0.66012	0.0247545	L	RNA polymerase that catalyzes the synthesis of short RNA molecules used as primers for DNA polymerase during DNA replication	dnaG	GO:0005575,GO:0005623,GO:0005886,GO:0008150,GO:0016020,GO:0040007,GO:0044464,GO:0071944	-	ko:K02316	ko03030,map03030	-	-	-	ko00000,ko00001,ko01000,ko03032	-	-	-	DnaB_bind,DnaG_DnaB_bind,LAGLIDADG_3,Toprim_2,Toprim_4,Toprim_N,zf-CHC2
s__Cutibacterium_humerusii_MAG_3187_31_28	Cutibacterium_humerusii	Male	0	0.132927	G	Glycosyltransferase family 20	otsA	GO:0003674,GO:0003824,GO:0003825,GO:0005488,GO:0005575,GO:0005618,GO:0005622,GO:0005623,GO:0005737,GO:0005829,GO:0005886,GO:0005975,GO:0005984,GO:0005991,GO:0005992,GO:0006793,GO:0006796,GO:0006950,GO:0008150,GO:0008152,GO:0008194,GO:0009058,GO:0009311,GO:0009312,GO:0009987,GO:0016020,GO:0016051,GO:0016311,GO:0016740,GO:0016757,GO:0016758,GO:0016787,GO:0016788,GO:0016791,GO:0030145,GO:0030312,GO:…	2.4.1.15,2.4.1.347,3.1.3.12	ko:K00697,ko:K16055	ko00500,ko01100,map00500,map01100	-	R02737,R02778	RC00005,RC00017,RC00049,RC02748	ko00000,ko00001,ko01000,ko01003	-	GT20	-	Glyco_transf_20,Trehalose_PPase
s__Cutibacterium_humerusii_MAG_3187_31_3	Cutibacterium_humerusii	Male	0.118449	0.119282	P	Belongs to the Fur family	furB	GO:0000976,GO:0001067,GO:0001130,GO:0001217,GO:0003674,GO:0003676,GO:0003677,GO:0003690,GO:0003700,GO:0005488,GO:0005515,GO:0005575,GO:0005623,GO:0005886,GO:0006355,GO:0008150,GO:0008270,GO:0009889,GO:0009890,GO:0009891,GO:0009892,GO:0009893,GO:0010035,GO:0010038,GO:0010043,GO:0010468,GO:0010556,GO:0010557,GO:0010558,GO:0010604,GO:0010605,GO:0010628,GO:0010629,GO:0016020,GO:0019219,GO:0019222,GO:…	-	ko:K03711	-	-	-	-	ko00000,ko03000	-	-	-	FUR
s__Cutibacterium_humerusii_MAG_3187_31_34	Cutibacterium_humerusii	Male	0	0.248785	K	helix_turn_helix gluconate operon transcriptional repressor	pdxR	-	-	ko:K00375	-	-	-	-	ko00000,ko03000	-	-	-	Aminotran_1_2,GntR
s__Cutibacterium_humerusii_MAG_3187_31_4	Cutibacterium_humerusii	Male	0.451256	0.231801	S	heme oxygenase (decyclizing) activity	-	-	-	-	-	-	-	-	-	-	-	-	ABM,MethyltransfD12
s__Cutibacterium_humerusii_MAG_3187_31_44	Cutibacterium_humerusii	Male	0	0	S	ATPase family associated with various cellular activities (AAA)	-	-	-	ko:K03924	-	-	-	-	ko00000,ko01000	-	-	-	AAA_3
s__Cutibacterium_humerusii_MAG_3187_31_46	Cutibacterium_humerusii	Male	0	0.138912	S	von Willebrand factor, type A	-	-	-	ko:K07114	-	-	-	-	ko00000,ko02000	1.A.13.2.2,1.A.13.2.3	-	-	BatA,VWA,VWA_2
s__Cutibacterium_humerusii_MAG_3187_31_47	Cutibacterium_humerusii	Male	0	0.354472	S	von Willebrand factor, type A	-	-	-	ko:K07114	-	-	-	-	ko00000,ko02000	1.A.13.2.2,1.A.13.2.3	-	-	BatA,VWA,VWA_2
s__Cutibacterium_humerusii_MAG_3187_31_5	Cutibacterium_humerusii	Male	0.486778	0.436001	V	FtsX-like permease family	-	-	-	ko:K02004	-	M00258	-	-	ko00000,ko00002,ko02000	3.A.1	-	-	FtsX
s__Cutibacterium_humerusii_MAG_3187_31_52	Cutibacterium_humerusii	Male	0.167672	0.191364	IQ	Carrier of the growing fatty acid chain in fatty acid biosynthesis	acpP	GO:0000035,GO:0000036,GO:0003674,GO:0005488,GO:0005575,GO:0005618,GO:0005622,GO:0005623,GO:0005737,GO:0005829,GO:0005886,GO:0005975,GO:0006082,GO:0006139,GO:0006163,GO:0006629,GO:0006631,GO:0006633,GO:0006637,GO:0006643,GO:0006644,GO:0006664,GO:0006725,GO:0006732,GO:0006753,GO:0006790,GO:0006793,GO:0006796,GO:0006807,GO:0008150,GO:0008152,GO:0008610,GO:0008654,GO:0009058,GO:0009117,GO:0009150,GO:…	-	ko:K02078	-	-	-	-	ko00000,ko00001	-	-	-	PP-binding
s__Cutibacterium_humerusii_MAG_3187_31_6	Cutibacterium_humerusii	Male	0.114301	0.113676	V	ATPases associated with a variety of cellular activities	-	-	-	ko:K02003	-	M00258	-	-	ko00000,ko00002,ko02000	3.A.1	-	-	ABC_tran
s__Cutibacterium_humerusii_MAG_3187_31_7	Cutibacterium_humerusii	Male	0.0864862	0.0919956	J	Belongs to the class-II aminoacyl-tRNA synthetase family	glyQS	GO:0003674,GO:0003824,GO:0004812,GO:0004820,GO:0005488,GO:0005515,GO:0005575,GO:0005622,GO:0005623,GO:0005737,GO:0006082,GO:0006139,GO:0006399,GO:0006412,GO:0006418,GO:0006426,GO:0006518,GO:0006520,GO:0006725,GO:0006807,GO:0008150,GO:0008152,GO:0009058,GO:0009059,GO:0009987,GO:0010467,GO:0016070,GO:0016874,GO:0016875,GO:0019538,GO:0019752,GO:0034641,GO:0034645,GO:0034660,GO:0043038,GO:0043039,GO:…	6.1.1.14	ko:K01880	ko00970,map00970	M00359,M00360	R03654	RC00055,RC00523	ko00000,ko00001,ko00002,ko01000,ko01007,ko03016,ko03029	-	-	-	HGTP_anticodon,tRNA-synt_2b
s__Cutibacterium_humerusii_MAG_3187_32_1	Cutibacterium_humerusii	Male	0.167416	0.502247	E	Belongs to the AlaDH PNT family	ald	-	1.4.1.1	ko:K00259	ko00250,ko00430,ko01100,map00250,map00430,map01100	-	R00396	RC00008	ko00000,ko00001,ko01000	-	-	-	AlaDh_PNT_C,AlaDh_PNT_N
s__Cutibacterium_humerusii_MAG_3187_32_108	Cutibacterium_humerusii	Male	0.154366	0.111621	K	NAD-dependent protein deacetylase which modulates the activities of several enzymes which are inactive in their acetylated form	cobB	-	-	ko:K12410	-	-	-	-	ko00000,ko01000	-	-	-	SIR2
s__Cutibacterium_humerusii_MAG_3187_32_11	Cutibacterium_humerusii	Male	1.10591	0.0921589	V	MatE	dinF	-	-	-	-	-	-	-	-	-	-	-	MatE
s__Cutibacterium_humerusii_MAG_3187_32_115	Cutibacterium_humerusii	Male	0.242287	0.0253017	E	Histidine ammonia-lyase	hutH	-	4.3.1.3	ko:K01745	ko00340,ko01100,map00340,map01100	M00045	R01168	RC00361	ko00000,ko00001,ko00002,ko01000	-	-	-	Lyase_aromatic
s__Cutibacterium_humerusii_MAG_3187_32_117	Cutibacterium_humerusii	Male	0.347432	0.347432	F	Amidohydrolase family	hutF	-	-	-	-	-	-	-	-	-	-	-	Amidohydro_1,Peptidase_M20
s__Cutibacterium_humerusii_MAG_3187_32_121	Cutibacterium_humerusii	Male	0	0.0716981	J	Ribosomal L32p protein family	rpmF	-	-	ko:K02911	ko03010,map03010	M00178	-	-	br01610,ko00000,ko00001,ko00002,ko03011,ko03029	-	-	-	Ribosomal_L32p
s__Cutibacterium_humerusii_MAG_3187_32_122	Cutibacterium_humerusii	Male	0.406341	0.0722384	J	Binds 16S rRNA, required for the assembly of 30S particles and may also be responsible for determining the conformation of the 16S rRNA at the A site	rpsN	GO:0003674,GO:0003735,GO:0005198,GO:0005575,GO:0005618,GO:0005622,GO:0005623,GO:0005737,GO:0005840,GO:0006412,GO:0006518,GO:0006807,GO:0008150,GO:0008152,GO:0009058,GO:0009059,GO:0009987,GO:0010467,GO:0015935,GO:0019538,GO:0030312,GO:0032991,GO:0034641,GO:0034645,GO:0043043,GO:0043170,GO:0043226,GO:0043228,GO:0043229,GO:0043232,GO:0043603,GO:0043604,GO:0044237,GO:0044238,GO:0044249,GO:0044260,GO:…	-	ko:K02954	ko03010,map03010	M00178,M00179	-	-	br01610,ko00000,ko00001,ko00002,ko03011	-	-	-	Ribosomal_S14
s__Cutibacterium_humerusii_MAG_3187_32_125	Cutibacterium_humerusii	Male	0	0.143993	J	Ribosomal protein L31	rpmE2	-	-	ko:K02909	ko03010,map03010	M00178	-	-	br01610,ko00000,ko00001,ko00002,ko03011	-	-	-	Ribosomal_L31
s__Cutibacterium_humerusii_MAG_3187_32_127	Cutibacterium_humerusii	Male	0	0.0589965	E	Belongs to the ABC transporter superfamily	-	-	-	ko:K02032,ko:K10823	ko01501,ko02010,ko02024,map01501,map02010,map02024	M00239,M00439	-	-	ko00000,ko00001,ko00002,ko02000	3.A.1.5,3.A.1.5.1,3.A.1.5.18,3.A.1.5.19,3.A.1.5.25	-	-	ABC_tran,oligo_HPY
s__Cutibacterium_humerusii_MAG_3187_32_128	Cutibacterium_humerusii	Male	0.102543	0.153939	P	Belongs to the ABC transporter superfamily	dppD	-	-	ko:K02031,ko:K15583	ko01501,ko02010,ko02024,map01501,map02010,map02024	M00239,M00439	-	-	ko00000,ko00001,ko00002,ko02000	3.A.1.5,3.A.1.5.1,3.A.1.5.18,3.A.1.5.19,3.A.1.5.25	-	-	ABC_tran,BPD_transp_1,OppC_N,oligo_HPY
s__Cutibacterium_humerusii_MAG_3187_32_130	Cutibacterium_humerusii	Male	0	0.0836283	P	Binding-protein-dependent transport system inner membrane component	dppB	-	-	ko:K02033,ko:K15581	ko01501,ko02010,ko02024,map01501,map02010,map02024	M00239,M00439	-	-	ko00000,ko00001,ko00002,ko02000	3.A.1.5,3.A.1.5.1,3.A.1.5.18,3.A.1.5.19,3.A.1.5.25	-	-	BPD_transp_1
s__Cutibacterium_humerusii_MAG_3187_32_135	Cutibacterium_humerusii	Male	0	0.0847596	M	Transglycosylase	pon1	-	-	-	-	-	-	-	-	-	-	-	PASTA,Transgly,Transpeptidase
s__Cutibacterium_humerusii_MAG_3187_32_136	Cutibacterium_humerusii	Male	0	0.0567264	E	Belongs to the aspartokinase family	ask	-	2.7.2.4	ko:K00928	ko00260,ko00261,ko00270,ko00300,ko01100,ko01110,ko01120,ko01130,ko01210,ko01230,map00260,map00261,map00270,map00300,map01100,map01110,map01120,map01130,map01210,map01230	M00016,M00017,M00018,M00033,M00525,M00526,M00527	R00480	RC00002,RC00043	ko00000,ko00001,ko00002,ko01000	-	-	-	AA_kinase,ACT,ACT_7
s__Cutibacterium_humerusii_MAG_3187_32_138	Cutibacterium_humerusii	Male	0.0674699	0.126506	G	Polysaccharide deacetylase	-	-	3.5.1.104	ko:K22278	-	-	-	-	ko00000,ko01000	-	-	-	Polysacc_deac_1
s__Cutibacterium_humerusii_MAG_3187_32_139	Cutibacterium_humerusii	Male	0	0.119637	S	Predicted permease	-	-	-	ko:K07089	-	-	-	-	ko00000	-	-	-	ArsP_1
s__Cutibacterium_humerusii_MAG_3187_32_14	Cutibacterium_humerusii	Male	0	0.160023	L	DNA repair	-	GO:0005575,GO:0005618,GO:0005623,GO:0005886,GO:0008150,GO:0016020,GO:0030312,GO:0040007,GO:0044464,GO:0071944	-	-	-	-	-	-	-	-	-	-	AAA_15,AAA_23,AAA_27,AAA_29,SMC_N
s__Cutibacterium_humerusii_MAG_3187_32_141	Cutibacterium_humerusii	Male	0	0.181926	G	polysaccharide deacetylase	-	-	3.5.1.104	ko:K22278	-	-	-	-	ko00000,ko01000	-	-	-	Polysacc_deac_1
s__Cutibacterium_humerusii_MAG_3187_32_142	Cutibacterium_humerusii	Male	0.0708159	0	I	hydrolase	ytpA	GO:0001906,GO:0001907,GO:0003674,GO:0003824,GO:0005575,GO:0005618,GO:0005623,GO:0005886,GO:0006629,GO:0008150,GO:0008152,GO:0009056,GO:0009987,GO:0010941,GO:0010942,GO:0016020,GO:0016042,GO:0016298,GO:0016787,GO:0016788,GO:0030312,GO:0031341,GO:0031343,GO:0031640,GO:0035821,GO:0042981,GO:0043065,GO:0043067,GO:0043068,GO:0043900,GO:0043902,GO:0043903,GO:0044003,GO:0044004,GO:0044068,GO:0044237,GO:…	3.1.1.5	ko:K01048	ko00564,map00564	-	-	-	ko00000,ko00001,ko01000	-	-	-	Hydrolase_4,Peptidase_S9
s__Cutibacterium_humerusii_MAG_3187_32_18	Cutibacterium_humerusii	Male	0.357834	0.153357	E	COG1113 Gamma-aminobutyrate permease and related permeases	aroP	-	-	ko:K03293,ko:K11735,ko:K16237	-	-	-	-	ko00000,ko02000	2.A.3.1,2.A.3.1.12,2.A.3.1.4,2.A.3.1.5	-	-	AA_permease
s__Cutibacterium_humerusii_MAG_3187_32_19	Cutibacterium_humerusii	Male	0.58588	0.0649884	P	Chloride channel	clcA	-	-	ko:K03281	-	-	-	-	ko00000	2.A.49	-	-	CBS,TrkA_C,Voltage_CLC
s__Cutibacterium_humerusii_MAG_3187_32_2	Cutibacterium_humerusii	Male	0.168703	0.0538414	G	Catalyzes the phosphorylation of D-fructose 6-phosphate to fructose 1,6-bisphosphate by ATP, the first committing step of glycolysis	pfkA	-	2.7.1.11	ko:K00850	ko00010,ko00030,ko00051,ko00052,ko00680,ko01100,ko01110,ko01120,ko01130,ko01200,ko01230,ko03018,ko04152,ko05230,map00010,map00030,map00051,map00052,map00680,map01100,map01110,map01120,map01130,map01200,map01230,map03018,map04152,map05230	M00001,M00345	R00756,R03236,R03237,R03238,R03239,R04779	RC00002,RC00017	ko00000,ko00001,ko00002,ko01000,ko01009,ko03019	-	-	-	PFK
s__Cutibacterium_humerusii_MAG_3187_32_20	Cutibacterium_humerusii	Male	0	0.0954545	K	helix_turn_helix multiple antibiotic resistance protein	-	-	-	-	-	-	-	-	-	-	-	-	MarR,MarR_2
s__Cutibacterium_humerusii_MAG_3187_32_21	Cutibacterium_humerusii	Male	0.332731	0.199639	C	Belongs to the D-isomer specific 2-hydroxyacid dehydrogenase family	-	-	1.1.1.26,1.1.1.399,1.1.1.95	ko:K00015,ko:K00058	ko00260,ko00630,ko00680,ko01100,ko01110,ko01120,ko01130,ko01200,ko01230,map00260,map00630,map00680,map01100,map01110,map01120,map01130,map01200,map01230	M00020	R00717,R01388,R01513	RC00031,RC00042	ko00000,ko00001,ko00002,ko01000,ko04147	-	-	-	2-Hacid_dh,2-Hacid_dh_C
s__Cutibacterium_humerusii_MAG_3187_32_23	Cutibacterium_humerusii	Male	0	0.117726	E	Glycerol-3-phosphate dehydrogenase	glpB	-	1.1.5.3	ko:K00112	ko00564,ko01110,map00564,map01110	-	R00848	RC00029	ko00000,ko00001,ko01000	-	-	-	FAD_binding_2
s__Cutibacterium_humerusii_MAG_3187_32_30	Cutibacterium_humerusii	Male	0.115454	0.195769	C	alcohol dehydrogenase	-	-	-	-	-	-	-	-	-	-	-	-	ADH_N,ADH_zinc_N,ADH_zinc_N_2
s__Cutibacterium_humerusii_MAG_3187_32_31	Cutibacterium_humerusii	Male	0	0.0215517	L	Participates in initiation and elongation during chromosome replication	dnaB	-	3.6.4.12	ko:K02314	ko03030,ko04112,map03030,map04112	-	-	-	ko00000,ko00001,ko01000,ko03032	-	-	-	DnaB,DnaB_C,Hom_end,Intein_splicing,LAGLIDADG_3
s__Cutibacterium_humerusii_MAG_3187_32_32	Cutibacterium_humerusii	Male	0.0248634	0.0852459	S	Metal-sensitive transcriptional repressor	csoR	-	-	ko:K21600	-	-	-	-	ko00000,ko03000	-	-	-	Trns_repr_metal
s__Cutibacterium_humerusii_MAG_3187_32_34	Cutibacterium_humerusii	Male	0.353329	0.0654314	P	Heavy-metal-associated domain	copA	-	3.6.3.54	ko:K17686	ko01524,ko04016,map01524,map04016	-	R00086	RC00002	ko00000,ko00001,ko01000	3.A.3.5	-	-	E1-E2_ATPase,HMA,Hydrolase
s__Cutibacterium_humerusii_MAG_3187_32_35	Cutibacterium_humerusii	Male	0.0642889	0.0609636	M	Lytic transglycosylase with a strong preference for naked glycan strands that lack stem peptides	rlpA	-	-	ko:K03642,ko:K21688	-	-	-	-	ko00000	-	-	-	DPBB_1,DUF348,G5
s__Cutibacterium_humerusii_MAG_3187_32_45	Cutibacterium_humerusii	Male	0.0798986	0.124287	L	Single-stranded DNA-binding protein	ssb	-	-	ko:K03111	ko03030,ko03430,ko03440,map03030,map03430,map03440	-	-	-	ko00000,ko00001,ko03029,ko03032,ko03400	-	-	-	SSB
s__Cutibacterium_humerusii_MAG_3187_32_53	Cutibacterium_humerusii	Male	0	0.0293055	V	Catalyzes the dephosphorylation of undecaprenyl diphosphate (UPP). Confers resistance to bacitracin	uppP	-	3.6.1.27	ko:K06153	ko00550,map00550	-	R05627	RC00002	ko00000,ko00001,ko01000,ko01011	-	-	-	BacA
s__Cutibacterium_humerusii_MAG_3187_32_57	Cutibacterium_humerusii	Male	0	0.0350983	O	Functions in the N-end rule pathway of protein degradation where it conjugates Leu, Phe and, less efficiently, Met from aminoacyl-tRNAs to the N-termini of proteins containing an N-terminal arginine or lysine	aat	-	2.3.2.6	ko:K00684	-	-	R03813,R11443,R11444	RC00055,RC00064	ko00000,ko01000	-	-	-	Leu_Phe_trans
s__Cutibacterium_humerusii_MAG_3187_32_60	Cutibacterium_humerusii	Male	0	0.0387244	J	Catalyzes the attachment of serine to tRNA(Ser). Is also able to aminoacylate tRNA(Sec) with serine, to form the misacylated tRNA L-seryl-tRNA(Sec), which will be further converted into selenocysteinyl-tRNA(Sec)	serS	GO:0005575,GO:0005623,GO:0005886,GO:0008150,GO:0016020,GO:0040007,GO:0044464,GO:0071944	6.1.1.11	ko:K01875	ko00970,map00970	M00359,M00360	R03662,R08218	RC00055,RC00523	ko00000,ko00001,ko00002,ko01000,ko01007,ko03016	-	-	-	Seryl_tRNA_N,tRNA-synt_2b
s__Cutibacterium_humerusii_MAG_3187_32_65	Cutibacterium_humerusii	Male	0	0.663301	C	PFAM L-carnitine dehydratase bile acid-inducible protein F	-	-	2.8.3.16,2.8.3.19	ko:K07749,ko:K18702	-	-	-	-	ko00000,ko01000	-	-	-	CoA_transf_3
s__Cutibacterium_humerusii_MAG_3187_32_74	Cutibacterium_humerusii	Male	0.567174	0.170152	P	Sodium/hydrogen exchanger family	-	-	-	-	-	-	-	-	-	-	-	-	Na_H_Exchanger,TrkA_N
s__Cutibacterium_humerusii_MAG_3187_32_75	Cutibacterium_humerusii	Male	0.372549	0.116422	EGP	Major facilitator superfamily	-	-	-	-	-	-	-	-	-	-	-	-	MFS_1
s__Cutibacterium_humerusii_MAG_3187_32_76	Cutibacterium_humerusii	Male	0.347894	0.289912	EGP	Major facilitator Superfamily	-	-	-	ko:K05373,ko:K18926	-	M00715	-	-	ko00000,ko00002,ko02000	2.A.1,2.A.1.3.30	-	-	Acatn,MFS_1,MFS_3,Sugar_tr
s__Cutibacterium_humerusii_MAG_3187_32_78	Cutibacterium_humerusii	Male	1.24051	0	E	Belongs to the argininosuccinate synthase family. Type 2 subfamily	argG	GO:0000050,GO:0000053,GO:0003674,GO:0003824,GO:0004055,GO:0005575,GO:0005622,GO:0005623,GO:0005737,GO:0006082,GO:0006520,GO:0006525,GO:0006526,GO:0006575,GO:0006807,GO:0008150,GO:0008152,GO:0008652,GO:0009058,GO:0009064,GO:0009084,GO:0009987,GO:0016053,GO:0016874,GO:0016879,GO:0019627,GO:0019752,GO:0034641,GO:0043436,GO:0043603,GO:0043604,GO:0044237,GO:0044238,GO:0044249,GO:0044271,GO:0044281,GO:…	6.3.4.5	ko:K01940	ko00220,ko00250,ko01100,ko01110,ko01130,ko01230,ko05418,map00220,map00250,map01100,map01110,map01130,map01230,map05418	M00029,M00844,M00845	R01954	RC00380,RC00629	ko00000,ko00001,ko00002,ko01000,ko04147	-	-	-	Arginosuc_synth
s__Cutibacterium_humerusii_MAG_3187_32_84	Cutibacterium_humerusii	Male	0.340927	0.0644997	E	Belongs to the sodium solute symporter (SSF) (TC 2.A.21) family	sglT	-	-	ko:K03307	-	-	-	-	ko00000	2.A.21	-	-	SSF
s__Cutibacterium_humerusii_MAG_3187_32_87	Cutibacterium_humerusii	Male	0.33349	0.121269	K	cell envelope-related transcriptional attenuator	-	-	-	-	-	-	-	-	-	-	-	-	LytR_cpsA_psr
s__Cutibacterium_humerusii_MAG_3187_32_92	Cutibacterium_humerusii	Male	0	0.09843	F	Catalyzes the conversion of uracil and 5-phospho-alpha- D-ribose 1-diphosphate (PRPP) to UMP and diphosphate	upp	GO:0003674,GO:0003824,GO:0004849,GO:0005575,GO:0005622,GO:0005623,GO:0005737,GO:0005829,GO:0006139,GO:0006206,GO:0006213,GO:0006220,GO:0006221,GO:0006222,GO:0006725,GO:0006753,GO:0006793,GO:0006796,GO:0006807,GO:0008150,GO:0008152,GO:0008655,GO:0009058,GO:0009112,GO:0009116,GO:0009117,GO:0009119,GO:0009123,GO:0009124,GO:0009129,GO:0009130,GO:0009156,GO:0009161,GO:0009163,GO:0009165,GO:0009173,GO:…	2.4.2.9	ko:K00761	ko00240,ko01100,map00240,map01100	-	R00966	RC00063	ko00000,ko00001,ko01000	-	-	-	UPRTase
s__Cutibacterium_humerusii_MAG_3187_32_95	Cutibacterium_humerusii	Male	0	0.0589144	S	Polysaccharide biosynthesis protein	-	-	-	-	-	-	-	-	-	-	-	-	Polysacc_synt,Polysacc_synt_3
s__Cutibacterium_humerusii_MAG_3187_32_98	Cutibacterium_humerusii	Male	0.0487325	0.057593	K	Transcription regulator of the Arc MetJ class	-	-	-	-	-	-	-	-	-	-	-	-	-
s__Cutibacterium_humerusii_MAG_3187_33_1	Cutibacterium_humerusii	Male	0.185185	0	J	Allows the formation of correctly charged Asn-tRNA(Asn) or Gln-tRNA(Gln) through the transamidation of misacylated Asp- tRNA(Asn) or Glu-tRNA(Gln) in organisms which lack either or both of asparaginyl-tRNA or glutaminyl-tRNA synthetases. The reaction takes place in the presence of glutamine and ATP through an activated phospho-Asp-tRNA(Asn) or phospho-Glu-tRNA(Gln)	gatC	GO:0005575,GO:0005618,GO:0005623,GO:0030312,GO:0044464,GO:0071944	6.3.5.6,6.3.5.7	ko:K02435	ko00970,ko01100,map00970,map01100	-	R03905,R04212	RC00010	ko00000,ko00001,ko01000,ko03029	-	-	-	Glu-tRNAGln,Molybdopterin,Molydop_binding
s__Cutibacterium_humerusii_MAG_3187_33_11	Cutibacterium_humerusii	Male	0.339896	0.135959	G	protein probably involved in trehalose biosynthesis	mak	GO:0005575,GO:0005622,GO:0005623,GO:0005737,GO:0005829,GO:0005886,GO:0005975,GO:0005984,GO:0005991,GO:0005992,GO:0006793,GO:0006796,GO:0008150,GO:0008152,GO:0009058,GO:0009311,GO:0009312,GO:0009987,GO:0016020,GO:0016051,GO:0016310,GO:0034637,GO:0040007,GO:0044237,GO:0044238,GO:0044249,GO:0044262,GO:0044424,GO:0044444,GO:0044464,GO:0046351,GO:0046835,GO:0071704,GO:0071944,GO:1901576	2.7.1.175	ko:K16146	ko00500,ko01100,map00500,map01100	-	R09945	RC00002,RC00078	ko00000,ko00001,ko01000	-	-	-	APH,APH_6_hur
s__Cutibacterium_humerusii_MAG_3187_33_12	Cutibacterium_humerusii	Male	0.278341	0.052189	G	Catalyzes the formation of the alpha-1,6-glucosidic linkages in glycogen by scission of a 1,4-alpha-linked oligosaccharide from growing alpha-1,4-glucan chains and the subsequent attachment of the oligosaccharide to the alpha-1,6 position	glgB	GO:0000271,GO:0003674,GO:0003824,GO:0003844,GO:0005575,GO:0005623,GO:0005886,GO:0005975,GO:0005976,GO:0005977,GO:0005978,GO:0006073,GO:0006091,GO:0006112,GO:0008150,GO:0008152,GO:0009058,GO:0009059,GO:0009250,GO:0009987,GO:0015980,GO:0016020,GO:0016051,GO:0016740,GO:0016757,GO:0016758,GO:0033692,GO:0034637,GO:0034645,GO:0040007,GO:0043170,GO:0044042,GO:0044237,GO:0044238,GO:0044249,GO:0044260,GO:…	2.4.1.18	ko:K00700	ko00500,ko01100,ko01110,map00500,map01100,map01110	M00565	R02110	-	ko00000,ko00001,ko00002,ko01000,ko04147	-	CBM48,GH13	-	APH,Alpha-amylase,Alpha-amylase_C,CBM_48,DUF3459,PGM_PMM_I,PGM_PMM_II,PGM_PMM_III,PGM_PMM_IV
s__Cutibacterium_humerusii_MAG_3187_33_14	Cutibacterium_humerusii	Male	0.684814	0.052678	G	Pts system	ptsG	-	-	ko:K02755,ko:K02756,ko:K02757	ko02060,map02060	M00271	-	-	ko00000,ko00001,ko00002,ko01000,ko02000	4.A.1.2.11,4.A.1.2.2,4.A.1.2.5,4.A.1.2.6	-	-	PTS_EIIA_1,PTS_EIIB,PTS_EIIC
s__Cutibacterium_humerusii_MAG_3187_33_8	Cutibacterium_humerusii	Male	0	0.117147	G	Belongs to the glycosyl hydrolase 13 family	glgX	-	3.2.1.196,3.2.1.68	ko:K01214,ko:K02438	ko00500,ko01100,ko01110,map00500,map01100,map01110	M00565	R02111,R09995,R11261	-	ko00000,ko00001,ko00002,ko01000	-	CBM48,GH13	-	Alpha-amylase,CBM_48
s__Cutibacterium_humerusii_MAG_3187_34_4	Cutibacterium_humerusii	Male	0.163252	0	C	nitrate reductase	narJ	-	-	ko:K00373	ko02020,map02020	-	-	-	ko00000,ko00001	-	-	-	Nitrate_red_del
s__Cutibacterium_humerusii_MAG_3187_35_1	Cutibacterium_humerusii	Male	0.969052	0.376854	J	Ribosomal protein L17	rplQ	GO:0003674,GO:0003735,GO:0005198,GO:0005575,GO:0005618,GO:0005622,GO:0005623,GO:0005737,GO:0005829,GO:0005840,GO:0005886,GO:0015934,GO:0016020,GO:0022625,GO:0022626,GO:0030312,GO:0032991,GO:0043226,GO:0043228,GO:0043229,GO:0043232,GO:0044391,GO:0044422,GO:0044424,GO:0044444,GO:0044445,GO:0044446,GO:0044464,GO:0071944,GO:1990904	-	ko:K02879	ko03010,map03010	M00178	-	-	br01610,ko00000,ko00001,ko00002,ko03011	-	-	-	Ribosomal_L17
s__Cutibacterium_humerusii_MAG_3187_35_10	Cutibacterium_humerusii	Male	0.289686	0.172242	J	Ribosomal protein L11 methyltransferase (PrmA)	rsmC	-	2.1.1.172	ko:K00564	-	-	R07234	RC00003	ko00000,ko01000,ko03009	-	-	-	MTS
s__Cutibacterium_humerusii_MAG_3187_35_102	Cutibacterium_humerusii	Male	0.321974	0.050838	-	-	-	-	-	-	-	-	-	-	-	-	-	-	-
s__Cutibacterium_humerusii_MAG_3187_35_103	Cutibacterium_humerusii	Male	0	0.140816	I	Biotin carboxylase C-terminal domain	bccA	-	6.3.4.14,6.4.1.2,6.4.1.3	ko:K11263	ko00061,ko00280,ko00620,ko00630,ko00640,ko01100,ko01110,ko01120,ko01130,ko01200,ko01212,map00061,map00280,map00620,map00630,map00640,map01100,map01110,map01120,map01130,map01200,map01212	M00082,M00741	R00742,R01859,R04385	RC00040,RC00097,RC00253,RC00367,RC00609	ko00000,ko00001,ko00002,ko01000	-	-	-	Biotin_carb_C,Biotin_carb_N,Biotin_lipoyl,CPSase_L_D2
s__Cutibacterium_humerusii_MAG_3187_35_105	Cutibacterium_humerusii	Male	0.160126	0.185543	P	CorA-like Mg2+ transporter protein	corA	-	-	ko:K03284	-	-	-	-	ko00000,ko02000	1.A.35.1,1.A.35.3	-	-	CorA
s__Cutibacterium_humerusii_MAG_3187_35_11	Cutibacterium_humerusii	Male	0.201066	0.0795081	J	Formation of pseudouridine at positions 38, 39 and 40 in the anticodon stem and loop of transfer RNAs	truA	GO:0001522,GO:0003674,GO:0003824,GO:0005575,GO:0005618,GO:0005623,GO:0006139,GO:0006396,GO:0006399,GO:0006400,GO:0006725,GO:0006807,GO:0008033,GO:0008150,GO:0008152,GO:0009451,GO:0009982,GO:0009987,GO:0010467,GO:0016070,GO:0016853,GO:0016866,GO:0030312,GO:0031119,GO:0034470,GO:0034641,GO:0034660,GO:0040007,GO:0043170,GO:0043412,GO:0044237,GO:0044238,GO:0044464,GO:0046483,GO:0071704,GO:0071944,GO:…	5.4.99.12	ko:K06173	-	-	-	-	ko00000,ko01000,ko03016	-	-	-	PseudoU_synth_1
s__Cutibacterium_humerusii_MAG_3187_35_12	Cutibacterium_humerusii	Male	0.288509	0.0987169	J	Catalyzes the formation of N(7)-methylguanine at position 46 (m7G46) in tRNA	trmB	GO:0001510,GO:0003674,GO:0003824,GO:0005575,GO:0005622,GO:0005623,GO:0005737,GO:0006139,GO:0006396,GO:0006399,GO:0006400,GO:0006725,GO:0006807,GO:0008033,GO:0008150,GO:0008152,GO:0008168,GO:0008173,GO:0008175,GO:0008176,GO:0008757,GO:0009451,GO:0009987,GO:0010467,GO:0016070,GO:0016423,GO:0016740,GO:0016741,GO:0030488,GO:0032259,GO:0032991,GO:0034470,GO:0034641,GO:0034660,GO:0034708,GO:0036265,GO:…	2.1.1.33	ko:K03439	-	-	-	-	ko00000,ko01000,ko03016	-	-	-	Methyltransf_4
s__Cutibacterium_humerusii_MAG_3187_35_13	Cutibacterium_humerusii	Male	0.0950201	0.0818373	S	Inner membrane component domain	yccF	-	-	-	-	-	-	-	-	-	-	-	YccF
s__Cutibacterium_humerusii_MAG_3187_35_14	Cutibacterium_humerusii	Male	0.144643	0.163509	J	This protein is one of the early assembly proteins of the 50S ribosomal subunit, although it is not seen to bind rRNA by itself. It is important during the early stages of 50S assembly	rplM	GO:0003674,GO:0003676,GO:0003723,GO:0003729,GO:0003735,GO:0005198,GO:0005488,GO:0005575,GO:0005618,GO:0005622,GO:0005623,GO:0005737,GO:0005829,GO:0005840,GO:0005886,GO:0006412,GO:0006518,GO:0006807,GO:0008150,GO:0008152,GO:0009058,GO:0009059,GO:0009987,GO:0010467,GO:0015934,GO:0016020,GO:0019538,GO:0022625,GO:0022626,GO:0030312,GO:0032991,GO:0034641,GO:0034645,GO:0040007,GO:0043043,GO:0043170,GO:…	-	ko:K02871	ko03010,map03010	M00178,M00179	-	-	br01610,ko00000,ko00001,ko00002,ko03011	-	-	-	Ribosomal_L13
s__Cutibacterium_humerusii_MAG_3187_35_15	Cutibacterium_humerusii	Male	0.0824536	0.107707	J	Belongs to the universal ribosomal protein uS9 family	rpsI	GO:0000462,GO:0003674,GO:0003676,GO:0003723,GO:0003735,GO:0005198,GO:0005488,GO:0005575,GO:0005622,GO:0005623,GO:0005737,GO:0005829,GO:0005840,GO:0005886,GO:0006139,GO:0006364,GO:0006396,GO:0006412,GO:0006518,GO:0006725,GO:0006807,GO:0008150,GO:0008152,GO:0009058,GO:0009059,GO:0009987,GO:0010467,GO:0015935,GO:0016020,GO:0016070,GO:0016072,GO:0019538,GO:0022613,GO:0022626,GO:0022627,GO:0030490,GO:…	-	ko:K02996	ko03010,map03010	M00178,M00179	-	-	br01610,ko00000,ko00001,ko00002,ko03011	-	-	-	Ribosomal_S9
s__Cutibacterium_humerusii_MAG_3187_35_16	Cutibacterium_humerusii	Male	0.0689439	0.0788523	G	Catalyzes the conversion of glucosamine-6-phosphate to glucosamine-1-phosphate	glmM	GO:0008150,GO:0040007	5.4.2.10	ko:K03431	ko00520,ko01100,ko01130,map00520,map01100,map01130	-	R02060	RC00408	ko00000,ko00001,ko01000	-	-	-	PGM_PMM_I,PGM_PMM_II,PGM_PMM_III,PGM_PMM_IV
s__Cutibacterium_humerusii_MAG_3187_35_17	Cutibacterium_humerusii	Male	0.100853	0.148562	H	pantothenate kinase activity	coaA	GO:0003674,GO:0003824,GO:0004594,GO:0005575,GO:0005622,GO:0005623,GO:0005737,GO:0005829,GO:0006139,GO:0006163,GO:0006164,GO:0006725,GO:0006732,GO:0006753,GO:0006793,GO:0006796,GO:0006807,GO:0008150,GO:0008152,GO:0009058,GO:0009108,GO:0009117,GO:0009150,GO:0009152,GO:0009165,GO:0009259,GO:0009260,GO:0009987,GO:0015936,GO:0015937,GO:0016301,GO:0016310,GO:0016740,GO:0016772,GO:0016773,GO:0018130,GO:…	2.7.1.33	ko:K00867	ko00770,ko01100,map00770,map01100	M00120	R02971,R03018,R04391	RC00002,RC00017	ko00000,ko00001,ko00002,ko01000	-	-	-	PRK
s__Cutibacterium_humerusii_MAG_3187_35_18	Cutibacterium_humerusii	Male	0	0.267015	S	acetyltransferases and hydrolases with the alpha beta hydrolase fold	-	-	-	-	-	-	-	-	-	-	-	-	Abhydrolase_1,Lipase_2
s__Cutibacterium_humerusii_MAG_3187_35_19	Cutibacterium_humerusii	Male	0	0.0902351	S	acetyltransferases and hydrolases with the alpha beta hydrolase fold	-	-	3.1.1.3	ko:K01046	ko00561,ko01100,map00561,map01100	M00098	R02250,R02687	RC00020,RC00037,RC00041,RC00094	ko00000,ko00001,ko00002,ko01000	-	-	-	Abhydrolase_1,Lipase_2
s__Cutibacterium_humerusii_MAG_3187_35_2	Cutibacterium_humerusii	Male	0.108817	0.0796153	M	Glycosyltransferase Family 4	pimC	-	-	ko:K14335	-	-	-	-	ko00000,ko01000,ko01003	-	GT4	-	DUF3880,Glyco_trans_1_4,Glyco_trans_4_4,Glyco_transf_4,Glycos_transf_1,Lipase_GDSL_2
s__Cutibacterium_humerusii_MAG_3187_35_20	Cutibacterium_humerusii	Male	0	0.0769459	M	Catalyzes the first step in hexosamine metabolism, converting fructose-6P into glucosamine-6P using glutamine as a nitrogen source	glmS	GO:0003674,GO:0003824,GO:0004360,GO:0005575,GO:0005622,GO:0005623,GO:0005737,GO:0005829,GO:0005886,GO:0006002,GO:0006040,GO:0006047,GO:0006139,GO:0006464,GO:0006486,GO:0006487,GO:0006725,GO:0006793,GO:0006796,GO:0006807,GO:0008150,GO:0008152,GO:0008483,GO:0009058,GO:0009059,GO:0009100,GO:0009101,GO:0009225,GO:0009987,GO:0016020,GO:0016740,GO:0016769,GO:0019538,GO:0019637,GO:0034641,GO:0034645,GO:…	2.6.1.16	ko:K00820	ko00250,ko00520,ko01100,ko01130,ko04931,map00250,map00520,map01100,map01130,map04931	-	R00768	RC00010,RC00163,RC02752	ko00000,ko00001,ko01000,ko01002	-	-	iNJ661.Rv3436c	GATase_6,SIS
s__Cutibacterium_humerusii_MAG_3187_35_22	Cutibacterium_humerusii	Male	0	0.172623	G	Bifunctional enzyme that catalyzes the epimerization of the S- and R-forms of NAD(P)HX and the dehydration of the S-form of NAD(P)HX at the expense of ADP, which is converted to AMP. This allows the repair of both epimers of NAD(P)HX, a damaged form of NAD(P)H that is a result of enzymatic or heat-dependent hydration	nnrD	-	4.2.1.136,5.1.99.6	ko:K17758,ko:K17759	-	-	-	-	ko00000,ko01000	-	-	-	ACPS,Carb_kinase,YjeF_N
s__Cutibacterium_humerusii_MAG_3187_35_25	Cutibacterium_humerusii	Male	0	0.686893	V	ATP-binding protein	-	-	-	ko:K02003	-	M00258	-	-	ko00000,ko00002,ko02000	3.A.1	-	-	ABC_tran
s__Cutibacterium_humerusii_MAG_3187_35_29	Cutibacterium_humerusii	Male	0	0.0196333	L	DEAD DEAH box helicase	rhlE_2	-	-	-	-	-	-	-	-	-	-	-	DEAD,Helicase_C,RhlB
s__Cutibacterium_humerusii_MAG_3187_35_3	Cutibacterium_humerusii	Male	0.16199	0.169641	-	-	-	-	-	-	-	-	-	-	-	-	-	-	Transglut_core
s__Cutibacterium_humerusii_MAG_3187_35_34	Cutibacterium_humerusii	Male	0	0	O	Required for the formation of a threonylcarbamoyl group on adenosine at position 37 (t(6)A37) in tRNAs that read codons beginning with adenine. Is involved in the transfer of the threonylcarbamoyl moiety of threonylcarbamoyl-AMP (TC-AMP) to the N6 group of A37, together with TsaE and TsaB. TsaD likely plays a direct catalytic role in this reaction	tsaD	GO:0000408,GO:0002949,GO:0005575,GO:0005622,GO:0005623,GO:0006139,GO:0006396,GO:0006399,GO:0006400,GO:0006725,GO:0006807,GO:0008033,GO:0008150,GO:0008152,GO:0009451,GO:0009987,GO:0010467,GO:0016070,GO:0032991,GO:0034470,GO:0034641,GO:0034660,GO:0043170,GO:0043412,GO:0044237,GO:0044238,GO:0044424,GO:0044464,GO:0046483,GO:0070525,GO:0071704,GO:0090304,GO:1901360	2.3.1.234	ko:K01409	-	-	R10648	RC00070,RC00416	ko00000,ko01000,ko03016	-	-	-	Acetyltransf_1,Acetyltransf_10,Peptidase_M22,TsaE
s__Cutibacterium_humerusii_MAG_3187_35_4	Cutibacterium_humerusii	Male	0	0	P	Destroys radicals which are normally produced within the cells and which are toxic to biological systems	sodA	GO:0000302,GO:0000303,GO:0000305,GO:0003674,GO:0003824,GO:0004784,GO:0005488,GO:0005506,GO:0005575,GO:0005576,GO:0005622,GO:0005623,GO:0005737,GO:0005829,GO:0005886,GO:0006801,GO:0006950,GO:0006979,GO:0008150,GO:0008152,GO:0009405,GO:0009605,GO:0009607,GO:0009636,GO:0009987,GO:0010035,GO:0016020,GO:0016209,GO:0016491,GO:0016721,GO:0019430,GO:0020012,GO:0030682,GO:0033554,GO:0034599,GO:0034614,GO:…	1.15.1.1	ko:K04564	ko04013,ko04068,ko04146,ko04211,ko04212,ko04213,ko05016,map04013,map04068,map04146,map04211,map04212,map04213,map05016	-	-	-	ko00000,ko00001,ko01000	-	-	iNJ661.Rv3846	Sod_Fe_C,Sod_Fe_N
s__Cutibacterium_humerusii_MAG_3187_35_47	Cutibacterium_humerusii	Male	0.0817828	0.0256574	O	Prevents misfolding and promotes the refolding and proper assembly of unfolded polypeptides generated under stress conditions	groL2	GO:0003674,GO:0003676,GO:0003677,GO:0003697,GO:0005488,GO:0005515,GO:0005575,GO:0005618,GO:0005622,GO:0005623,GO:0005737,GO:0005829,GO:0005886,GO:0006139,GO:0006259,GO:0006457,GO:0006458,GO:0006725,GO:0006807,GO:0006950,GO:0007154,GO:0008150,GO:0008152,GO:0009266,GO:0009295,GO:0009408,GO:0009605,GO:0009628,GO:0009987,GO:0009991,GO:0016020,GO:0016043,GO:0016465,GO:0030312,GO:0031668,GO:0032991,GO:…	-	ko:K04077	ko03018,ko04212,ko04940,ko05134,ko05152,map03018,map04212,map04940,map05134,map05152	-	-	-	ko00000,ko00001,ko03019,ko03029,ko03110,ko04147	-	-	-	Cpn60_TCP1
s__Cutibacterium_humerusii_MAG_3187_35_48	Cutibacterium_humerusii	Male	0	0.116535	P	Sodium:alanine symporter family	agcS	-	-	ko:K03310	-	-	-	-	ko00000	2.A.25	-	-	Na_Ala_symp
s__Cutibacterium_humerusii_MAG_3187_35_49	Cutibacterium_humerusii	Male	0.0597568	0.10244	S	Carotene biosynthesis associated membrane protein	mptB	-	-	ko:K14337,ko:K14339	-	-	-	-	ko00000,ko01000,ko01003	-	-	-	GT87,PMT,PMT_2
s__Cutibacterium_humerusii_MAG_3187_35_5	Cutibacterium_humerusii	Male	0.0574371	0.0957285	P	Destroys radicals which are normally produced within the cells and which are toxic to biological systems	sodA	GO:0000302,GO:0000303,GO:0000305,GO:0003674,GO:0003824,GO:0004784,GO:0005488,GO:0005506,GO:0005575,GO:0005576,GO:0005622,GO:0005623,GO:0005737,GO:0005829,GO:0005886,GO:0006801,GO:0006950,GO:0006979,GO:0008150,GO:0008152,GO:0009405,GO:0009605,GO:0009607,GO:0009636,GO:0009987,GO:0010035,GO:0016020,GO:0016209,GO:0016491,GO:0016721,GO:0019430,GO:0020012,GO:0030682,GO:0033554,GO:0034599,GO:0034614,GO:…	1.15.1.1	ko:K04564	ko04013,ko04068,ko04146,ko04211,ko04212,ko04213,ko05016,map04013,map04068,map04146,map04211,map04212,map04213,map05016	-	-	-	ko00000,ko00001,ko01000	-	-	iNJ661.Rv3846	Sod_Fe_C,Sod_Fe_N
s__Cutibacterium_humerusii_MAG_3187_35_50	Cutibacterium_humerusii	Male	0	0.029979	F	Catalyzes the conversion of inosine 5'-phosphate (IMP) to xanthosine 5'-phosphate (XMP), the first committed and rate- limiting step in the de novo synthesis of guanine nucleotides, and therefore plays an important role in the regulation of cell growth	guaB	GO:0003674,GO:0003824,GO:0003938,GO:0005575,GO:0005618,GO:0005622,GO:0005623,GO:0005737,GO:0005886,GO:0006139,GO:0006163,GO:0006164,GO:0006177,GO:0006183,GO:0006195,GO:0006204,GO:0006725,GO:0006753,GO:0006793,GO:0006796,GO:0006807,GO:0008150,GO:0008152,GO:0009056,GO:0009058,GO:0009116,GO:0009117,GO:0009119,GO:0009123,GO:0009124,GO:0009125,GO:0009126,GO:0009127,GO:0009128,GO:0009141,GO:0009142,GO:…	1.1.1.205	ko:K00088	ko00230,ko00983,ko01100,ko01110,map00230,map00983,map01100,map01110	M00050	R01130,R08240	RC00143,RC02207	ko00000,ko00001,ko00002,ko01000,ko04147	-	-	-	CBS,IMPDH,NMO
s__Cutibacterium_humerusii_MAG_3187_35_54	Cutibacterium_humerusii	Male	0	0.0451979	F	Catalyzes the synthesis of GMP from XMP	guaA	GO:0003674,GO:0003824,GO:0003921,GO:0003922,GO:0005575,GO:0005618,GO:0005623,GO:0006139,GO:0006163,GO:0006164,GO:0006177,GO:0006725,GO:0006753,GO:0006793,GO:0006796,GO:0006807,GO:0008150,GO:0008152,GO:0009058,GO:0009116,GO:0009117,GO:0009119,GO:0009123,GO:0009124,GO:0009126,GO:0009127,GO:0009150,GO:0009152,GO:0009156,GO:0009161,GO:0009163,GO:0009165,GO:0009167,GO:0009168,GO:0009259,GO:0009260,GO:…	6.3.5.2	ko:K01951	ko00230,ko00983,ko01100,map00230,map00983,map01100	M00050	R01230,R01231,R08244	RC00010,RC00204	ko00000,ko00001,ko00002,ko01000,ko01002	-	-	-	DUF3817,GATase,GMP_synt_C,NAD_synthase,tRNA_Me_trans
s__Cutibacterium_humerusii_MAG_3187_35_56	Cutibacterium_humerusii	Male	0.31672	0.105573	S	Transglycosylase associated protein	-	-	-	-	-	-	-	-	-	-	-	-	Transgly_assoc
s__Cutibacterium_humerusii_MAG_3187_35_57	Cutibacterium_humerusii	Male	0.328647	0.0782492	I	Phospholipase D. Active site motifs.	-	-	-	ko:K06131	ko00564,ko01100,map00564,map01100	-	R07390	RC00017	ko00000,ko00001,ko01000	-	-	-	PLDc_2
s__Cutibacterium_humerusii_MAG_3187_35_59	Cutibacterium_humerusii	Male	0.683824	0.15386	P	Part of the ABC transporter complex MetNIQ involved in methionine import. Responsible for energy coupling to the transport system	metN	-	-	ko:K02071	ko02010,map02010	M00238	-	-	ko00000,ko00001,ko00002,ko02000	3.A.1.24	-	-	ABC_tran,NIL
s__Cutibacterium_humerusii_MAG_3187_35_6	Cutibacterium_humerusii	Male	0.150121	0.0401065	P	ECF transporter, substrate-specific component	-	-	-	ko:K16927	-	M00582	-	-	ko00000,ko00002,ko02000	3.A.1.32	-	-	ECF_trnsprt
s__Cutibacterium_humerusii_MAG_3187_35_60	Cutibacterium_humerusii	Male	0	0.107477	P	NLPA lipoprotein	-	-	-	ko:K02073	ko02010,map02010	M00238	-	-	ko00000,ko00001,ko00002,ko02000	3.A.1.24	-	-	Lipoprotein_9
s__Cutibacterium_humerusii_MAG_3187_35_66	Cutibacterium_humerusii	Male	0	0.62056	S	Membrane	-	-	-	-	-	-	-	-	-	-	-	-	-
s__Cutibacterium_humerusii_MAG_3187_35_69	Cutibacterium_humerusii	Male	0	0.0899448	H	Catalyzes the conversion of GTP to 2,5-diamino-6- ribosylamino-4(3H)-pyrimidinone 5'-phosphate (DARP), formate and pyrophosphate	ribA	-	3.5.4.25,4.1.99.12	ko:K02858,ko:K14652	ko00740,ko00790,ko01100,ko01110,map00740,map00790,map01100,map01110	M00125,M00840	R00425,R07281	RC00293,RC01792,RC01815,RC02504	ko00000,ko00001,ko00002,ko01000	-	-	-	DHBP_synthase,GTP_cyclohydro2,Lum_binding
s__Cutibacterium_humerusii_MAG_3187_35_7	Cutibacterium_humerusii	Male	0.0885629	0.0737333	S	AAA domain, putative AbiEii toxin, Type IV TA system	-	-	-	ko:K16786,ko:K16787	ko02010,map02010	M00582	-	-	ko00000,ko00001,ko00002,ko01000,ko02000	3.A.1.25,3.A.1.28,3.A.1.29,3.A.1.30,3.A.1.31,3.A.1.32,3.A.1.33,3.A.1.35	-	-	ABC_tran
s__Cutibacterium_humerusii_MAG_3187_35_72	Cutibacterium_humerusii	Male	0.672037	0.0712766	F	Bifunctional purine biosynthesis protein PurH	purH	GO:0005575,GO:0005623,GO:0005886,GO:0008150,GO:0016020,GO:0040007,GO:0044464,GO:0071944	2.1.2.3,3.5.4.10	ko:K00602	ko00230,ko00670,ko01100,ko01110,ko01130,ko01523,map00230,map00670,map01100,map01110,map01130,map01523	M00048	R01127,R04560	RC00026,RC00263,RC00456	ko00000,ko00001,ko00002,ko01000,ko04147	-	-	-	AICARFT_IMPCHas,Formyl_trans_N,MGS
s__Cutibacterium_humerusii_MAG_3187_35_79	Cutibacterium_humerusii	Male	0	0.0522421	C	Catalyzes the reversible oxidation of malate to oxaloacetate	mdh	GO:0003674,GO:0003824,GO:0005575,GO:0005622,GO:0005623,GO:0005737,GO:0006082,GO:0006091,GO:0006099,GO:0006101,GO:0006107,GO:0006108,GO:0006139,GO:0006725,GO:0006732,GO:0006733,GO:0006734,GO:0006753,GO:0006793,GO:0006796,GO:0006807,GO:0008150,GO:0008152,GO:0009060,GO:0009117,GO:0009987,GO:0015980,GO:0016491,GO:0016614,GO:0016615,GO:0016616,GO:0016999,GO:0017144,GO:0019362,GO:0019637,GO:0019674,GO:…	1.1.1.37	ko:K00024	ko00020,ko00270,ko00620,ko00630,ko00680,ko00710,ko00720,ko01100,ko01110,ko01120,ko01130,ko01200,map00020,map00270,map00620,map00630,map00680,map00710,map00720,map01100,map01110,map01120,map01130,map01200	M00009,M00011,M00012,M00168,M00173,M00346,M00374,M00620,M00740	R00342,R07136	RC00031	ko00000,ko00001,ko00002,ko01000	-	-	-	Ldh_1_C,Ldh_1_N
s__Cutibacterium_humerusii_MAG_3187_35_8	Cutibacterium_humerusii	Male	0.19169	0.150359	P	Cobalt transport protein	ecfT	-	-	ko:K16785	ko02010,map02010	M00582	-	-	ko00000,ko00001,ko00002,ko02000	3.A.1.25,3.A.1.28,3.A.1.29,3.A.1.30,3.A.1.31,3.A.1.32,3.A.1.33,3.A.1.35	-	-	CbiQ
s__Cutibacterium_humerusii_MAG_3187_35_80	Cutibacterium_humerusii	Male	0	0.0296247	F	Catalyzes the hydrolysis of 10-formyltetrahydrofolate (formyl-FH4) to formate and tetrahydrofolate (FH4)	purU	-	3.5.1.10	ko:K01433	ko00630,ko00670,map00630,map00670	-	R00944	RC00026,RC00111	ko00000,ko00001,ko01000	-	-	-	ACT,ACT_6,Formyl_trans_N,THF_DHG_CYH_C
s__Cutibacterium_humerusii_MAG_3187_35_83	Cutibacterium_humerusii	Male	0.702599	0	S	Transporter associated domain	-	-	-	ko:K03699	-	-	-	-	ko00000,ko02042	-	-	-	CBS,CorC_HlyC,DUF21
s__Cutibacterium_humerusii_MAG_3187_35_87	Cutibacterium_humerusii	Male	0	0.0171668	S	Belongs to the binding-protein-dependent transport system permease family	-	-	-	ko:K02057	-	M00221	-	-	ko00000,ko00002,ko02000	3.A.1.2	-	-	BPD_transp_2
s__Cutibacterium_humerusii_MAG_3187_35_9	Cutibacterium_humerusii	Male	0.327819	0.168562	I	PFAM Prenyltransferase squalene oxidase	-	-	-	-	-	-	-	-	-	-	-	-	-
s__Cutibacterium_humerusii_MAG_3187_35_91	Cutibacterium_humerusii	Male	0	0.0471087	J	Is required not only for elongation of protein synthesis but also for the initiation of all mRNA translation through initiator tRNA(fMet) aminoacylation	metG	-	6.1.1.10	ko:K01874	ko00450,ko00970,map00450,map00970	M00359,M00360	R03659,R04773	RC00055,RC00523	ko00000,ko00001,ko00002,ko01000,ko01007,ko03016	-	-	-	Anticodon_1,tRNA-synt_1g
s__Cutibacterium_humerusii_MAG_3187_36_10	Cutibacterium_humerusii	Male	0	0.0462097	I	Methylmalonyl-CoA mutase	mutA	GO:0005575,GO:0005618,GO:0005622,GO:0005623,GO:0005737,GO:0005829,GO:0005886,GO:0006082,GO:0006629,GO:0006631,GO:0008150,GO:0008152,GO:0009987,GO:0016020,GO:0016999,GO:0017144,GO:0019541,GO:0019678,GO:0019752,GO:0030312,GO:0032787,GO:0043436,GO:0044237,GO:0044238,GO:0044255,GO:0044281,GO:0044424,GO:0044444,GO:0044464,GO:0046459,GO:0071704,GO:0071944	5.4.99.2	ko:K01847	ko00280,ko00630,ko00640,ko00720,ko01100,ko01120,ko01200,map00280,map00630,map00640,map00720,map01100,map01120,map01200	M00373,M00376,M00741	R00833	RC00395	ko00000,ko00001,ko00002,ko01000	-	-	-	MM_CoA_mutase
s__Cutibacterium_humerusii_MAG_3187_36_13	Cutibacterium_humerusii	Male	0.17693	0.0943627	M	Subtilase family	-	-	-	ko:K14645	ko02024,map02024	-	-	-	ko00000,ko00001,ko01000,ko01002,ko03110	-	-	-	He_PIG,LGFP,P_proprotein,Peptidase_S8,SLH,TIG,VCBS
s__Cutibacterium_humerusii_MAG_3187_36_15	Cutibacterium_humerusii	Male	0	0	E	Polar amino acid transport system	tcyC	-	3.6.3.21	ko:K02028,ko:K02029	-	M00236	-	-	ko00000,ko00002,ko01000,ko02000	3.A.1.3	-	-	ABC_tran,BPD_transp_1
s__Cutibacterium_humerusii_MAG_3187_36_19	Cutibacterium_humerusii	Male	0.213306	0.12767	V	ABC transporter	-	-	-	ko:K02003	-	M00258	-	-	ko00000,ko00002,ko02000	3.A.1	-	-	ABC_tran
s__Cutibacterium_humerusii_MAG_3187_36_20	Cutibacterium_humerusii	Male	0.412823	0.0707067	V	efflux transmembrane transporter activity	-	-	-	ko:K02004	-	M00258	-	-	ko00000,ko00002,ko02000	3.A.1	-	-	ABC_tran,FtsX,MacB_PCD,PAF-AH_p_II
s__Cutibacterium_humerusii_MAG_3187_36_35	Cutibacterium_humerusii	Male	0.257177	0.048986	C	The transhydrogenation between NADH and NADP is coupled to respiration and ATP hydrolysis and functions as a proton pump across the membrane	pntB	-	1.6.1.2	ko:K00325	ko00760,ko01100,map00760,map01100	-	R00112	RC00001	ko00000,ko00001,ko01000	-	-	-	PNTB
s__Cutibacterium_humerusii_MAG_3187_36_36	Cutibacterium_humerusii	Male	0.0107844	0.163789	C	Ferredoxin	fdxA	-	-	-	-	-	-	-	-	-	-	-	Fer4
s__Cutibacterium_humerusii_MAG_3187_36_37	Cutibacterium_humerusii	Male	0	0	E	Aminotransferase class I and II	dapC	-	-	-	-	-	-	-	-	-	-	-	Aminotran_1_2,Fer4
s__Cutibacterium_humerusii_MAG_3187_36_50	Cutibacterium_humerusii	Male	0	0.0862369	D	Binds and transfers iron-sulfur (Fe-S) clusters to target apoproteins. Can hydrolyze ATP	mrp	-	-	ko:K03593	-	-	-	-	ko00000,ko03029,ko03036	-	-	-	FeS_assembly_P,ParA
s__Cutibacterium_humerusii_MAG_3187_36_53	Cutibacterium_humerusii	Male	0.323529	0.0510836	-	-	-	-	-	-	-	-	-	-	-	-	-	-	-
s__Cutibacterium_humerusii_MAG_3187_36_57	Cutibacterium_humerusii	Male	0.249849	0.0666264	S	Zn-ribbon protein, possibly nucleic acid-binding	-	GO:0005575,GO:0005618,GO:0005623,GO:0005886,GO:0008150,GO:0016020,GO:0030312,GO:0040007,GO:0044464,GO:0071944	-	ko:K07164	-	-	-	-	ko00000	-	-	-	zf-RING_7
s__Cutibacterium_humerusii_MAG_3187_36_58	Cutibacterium_humerusii	Male	0.163512	0.0467178	P	Periplasmic binding protein	-	-	-	ko:K02016	ko02010,map02010	M00240	-	-	ko00000,ko00001,ko00002,ko02000	3.A.1.14	-	-	Peripla_BP_2
s__Cutibacterium_humerusii_MAG_3187_36_66	Cutibacterium_humerusii	Male	0.135135	0	T	5TM C-terminal transporter carbon starvation CstA	cstA	-	-	ko:K06200	-	-	-	-	ko00000	-	-	-	CstA,CstA_5TM,Sel_put
s__Cutibacterium_humerusii_MAG_3187_37_11	Cutibacterium_humerusii	Male	0.609842	0.0844713	S	Phosphotriesterase family	-	-	-	ko:K07048	-	-	-	-	ko00000	-	-	-	PTE
s__Cutibacterium_humerusii_MAG_3187_37_2	Cutibacterium_humerusii	Male	0	0.0810472	H	Catalyzes the phosphorylation of the hydroxyl group of 4-methyl-5-beta-hydroxyethylthiazole (THZ)	thiM	-	2.7.1.50	ko:K00878	ko00730,ko01100,map00730,map01100	M00127	R04448	RC00002,RC00017	ko00000,ko00001,ko00002,ko01000	-	-	-	HK,TMP-TENI
s__Cutibacterium_humerusii_MAG_3187_37_7	Cutibacterium_humerusii	Male	0	0.0559731	G	PfkB family	-	-	2.7.1.45	ko:K00874	ko00030,ko01100,ko01120,ko01200,map00030,map01100,map01120,map01200	M00061,M00308,M00631	R01541	RC00002,RC00017	ko00000,ko00001,ko00002,ko01000	-	-	-	PfkB
s__Cutibacterium_humerusii_MAG_3187_39_1	Cutibacterium_humerusii	Male	0.0749158	0.00936448	J	This protein promotes the GTP-dependent binding of aminoacyl-tRNA to the A-site of ribosomes during protein biosynthesis	tuf	-	-	ko:K02358	-	-	-	-	ko00000,ko03012,ko03029,ko04147	-	-	-	GTP_EFTU,GTP_EFTU_D2,GTP_EFTU_D3
s__Cutibacterium_humerusii_MAG_3187_39_2	Cutibacterium_humerusii	Male	0.328996	0.0548326	S	Alpha/beta-hydrolase family N-terminus	-	-	-	-	-	-	-	-	-	-	-	-	Abhydrolase_9,Abhydrolase_9_N
s__Cutibacterium_humerusii_MAG_3187_39_5	Cutibacterium_humerusii	Male	0.620459	0.175797	J	tRNA synthetases class I (E and Q), anti-codon binding domain	glnS	-	6.1.1.18	ko:K01886	ko00970,ko01100,map00970,map01100	M00359,M00360	R03652	RC00055,RC00523	ko00000,ko00001,ko00002,ko01000,ko01007,ko03016	-	-	-	tRNA-synt_1c,tRNA-synt_1c_C
s__Cutibacterium_humerusii_MAG_3187_39_6	Cutibacterium_humerusii	Male	0	0.0346367	J	Catalyzes the attachment of glutamate to tRNA(Glu) in a two-step reaction glutamate is first activated by ATP to form Glu-AMP and then transferred to the acceptor end of tRNA(Glu)	gltX	-	6.1.1.17	ko:K01885	ko00860,ko00970,ko01100,ko01110,ko01120,map00860,map00970,map01100,map01110,map01120	M00121,M00359,M00360	R05578	RC00055,RC00523	ko00000,ko00001,ko00002,ko01000,ko01007,ko02048,ko03016	-	-	-	tRNA-synt_1c
s__Cutibacterium_humerusii_MAG_3187_4_1	Cutibacterium_humerusii	Male	0.237805	0.105691	I	LssY C-terminus	-	-	-	-	-	-	-	-	-	-	-	-	DUF1211,LssY_C
s__Cutibacterium_humerusii_MAG_3187_4_10	Cutibacterium_humerusii	Male	0.369208	0.111379	K	BRO family, N-terminal domain	-	-	-	ko:K07741	-	-	-	-	ko00000	-	-	-	ANT,Bro-N
s__Cutibacterium_humerusii_MAG_3187_4_16	Cutibacterium_humerusii	Male	0.408688	0.183613	S	Transcription factor WhiB	-	-	-	-	-	-	-	-	-	-	-	-	HTH_23,Whib
s__Cutibacterium_humerusii_MAG_3187_4_18	Cutibacterium_humerusii	Male	0.267704	0.305348	L	YqaJ-like viral recombinase domain	-	-	-	-	-	-	-	-	-	-	-	-	YqaJ
s__Cutibacterium_humerusii_MAG_3187_4_2	Cutibacterium_humerusii	Male	0.235134	0.408406	L	Phage integrase family	intA	-	-	-	-	-	-	-	-	-	-	-	Phage_int_SAM_3,Phage_integrase
s__Cutibacterium_humerusii_MAG_3187_4_20	Cutibacterium_humerusii	Male	0.118612	0.315656	-	-	-	-	-	-	-	-	-	-	-	-	-	-	RecT
s__Cutibacterium_humerusii_MAG_3187_4_21	Cutibacterium_humerusii	Male	0.502556	0.215618	L	Single-strand binding protein family	ssb	-	-	ko:K03111	ko03030,ko03430,ko03440,map03030,map03430,map03440	-	-	-	ko00000,ko00001,ko03029,ko03032,ko03400	-	-	-	SSB
s__Cutibacterium_humerusii_MAG_3187_4_25	Cutibacterium_humerusii	Male	0.0836003	0.153396	-	-	-	-	-	-	-	-	-	-	-	-	-	-	-
s__Cutibacterium_humerusii_MAG_3187_4_26	Cutibacterium_humerusii	Male	0.219545	0.0715556	S	Protein of unknwon function (DUF3310)	-	-	-	-	-	-	-	-	-	-	-	-	DUF3310
s__Cutibacterium_humerusii_MAG_3187_4_4	Cutibacterium_humerusii	Male	0.217123	0.285008	E	Zn peptidase	-	-	-	-	-	-	-	-	-	-	-	-	Peptidase_M78
s__Cutibacterium_humerusii_MAG_3187_40_11	Cutibacterium_humerusii	Male	0.0372059	0.0982143	G	Belongs to the GPI family	pgi	-	5.3.1.9	ko:K01810	ko00010,ko00030,ko00500,ko00520,ko01100,ko01110,ko01120,ko01130,ko01200,map00010,map00030,map00500,map00520,map01100,map01110,map01120,map01130,map01200	M00001,M00004,M00114	R02739,R02740,R03321	RC00376,RC00563	ko00000,ko00001,ko00002,ko01000,ko04147	-	-	-	FGE-sulfatase,Glucosamine_iso,PGI
s__Cutibacterium_humerusii_MAG_3187_40_2	Cutibacterium_humerusii	Male	0.163158	0.326316	I	carboxylic ester hydrolase activity	-	-	-	-	-	-	-	-	-	-	-	-	Cutinase
s__Cutibacterium_humerusii_MAG_3187_40_20	Cutibacterium_humerusii	Male	0	0	S	overlaps another CDS with the same product name	-	-	-	ko:K08981	-	-	-	-	ko00000	-	-	-	APH,bPH_2
s__Cutibacterium_humerusii_MAG_3187_40_23	Cutibacterium_humerusii	Male	0	0.0613743	F	Provides the precursors necessary for DNA synthesis. Catalyzes the biosynthesis of deoxyribonucleotides from the corresponding ribonucleotides	nrdB	-	1.17.4.1	ko:K00526	ko00230,ko00240,ko01100,map00230,map00240,map01100	M00053	R02017,R02018,R02019,R02024	RC00613	ko00000,ko00001,ko00002,ko01000,ko03400	-	-	-	Ribonuc_red_sm
s__Cutibacterium_humerusii_MAG_3187_40_24	Cutibacterium_humerusii	Male	0.0656299	0.0820373	F	Provides the precursors necessary for DNA synthesis. Catalyzes the biosynthesis of deoxyribonucleotides from the corresponding ribonucleotides	nrdA	-	1.17.4.1	ko:K00525	ko00230,ko00240,ko01100,map00230,map00240,map01100	M00053	R02017,R02018,R02019,R02024	RC00613	ko00000,ko00001,ko00002,ko01000,ko03400	-	-	-	ATP-cone,Ribonuc_red_lgC,Ribonuc_red_lgN
s__Cutibacterium_humerusii_MAG_3187_40_28	Cutibacterium_humerusii	Male	0	0.057598	C	NADH:flavin oxidoreductase / NADH oxidase family	namA	-	1.14.13.40	ko:K09461	ko00627,ko01120,map00627,map01120	-	R03998,R03999	RC00244	ko00000,ko00001,ko01000	-	-	-	Dus,FAD_binding_3,Oxidored_FMN
s__Cutibacterium_humerusii_MAG_3187_40_33	Cutibacterium_humerusii	Male	0	0.0919066	T	Histidine kinase	mprB	GO:0000160,GO:0003674,GO:0003824,GO:0004721,GO:0005575,GO:0005576,GO:0005623,GO:0005886,GO:0006464,GO:0006468,GO:0006470,GO:0006793,GO:0006796,GO:0006807,GO:0007154,GO:0007165,GO:0008150,GO:0008152,GO:0009987,GO:0016020,GO:0016301,GO:0016310,GO:0016311,GO:0016740,GO:0016772,GO:0016787,GO:0016788,GO:0016791,GO:0018106,GO:0018193,GO:0018202,GO:0019538,GO:0023052,GO:0035556,GO:0036211,GO:0040007,GO:…	2.7.13.3	ko:K07653	ko02020,map02020	M00460	-	-	ko00000,ko00001,ko00002,ko01000,ko01001,ko02022	-	-	-	HAMP,HATPase_c,HisKA
s__Cutibacterium_humerusii_MAG_3187_40_7	Cutibacterium_humerusii	Male	0.318228	0.0410617	L	DEAD DEAH box helicase	-	-	-	-	-	-	-	-	-	-	-	-	DEAD,DUF3516,Helicase_C
s__Cutibacterium_humerusii_MAG_3187_40_8	Cutibacterium_humerusii	Male	0	0.0526024	P	Belongs to the Dps family	dps	-	-	ko:K04047	-	-	-	-	ko00000,ko03036	-	-	-	Ferritin
s__Cutibacterium_humerusii_MAG_3187_41_10	Cutibacterium_humerusii	Male	0.197739	0.0663954	U	multi-organism process	-	-	-	-	-	-	-	-	-	-	-	-	AAA_10
s__Cutibacterium_humerusii_MAG_3187_41_11	Cutibacterium_humerusii	Male	0.24794	0.16039	-	-	-	-	-	-	-	-	-	-	-	-	-	-	-
s__Cutibacterium_humerusii_MAG_3187_41_13	Cutibacterium_humerusii	Male	0.415313	0.339724	S	Conjugative transposon protein TcpC	-	-	-	-	-	-	-	-	-	-	-	-	TpcC
s__Cutibacterium_humerusii_MAG_3187_41_14	Cutibacterium_humerusii	Male	0.139911	0.194946	K	DNA-templated transcription, initiation	-	-	-	-	-	-	-	-	-	-	-	-	-
s__Cutibacterium_humerusii_MAG_3187_41_15	Cutibacterium_humerusii	Male	0.462869	0.290079	D	AAA domain	-	-	-	-	-	-	-	-	-	-	-	-	AAA_31
s__Cutibacterium_humerusii_MAG_3187_41_19	Cutibacterium_humerusii	Male	0.0943721	0.205157	NU	Type II/IV secretion system protein	-	-	-	-	-	-	-	-	-	-	-	-	T2SSE
s__Cutibacterium_humerusii_MAG_3187_41_20	Cutibacterium_humerusii	Male	0.0828263	0.150607	U	overlaps another CDS with the same product name	-	-	-	-	-	-	-	-	-	-	-	-	T2SSF
s__Cutibacterium_humerusii_MAG_3187_41_21	Cutibacterium_humerusii	Male	0.0325616	0.238785	NU	Type II secretion system (T2SS), protein F	-	-	-	ko:K12511	-	-	-	-	ko00000,ko02044	-	-	-	T2SSF
s__Cutibacterium_humerusii_MAG_3187_41_26	Cutibacterium_humerusii	Male	0.207973	0.376857	S	Lysin motif	-	-	-	-	-	-	-	-	-	-	-	-	LysM
s__Cutibacterium_humerusii_MAG_3187_41_28	Cutibacterium_humerusii	Male	0.353476	0.0803354	-	-	-	-	-	-	-	-	-	-	-	-	-	-	-
s__Cutibacterium_humerusii_MAG_3187_41_29	Cutibacterium_humerusii	Male	0.289124	0.583333	O	heat shock protein binding	-	-	-	-	-	-	-	-	-	-	-	-	DnaJ,DnaJ_C,TPR_8
s__Cutibacterium_humerusii_MAG_3187_41_3	Cutibacterium_humerusii	Male	0.126596	0.0356846	NOU	aspartic-type endopeptidase activity	pppA	-	3.4.23.43	ko:K02654	-	M00331	-	-	ko00000,ko00002,ko01000,ko01002,ko02035,ko02044	3.A.15.2	-	-	DiS_P_DiS,Peptidase_A24
s__Cutibacterium_humerusii_MAG_3187_41_31	Cutibacterium_humerusii	Male	0.281851	0.427046	L	Belongs to the LOG family	yvdD	-	3.2.2.10	ko:K06966	ko00230,ko00240,map00230,map00240	-	R00182,R00510	RC00063,RC00318	ko00000,ko00001,ko01000	-	-	-	Lysine_decarbox,NUDIX
s__Cutibacterium_humerusii_MAG_3187_41_33	Cutibacterium_humerusii	Male	0.39372	0.309813	-	-	-	-	-	-	-	-	-	-	-	-	-	-	-
s__Cutibacterium_humerusii_MAG_3187_41_35	Cutibacterium_humerusii	Male	0.682359	0.19001	-	-	-	-	-	-	-	-	-	-	-	-	-	-	-
s__Cutibacterium_humerusii_MAG_3187_41_36	Cutibacterium_humerusii	Male	0.493653	0.488564	-	-	-	-	-	-	-	-	-	-	-	-	-	-	-
s__Cutibacterium_humerusii_MAG_3187_41_37	Cutibacterium_humerusii	Male	0.253864	0.0599005	L	Protein of unknown function (DUF1524)	-	-	-	-	-	-	-	-	-	-	-	-	DUF1524,Excalibur
s__Cutibacterium_humerusii_MAG_3187_41_38	Cutibacterium_humerusii	Male	1.05381	0.324251	L	Exonuclease	-	-	2.7.7.7	ko:K02342	ko00230,ko00240,ko01100,ko03030,ko03430,ko03440,map00230,map00240,map01100,map03030,map03430,map03440	M00260	R00375,R00376,R00377,R00378	RC02795	ko00000,ko00001,ko00002,ko01000,ko03032,ko03400	-	-	-	RNase_T
s__Cutibacterium_humerusii_MAG_3187_41_4	Cutibacterium_humerusii	Male	0.383588	0.0588841	D	ftsk spoiiie	-	-	-	ko:K03466	-	-	-	-	ko00000,ko03036	3.A.12	-	-	DUF87,FtsK_SpoIIIE,Hom_end
s__Cutibacterium_humerusii_MAG_3187_41_6	Cutibacterium_humerusii	Male	0.216842	0.185039	L	Resolvase, N terminal domain	-	-	-	ko:K07450	-	-	-	-	ko00000	-	-	-	Resolvase
s__Cutibacterium_humerusii_MAG_3187_41_7	Cutibacterium_humerusii	Male	0.281213	0.22307	L	Helix-turn-helix domain	-	GO:0005575,GO:0005623,GO:0005886,GO:0016020,GO:0044464,GO:0071944	-	ko:K07496	-	-	-	-	ko00000	-	-	-	HTH_OrfB_IS605,OrfB_IS605,OrfB_Zn_ribbon
s__Cutibacterium_humerusii_MAG_3187_41_9	Cutibacterium_humerusii	Male	0.530149	0.350364	-	-	-	-	-	-	-	-	-	-	-	-	-	-	-
s__Cutibacterium_humerusii_MAG_3187_42_9	Cutibacterium_humerusii	Male	0.455678	0.534926	E	Belongs to the AlaDH PNT family	ald	-	1.4.1.1	ko:K00259	ko00250,ko00430,ko01100,map00250,map00430,map01100	-	R00396	RC00008	ko00000,ko00001,ko01000	-	-	-	AlaDh_PNT_C,AlaDh_PNT_N
s__Cutibacterium_humerusii_MAG_3187_43_2	Cutibacterium_humerusii	Male	0.17272	0.0628071	F	Adenosine/AMP deaminase	add	GO:0003674,GO:0003824,GO:0004000,GO:0005575,GO:0005622,GO:0005623,GO:0005737,GO:0005829,GO:0006139,GO:0006144,GO:0006152,GO:0006154,GO:0006725,GO:0006807,GO:0008150,GO:0008152,GO:0009056,GO:0009058,GO:0009112,GO:0009113,GO:0009116,GO:0009119,GO:0009163,GO:0009164,GO:0009987,GO:0016787,GO:0016810,GO:0016814,GO:0017144,GO:0018130,GO:0019239,GO:0019438,GO:0019439,GO:0034404,GO:0034641,GO:0034654,GO:…	3.5.4.4	ko:K01488	ko00230,ko01100,ko05340,map00230,map01100,map05340	-	R01560,R02556	RC00477	ko00000,ko00001,ko01000	-	-	iNJ661.Rv3313c	A_deaminase
s__Cutibacterium_humerusii_MAG_3187_44_16	Cutibacterium_humerusii	Male	0.149967	0.199957	G	Extracellular solute-binding protein	-	-	-	ko:K02027	-	M00207	-	-	ko00000,ko00002,ko02000	3.A.1.1	-	-	SBP_bac_1
s__Cutibacterium_humerusii_MAG_3187_44_23	Cutibacterium_humerusii	Male	0.161555	0.242332	M	Catalyzes the formation of dTDP-glucose, from dTTP and glucose 1-phosphate, as well as its pyrophosphorolysis	GalU	-	2.7.7.24	ko:K00973	ko00521,ko00523,ko00525,ko01130,map00521,map00523,map00525,map01130	M00793	R02328	RC00002	ko00000,ko00001,ko00002,ko01000	-	-	-	APH,DHH,NTP_transf_3,NTP_transferase
s__Cutibacterium_humerusii_MAG_3187_44_24	Cutibacterium_humerusii	Male	0.10332	0.0744645	G	Belongs to the GHMP kinase family	-	-	2.7.1.6	ko:K00849	ko00052,ko00520,ko01100,map00052,map00520,map01100	M00554,M00632	R01092	RC00002,RC00078	ko00000,ko00001,ko00002,ko01000,ko04147	-	-	-	GHMP_kinases_C,GHMP_kinases_N,GalKase_gal_bdg
s__Cutibacterium_humerusii_MAG_3187_44_25	Cutibacterium_humerusii	Male	0	0.172457	G	Phosphoglucomutase/phosphomannomutase, C-terminal domain	-	-	-	-	-	-	-	-	-	-	-	-	NTP_transf_3,PGM_PMM_I,PGM_PMM_II,PGM_PMM_III,PGM_PMM_IV
s__Cutibacterium_humerusii_MAG_3187_44_26	Cutibacterium_humerusii	Male	0.335576	0.180695	E	Catalyzes the interconversion of L-alanine and D- alanine. May also act on other amino acids	alr	-	5.1.1.1	ko:K01775	ko00473,ko01100,ko01502,map00473,map01100,map01502	-	R00401	RC00285	ko00000,ko00001,ko01000,ko01011	-	-	-	Ala_racemase_C,Ala_racemase_N
s__Cutibacterium_humerusii_MAG_3187_44_29	Cutibacterium_humerusii	Male	0	0.0249622	E	amino acid	cycA	-	-	ko:K03293,ko:K11737	-	-	-	-	ko00000,ko02000	2.A.3.1,2.A.3.1.7	-	-	AA_permease
s__Cutibacterium_humerusii_MAG_3187_44_30	Cutibacterium_humerusii	Male	0	0	E	Alanine racemase, N-terminal domain	-	-	-	-	-	-	-	-	-	-	-	-	Ala_racemase_N,Arginase
s__Cutibacterium_humerusii_MAG_3187_44_32	Cutibacterium_humerusii	Male	0	0.0305796	S	D-Lysine 5,6-aminomutase TIM-barrel domain of alpha subunit	-	-	5.4.3.5	ko:K17898	ko00472,map00472	-	R02461	RC00719	ko00000,ko00001,ko01000	-	-	-	B12-binding,Lys-AminoMut_A,OAM_alpha,OAM_dimer
s__Cutibacterium_humerusii_MAG_3187_44_33	Cutibacterium_humerusii	Male	0	0.0659871	S	D-ornithine 4,5-aminomutase alpha-subunit	-	-	5.4.3.5	ko:K17899	ko00472,map00472	-	R02461	RC00719	ko00000,ko00001,ko01000	-	-	-	OAM_alpha
s__Cutibacterium_humerusii_MAG_3187_44_39	Cutibacterium_humerusii	Male	0.586933	1.06985	E	Belongs to the AlaDH PNT family	ald	-	1.4.1.1	ko:K00259	ko00250,ko00430,ko01100,map00250,map00430,map01100	-	R00396	RC00008	ko00000,ko00001,ko01000	-	-	-	AlaDh_PNT_C,AlaDh_PNT_N
s__Cutibacterium_humerusii_MAG_3187_44_5	Cutibacterium_humerusii	Male	0.358219	0.716437	O	Trypsin-like peptidase domain	degP	-	-	ko:K08372	ko02020,map02020	-	-	-	ko00000,ko00001,ko01000,ko01002	-	-	-	PDZ_2,Trypsin_2
s__Cutibacterium_humerusii_MAG_3187_44_6	Cutibacterium_humerusii	Male	0.239319	0.050277	K	Transcriptional regulator	-	-	-	ko:K05346	-	-	-	-	ko00000,ko03000	-	-	-	HTH_23,HTH_28,HTH_38,HTH_Crp_2,LacI,MarR_2,Sigma70_r4,Sugar-bind
s__Cutibacterium_humerusii_MAG_3187_44_7	Cutibacterium_humerusii	Male	0	0.0393101	G	Belongs to the MIP aquaporin (TC 1.A.8) family	glpF	-	-	ko:K02440	-	-	-	-	ko00000,ko02000	1.A.8.1,1.A.8.2	-	-	MIP
s__Cutibacterium_humerusii_MAG_3187_44_8	Cutibacterium_humerusii	Male	0.32862	0.0839031	C	Key enzyme in the regulation of glycerol uptake and metabolism. Catalyzes the phosphorylation of glycerol to yield sn- glycerol 3-phosphate	glpK	GO:0003674,GO:0003824,GO:0004370,GO:0005975,GO:0006066,GO:0006071,GO:0006793,GO:0006796,GO:0008150,GO:0008152,GO:0009987,GO:0016301,GO:0016310,GO:0016740,GO:0016772,GO:0016773,GO:0019400,GO:0019751,GO:0044237,GO:0044238,GO:0044262,GO:0044281,GO:0071704,GO:1901615	2.7.1.30	ko:K00864	ko00561,ko01100,ko03320,ko04626,map00561,map01100,map03320,map04626	-	R00847	RC00002,RC00017	ko00000,ko00001,ko01000,ko04147	-	-	-	FGGY_C,FGGY_N
s__Cutibacterium_humerusii_MAG_3187_44_9	Cutibacterium_humerusii	Male	0	0.131971	KLT	serine threonine protein kinase	-	-	-	-	-	-	-	-	-	-	-	-	F5_F8_type_C,Pkinase,Pkinase_Tyr
s__Cutibacterium_humerusii_MAG_3187_45_11	Cutibacterium_humerusii	Male	0.150479	0.0273598	J	Methionine aminopeptidase	map	GO:0000096,GO:0003674,GO:0003824,GO:0004177,GO:0005488,GO:0005506,GO:0006082,GO:0006464,GO:0006508,GO:0006520,GO:0006555,GO:0006790,GO:0006807,GO:0008150,GO:0008152,GO:0008233,GO:0008235,GO:0008237,GO:0008238,GO:0009066,GO:0009987,GO:0010467,GO:0016151,GO:0016485,GO:0016787,GO:0019538,GO:0019752,GO:0030145,GO:0035551,GO:0036211,GO:0043167,GO:0043169,GO:0043170,GO:0043412,GO:0043436,GO:0044237,GO:…	3.4.11.18	ko:K01265	-	-	-	-	ko00000,ko01000,ko01002	-	-	-	Peptidase_M24,SEC-C
s__Cutibacterium_humerusii_MAG_3187_45_12	Cutibacterium_humerusii	Male	0.058263	0.0616903	T	5TM C-terminal transporter carbon starvation CstA	cstA	-	-	ko:K06200	-	-	-	-	ko00000	-	-	-	CstA,CstA_5TM,Sel_put
s__Cutibacterium_humerusii_MAG_3187_45_3	Cutibacterium_humerusii	Male	0.514039	0.0415385	H	Involved in the regulation of glutamine synthetase GlnA, a key enzyme in the process to assimilate ammonia. When cellular nitrogen levels are high, the C-terminal adenylyl transferase (AT) inactivates GlnA by covalent transfer of an adenylyl group from ATP to specific tyrosine residue of GlnA, thus reducing its activity. Conversely, when nitrogen levels are low, the N-terminal adenylyl removase (…	glnE	GO:0000820,GO:0003674,GO:0003824,GO:0005575,GO:0005618,GO:0005622,GO:0005623,GO:0005737,GO:0005829,GO:0005886,GO:0006521,GO:0008150,GO:0008882,GO:0010565,GO:0016020,GO:0016740,GO:0016772,GO:0016779,GO:0019222,GO:0030312,GO:0031323,GO:0033238,GO:0040007,GO:0042221,GO:0044424,GO:0044444,GO:0044464,GO:0050789,GO:0050794,GO:0050896,GO:0051171,GO:0060359,GO:0062012,GO:0065007,GO:0070566,GO:0071944,GO:…	2.7.7.42,2.7.7.89	ko:K00982	-	-	-	-	ko00000,ko01000	-	-	-	GlnD_UR_UTase,GlnE
s__Cutibacterium_humerusii_MAG_3187_45_4	Cutibacterium_humerusii	Male	0	0.364566	I	Sterol carrier protein	-	-	-	-	-	-	-	-	-	-	-	-	MDMPI_C,MDMPI_N
s__Cutibacterium_humerusii_MAG_3187_46_1	Cutibacterium_humerusii	Male	0.483023	0.777995	M	COG3209 Rhs family protein	-	-	-	-	-	-	-	-	-	-	-	-	Amidase_6,DUF4474,EndoU_bacteria,RHS_repeat,Ribonuclease
s__Cutibacterium_humerusii_MAG_3187_46_10	Cutibacterium_humerusii	Male	0	0.106834	T	Serine/threonine phosphatases, family 2C, catalytic domain	pstP	GO:0000287,GO:0001932,GO:0001933,GO:0003674,GO:0003824,GO:0004647,GO:0004721,GO:0005488,GO:0005575,GO:0005618,GO:0005623,GO:0005886,GO:0005887,GO:0006464,GO:0006469,GO:0006470,GO:0006793,GO:0006796,GO:0006807,GO:0008150,GO:0008152,GO:0009892,GO:0009987,GO:0010563,GO:0010605,GO:0016020,GO:0016021,GO:0016311,GO:0016787,GO:0016788,GO:0016791,GO:0019220,GO:0019222,GO:0019538,GO:0030145,GO:0030312,GO:…	3.1.3.16	ko:K20074	-	-	-	-	ko00000,ko01000,ko01009	-	-	-	BofC_C,MerR_1,PP2C,PP2C_2
s__Cutibacterium_humerusii_MAG_3187_46_102	Cutibacterium_humerusii	Male	0.19667	0.0983348	P	FecCD transport family	-	-	-	ko:K02015	ko02010,map02010	M00240	-	-	ko00000,ko00001,ko00002,ko02000	3.A.1.14	-	-	FecCD
s__Cutibacterium_humerusii_MAG_3187_46_105	Cutibacterium_humerusii	Male	0	0	H	Cobaltochelatase CobN	cobN	-	6.6.1.2	ko:K02230	ko00860,ko01100,map00860,map01100	-	R05227	RC02000	ko00000,ko00001,ko01000	-	-	iNJ661.Rv2062c	CobN-Mg_chel,HTH_IclR,IclR
s__Cutibacterium_humerusii_MAG_3187_46_107	Cutibacterium_humerusii	Male	0.174081	0	H	subunit ChlI	chlI	-	6.6.1.1	ko:K03404,ko:K03405	ko00860,ko01100,ko01110,map00860,map01100,map01110	-	R03877	RC01012	ko00000,ko00001,ko01000	-	-	-	AAA_5,Mg_chelatase,VWA_2
s__Cutibacterium_humerusii_MAG_3187_46_11	Cutibacterium_humerusii	Male	0.532087	0.0900711	D	Belongs to the SEDS family	rodA	GO:0002682,GO:0002684,GO:0008150,GO:0009605,GO:0009607,GO:0009987,GO:0035821,GO:0043207,GO:0044003,GO:0044403,GO:0044419,GO:0048518,GO:0048583,GO:0048584,GO:0050776,GO:0050778,GO:0050789,GO:0050896,GO:0051301,GO:0051701,GO:0051704,GO:0051707,GO:0051817,GO:0052031,GO:0052173,GO:0052200,GO:0052255,GO:0052552,GO:0052553,GO:0052555,GO:0052556,GO:0052564,GO:0052572,GO:0065007,GO:0075136	-	ko:K03588	ko04112,map04112	-	-	-	ko00000,ko00001,ko02000,ko03036	2.A.103.1	-	-	FTSW_RODA_SPOVE,PP2C_2,Transpeptidase
s__Cutibacterium_humerusii_MAG_3187_46_110	Cutibacterium_humerusii	Male	0	0.0372499	P	Serves to protect cells from the toxic effects of hydrogen peroxide	katA	-	1.11.1.6	ko:K03781	ko00380,ko00630,ko01110,ko01130,ko01200,ko04011,ko04016,ko04068,ko04146,ko04211,ko04212,ko04213,ko05014,map00380,map00630,map01110,map01130,map01200,map04011,map04016,map04068,map04146,map04211,map04212,map04213,map05014	M00532	R00009,R00602,R02670	RC00034,RC00767,RC02141,RC02755	ko00000,ko00001,ko00002,ko01000	-	-	-	Catalase,Catalase-rel
s__Cutibacterium_humerusii_MAG_3187_46_115	Cutibacterium_humerusii	Male	0.670137	0.0536109	Q	Multicopper oxidase	aniA	-	1.7.2.1	ko:K00368	ko00910,ko01120,map00910,map01120	M00529	R00783,R00785	RC00086	ko00000,ko00001,ko00002,ko01000	-	-	-	Cu-oxidase_2,Cu-oxidase_3,Cupredoxin_1
s__Cutibacterium_humerusii_MAG_3187_46_117	Cutibacterium_humerusii	Male	0.0465344	0.0279206	G	Catalyzes the phosphorylation of D-fructose 6-phosphate to fructose 1,6-bisphosphate by ATP, the first committing step of glycolysis	pfkA	-	2.7.1.11,2.7.1.90	ko:K21071	ko00010,ko00030,ko00051,ko00052,ko00680,ko01100,ko01110,ko01120,ko01130,map00010,map00030,map00051,map00052,map00680,map01100,map01110,map01120,map01130	-	R00756,R00764,R02073,R03236,R04779	RC00002,RC00017	ko00000,ko00001,ko01000	-	-	-	PFK
s__Cutibacterium_humerusii_MAG_3187_46_12	Cutibacterium_humerusii	Male	0	0.174198	M	Penicillin binding protein transpeptidase domain	pbpA	GO:0005575,GO:0005622,GO:0005623,GO:0005737,GO:0005829,GO:0044424,GO:0044444,GO:0044464	-	ko:K05364	ko00550,map00550	-	R04519	RC00005,RC00049	ko00000,ko00001,ko01011	-	-	-	Amidase,Transpeptidase
s__Cutibacterium_humerusii_MAG_3187_46_13	Cutibacterium_humerusii	Male	0.113133	0.0109483	KLT	serine threonine protein kinase	pknB	GO:0000270,GO:0003674,GO:0003824,GO:0004672,GO:0004674,GO:0005488,GO:0005515,GO:0005575,GO:0005618,GO:0005623,GO:0006022,GO:0006023,GO:0006024,GO:0006464,GO:0006468,GO:0006793,GO:0006796,GO:0006807,GO:0008047,GO:0008150,GO:0008152,GO:0008360,GO:0009058,GO:0009059,GO:0009252,GO:0009273,GO:0009605,GO:0009607,GO:0009889,GO:0009890,GO:0009892,GO:0009987,GO:0010565,GO:0010698,GO:0016301,GO:0016310,GO:…	2.7.11.1	ko:K08884,ko:K12132	-	-	-	-	ko00000,ko01000,ko01001	-	-	-	PASTA,Pkinase
s__Cutibacterium_humerusii_MAG_3187_46_133	Cutibacterium_humerusii	Male	0	0.0306626	M	Belongs to the NAD(P)-dependent epimerase dehydratase family	galE	-	5.1.3.2	ko:K01784	ko00052,ko00520,ko01100,map00052,map00520,map01100	M00361,M00362,M00632	R00291,R02984	RC00289	ko00000,ko00001,ko00002,ko01000	-	-	-	Epimerase,GDP_Man_Dehyd
s__Cutibacterium_humerusii_MAG_3187_46_137	Cutibacterium_humerusii	Male	0.673267	0.378713	G	Glycosyl hydrolase family 20, catalytic domain	-	-	3.2.1.52	ko:K12373	ko00511,ko00513,ko00520,ko00531,ko00603,ko00604,ko01100,ko04142,map00511,map00513,map00520,map00531,map00603,map00604,map01100,map04142	M00079	R00022,R06004,R11316	RC00049	ko00000,ko00001,ko00002,ko01000,ko03110	-	GH20	-	Glyco_hydro_20,Glyco_hydro_20b
s__Cutibacterium_humerusii_MAG_3187_46_140	Cutibacterium_humerusii	Male	0	0.024298	S	Type I phosphodiesterase / nucleotide pyrophosphatase	-	-	-	-	-	-	-	-	-	-	-	-	HAD_2,Metalloenzyme,Phosphodiest
s__Cutibacterium_humerusii_MAG_3187_46_141	Cutibacterium_humerusii	Male	0	0.322522	G	Alpha mannosidase, middle domain	-	-	3.2.1.24	ko:K01191	ko00511,map00511	-	-	-	ko00000,ko00001,ko01000,ko04131	-	GH38	-	Alpha-mann_mid,Glyco_hydro_38,Glyco_hydro_38C
s__Cutibacterium_humerusii_MAG_3187_46_150	Cutibacterium_humerusii	Male	0.353866	0.0589776	V	MacB-like periplasmic core domain	-	-	-	ko:K02004	-	M00258	-	-	ko00000,ko00002,ko02000	3.A.1	-	-	FtsX,MacB_PCD
s__Cutibacterium_humerusii_MAG_3187_46_169	Cutibacterium_humerusii	Male	0	0	NU	Type II/IV secretion system protein	-	-	-	-	-	-	-	-	-	-	-	-	T2SSE
s__Cutibacterium_humerusii_MAG_3187_46_17	Cutibacterium_humerusii	Male	0.322005	0	J	Belongs to the class-II aminoacyl-tRNA synthetase family	lysS	GO:0008150,GO:0040007	6.1.1.6	ko:K04567	ko00970,map00970	M00359,M00360	R03658	RC00055,RC00523	ko00000,ko00001,ko00002,ko01000,ko01007,ko03016	-	-	-	tRNA-synt_2,tRNA_anti-codon
s__Cutibacterium_humerusii_MAG_3187_46_174	Cutibacterium_humerusii	Male	0.6496	0	S	esterase of the alpha-beta hydrolase superfamily	-	-	-	-	-	-	-	-	-	-	-	-	Patatin
s__Cutibacterium_humerusii_MAG_3187_46_175	Cutibacterium_humerusii	Male	0.354156	0.16841	E	May catalyze the transamination reaction in phenylalanine biosynthesis	pat	-	2.6.1.9	ko:K00817	ko00340,ko00350,ko00360,ko00400,ko00401,ko00960,ko01100,ko01110,ko01130,ko01230,map00340,map00350,map00360,map00400,map00401,map00960,map01100,map01110,map01130,map01230	M00026	R00694,R00734,R03243	RC00006,RC00888	ko00000,ko00001,ko00002,ko01000,ko01007	-	-	-	Aminotran_1_2
s__Cutibacterium_humerusii_MAG_3187_46_176	Cutibacterium_humerusii	Male	0.0773459	0.0371785	E	May catalyze the transamination reaction in phenylalanine biosynthesis	pat	-	2.6.1.9	ko:K00817	ko00340,ko00350,ko00360,ko00400,ko00401,ko00960,ko01100,ko01110,ko01130,ko01230,map00340,map00350,map00360,map00400,map00401,map00960,map01100,map01110,map01130,map01230	M00026	R00694,R00734,R03243	RC00006,RC00888	ko00000,ko00001,ko00002,ko01000,ko01007	-	-	-	Aminotran_1_2
s__Cutibacterium_humerusii_MAG_3187_46_177	Cutibacterium_humerusii	Male	0.416717	0.445947	-	-	-	-	-	-	-	-	-	-	-	-	-	-	-
s__Cutibacterium_humerusii_MAG_3187_46_18	Cutibacterium_humerusii	Male	0.171746	0.0473782	V	ABC transporter transmembrane region	-	-	-	ko:K06147	-	-	-	-	ko00000,ko02000	3.A.1.106,3.A.1.109,3.A.1.21	-	-	ABC_membrane,ABC_tran
s__Cutibacterium_humerusii_MAG_3187_46_19	Cutibacterium_humerusii	Male	0.181098	0.220742	V	ABC transporter transmembrane region	yfiC	-	-	ko:K06147	-	-	-	-	ko00000,ko02000	3.A.1.106,3.A.1.109,3.A.1.21	-	-	ABC_membrane,ABC_tran
s__Cutibacterium_humerusii_MAG_3187_46_20	Cutibacterium_humerusii	Male	0.113782	0.0538968	E	Amino acid permease	-	-	-	ko:K20265	ko02024,map02024	-	-	-	ko00000,ko00001,ko02000	2.A.3.7.1,2.A.3.7.3	-	-	AA_permease_2
s__Cutibacterium_humerusii_MAG_3187_46_21	Cutibacterium_humerusii	Male	0.0530607	0.0857134	C	Cytochrome bd terminal oxidase subunit I	cydA	-	1.10.3.14	ko:K00425	ko00190,ko01100,ko02020,map00190,map01100,map02020	M00153	R11325	RC00061	ko00000,ko00001,ko00002,ko01000	3.D.4.3	-	-	Cyt_bd_oxida_I
s__Cutibacterium_humerusii_MAG_3187_46_22	Cutibacterium_humerusii	Male	0.0969452	0.0745449	C	oxidase, subunit	cydB	-	1.10.3.14	ko:K00426	ko00190,ko01100,ko02020,map00190,map01100,map02020	M00153	R11325	RC00061	ko00000,ko00001,ko00002,ko01000	3.D.4.3	-	-	BacA,Cyt_bd_oxida_II
s__Cutibacterium_humerusii_MAG_3187_46_31	Cutibacterium_humerusii	Male	0.0632513	0.0937056	C	LUD domain	-	-	-	ko:K18929	-	-	-	-	ko00000	-	-	-	DUF3390,Fer4_8,LUD_dom
s__Cutibacterium_humerusii_MAG_3187_46_33	Cutibacterium_humerusii	Male	0	0.058855	C	L-lactate permease	-	-	-	ko:K03303	-	-	-	-	ko00000,ko02000	2.A.14	-	-	Lactate_perm
s__Cutibacterium_humerusii_MAG_3187_46_39	Cutibacterium_humerusii	Male	0.0911175	0.011976	C	Oxidoreductase required for the transfer of electrons from pyruvate to flavodoxin	nifJ	-	1.2.7.1	ko:K00169,ko:K03737	ko00010,ko00020,ko00620,ko00633,ko00640,ko00650,ko00680,ko00720,ko01100,ko01120,ko01130,ko01200,map00010,map00020,map00620,map00633,map00640,map00650,map00680,map00720,map01100,map01120,map01130,map01200	M00173,M00307,M00374,M00620	R01196,R01199,R08034,R10866	RC00004,RC00250,RC02742,RC02833	br01601,ko00000,ko00001,ko00002,ko01000	-	-	-	EKR,Fer4,Fer4_16,Fer4_6,Fer4_7,PFOR_II,POR,POR_N,TPP_enzyme_C
s__Cutibacterium_humerusii_MAG_3187_46_4	Cutibacterium_humerusii	Male	0.183133	0.187912	-	-	-	-	-	-	-	-	-	-	-	-	-	-	-
s__Cutibacterium_humerusii_MAG_3187_46_40	Cutibacterium_humerusii	Male	0.179986	0.0372948	F	Catalyzes the conversion of dihydroorotate to orotate	-	-	1.3.98.1	ko:K00226	ko00240,ko01100,map00240,map01100	M00051	R01867	RC00051	ko00000,ko00001,ko00002,ko01000	-	-	-	DHO_dh
s__Cutibacterium_humerusii_MAG_3187_46_44	Cutibacterium_humerusii	Male	0.0413043	0.0426367	M	Glycosyltransferase Family 4	-	-	-	-	-	-	-	-	-	-	-	-	Glyco_trans_1_4,Glyco_trans_4_4
s__Cutibacterium_humerusii_MAG_3187_46_49	Cutibacterium_humerusii	Male	0	0.0483333	L	nUDIX hydrolase	mutT	-	3.6.1.13,3.6.1.55	ko:K01515,ko:K03574	ko00230,map00230	-	R01054	RC00002	ko00000,ko00001,ko01000,ko03400	-	-	-	ADPrib_exo_Tox,His_Phos_1,Maf,NUDIX
s__Cutibacterium_humerusii_MAG_3187_46_50	Cutibacterium_humerusii	Male	0.334623	0.0401547	C	Pyridine nucleotide-disulphide oxidoreductase	-	-	1.6.99.3	ko:K03885	ko00190,map00190	-	-	-	ko00000,ko00001,ko01000	-	-	-	Pyr_redox_2
s__Cutibacterium_humerusii_MAG_3187_46_54	Cutibacterium_humerusii	Male	0.0838822	0.131294	M	UDP-N-acetylglucosamine 2-epimerase	mnaA	-	5.1.3.14	ko:K01791	ko00520,ko01100,ko05111,map00520,map01100,map05111	M00362	R00420	RC00290	ko00000,ko00001,ko00002,ko01000,ko01005	-	-	-	Epimerase_2
s__Cutibacterium_humerusii_MAG_3187_46_55	Cutibacterium_humerusii	Male	0.687403	0.305512	M	transferase activity, transferring glycosyl groups	bplH	-	-	-	-	-	-	-	-	-	-	-	Glyco_trans_4_2,Glyco_trans_4_4,Glyco_transf_4,Glycos_transf_1
s__Cutibacterium_humerusii_MAG_3187_46_56	Cutibacterium_humerusii	Male	0	0.500061	M	O-antigen ligase like membrane protein	-	-	-	ko:K16705	-	-	-	-	ko00000	-	-	-	Wzy_C
s__Cutibacterium_humerusii_MAG_3187_46_60	Cutibacterium_humerusii	Male	0	1.81361	G	Belongs to the carbohydrate kinase PfkB family	fruK	-	2.7.1.11,2.7.1.56	ko:K00882,ko:K16370	ko00010,ko00030,ko00051,ko00052,ko00680,ko01100,ko01110,ko01120,ko01130,ko01200,ko01230,map00010,map00030,map00051,map00052,map00680,map01100,map01110,map01120,map01130,map01200,map01230	M00001,M00345	R00756,R02071,R03236,R03237,R03238,R03239,R04779	RC00002,RC00017	ko00000,ko00001,ko00002,ko01000	-	-	-	PfkB
s__Cutibacterium_humerusii_MAG_3187_46_61	Cutibacterium_humerusii	Male	0.0604317	0.0879007	G	phosphotransferase system	fruA	-	2.7.1.202	ko:K02768,ko:K02769,ko:K02770	ko00051,ko01100,ko01120,ko02060,map00051,map01100,map01120,map02060	M00273	R03232	RC00017,RC03206	ko00000,ko00001,ko00002,ko01000,ko02000	4.A.2.1	-	-	PTS_EIIA_2,PTS_EIIC,PTS_IIB
s__Cutibacterium_humerusii_MAG_3187_46_65	Cutibacterium_humerusii	Male	0	0.101753	P	POT family	dtpT	-	-	ko:K03305	-	-	-	-	ko00000	2.A.17	-	-	PTR2
s__Cutibacterium_humerusii_MAG_3187_46_67	Cutibacterium_humerusii	Male	0.0667135	0.0504837	S	Oxidoreductase family, NAD-binding Rossmann fold	-	-	-	-	-	-	-	-	-	-	-	-	GFO_IDH_MocA,GFO_IDH_MocA_C
s__Cutibacterium_humerusii_MAG_3187_46_68	Cutibacterium_humerusii	Male	0	0.0393937	E	Belongs to the DegT DnrJ EryC1 family	degT	-	-	-	-	-	-	-	-	-	-	-	DegT_DnrJ_EryC1
s__Cutibacterium_humerusii_MAG_3187_46_69	Cutibacterium_humerusii	Male	0	0.0201644	S	Hexapeptide repeat of succinyl-transferase	wbpD	-	-	-	-	-	-	-	-	-	-	-	Hexapep,Hexapep_2
s__Cutibacterium_humerusii_MAG_3187_46_8	Cutibacterium_humerusii	Male	0	0.0820054	T	Protein of unknown function (DUF2662)	fhaA	GO:0003674,GO:0003676,GO:0003723,GO:0003729,GO:0005488,GO:0005575,GO:0005618,GO:0005622,GO:0005623,GO:0005737,GO:0005829,GO:0030312,GO:0044424,GO:0044444,GO:0044464,GO:0071944,GO:0097159,GO:1901363	-	-	-	-	-	-	-	-	-	-	DUF3662,FHA,Yop-YscD_cpl
s__Cutibacterium_humerusii_MAG_3187_46_9	Cutibacterium_humerusii	Male	0	0.0817177	T	Inner membrane component of T3SS, cytoplasmic domain	fhaB	GO:0005575,GO:0005576,GO:0005623,GO:0005886,GO:0006950,GO:0006979,GO:0008150,GO:0009987,GO:0016020,GO:0040007,GO:0044110,GO:0044116,GO:0044117,GO:0044119,GO:0044403,GO:0044419,GO:0044464,GO:0050896,GO:0051301,GO:0051704,GO:0071944	-	-	-	-	-	-	-	-	-	-	FHA,Yop-YscD_cpl
s__Cutibacterium_humerusii_MAG_3187_47_12	Cutibacterium_humerusii	Male	0	0.0376842	L	Couples transcription and DNA repair by recognizing RNA polymerase (RNAP) stalled at DNA lesions. Mediates ATP-dependent release of RNAP and its truncated transcript from the DNA, and recruitment of nucleotide excision repair machinery to the damaged site	mfd	GO:0005575,GO:0005622,GO:0005623,GO:0005737,GO:0005829,GO:0005886,GO:0016020,GO:0044424,GO:0044444,GO:0044464,GO:0071944	-	ko:K03723	ko03420,map03420	-	-	-	ko00000,ko00001,ko01000,ko03400	-	-	-	CarD_CdnL_TRCF,DEAD,DNA_pol3_delta2,DNA_pol3_gamma3,Helicase_C,TRCF,TetR_N
s__Cutibacterium_humerusii_MAG_3187_47_18	Cutibacterium_humerusii	Male	0.716981	0	J	The natural substrate for this enzyme may be peptidyl- tRNAs which drop off the ribosome during protein synthesis	pth	GO:0003674,GO:0003824,GO:0004045,GO:0005575,GO:0005623,GO:0005886,GO:0008150,GO:0016020,GO:0016787,GO:0016788,GO:0040007,GO:0044464,GO:0052689,GO:0071944,GO:0140098,GO:0140101	3.1.1.29	ko:K01056	-	-	-	-	ko00000,ko01000,ko03012	-	-	-	Pept_tRNA_hydro
s__Cutibacterium_humerusii_MAG_3187_47_23	Cutibacterium_humerusii	Male	0.156547	0.0218438	F	Involved in the biosynthesis of the central metabolite phospho-alpha-D-ribosyl-1-pyrophosphate (PRPP) via the transfer of pyrophosphoryl group from ATP to 1-hydroxyl of ribose-5-phosphate (Rib-5-P)	prs	GO:0000287,GO:0003674,GO:0003824,GO:0004749,GO:0005488,GO:0005575,GO:0005618,GO:0005623,GO:0005886,GO:0006015,GO:0006793,GO:0006796,GO:0008150,GO:0008152,GO:0009058,GO:0009987,GO:0016020,GO:0016740,GO:0016772,GO:0016778,GO:0019637,GO:0019693,GO:0030145,GO:0030312,GO:0040007,GO:0043167,GO:0043169,GO:0044237,GO:0044464,GO:0046390,GO:0046391,GO:0046872,GO:0046914,GO:0071704,GO:0071944,GO:0090407,GO:…	2.7.6.1	ko:K00948	ko00030,ko00230,ko01100,ko01110,ko01120,ko01130,ko01200,ko01230,map00030,map00230,map01100,map01110,map01120,map01130,map01200,map01230	M00005	R01049	RC00002,RC00078	ko00000,ko00001,ko00002,ko01000	-	-	-	Pribosyl_synth,Pribosyltran,Pribosyltran_N
s__Cutibacterium_humerusii_MAG_3187_47_3	Cutibacterium_humerusii	Male	0	0.206361	S	Bax inhibitor 1 like	-	-	-	-	-	-	-	-	-	-	-	-	BaxI_1
s__Cutibacterium_humerusii_MAG_3187_47_30	Cutibacterium_humerusii	Male	0	0.066326	H	Catalyzes the 2'-O-methylation of the ribose of cytidine 1402 (C1402) in 16S rRNA	rsmI	GO:0000154,GO:0000451,GO:0000453,GO:0001510,GO:0005575,GO:0005623,GO:0005886,GO:0006139,GO:0006364,GO:0006396,GO:0006725,GO:0006807,GO:0008150,GO:0008152,GO:0009451,GO:0009987,GO:0010467,GO:0016020,GO:0016070,GO:0016072,GO:0022613,GO:0031167,GO:0032259,GO:0034470,GO:0034641,GO:0034660,GO:0042254,GO:0043170,GO:0043412,GO:0043414,GO:0044085,GO:0044237,GO:0044238,GO:0044260,GO:0044464,GO:0046483,GO:…	2.1.1.198	ko:K07056	-	-	-	-	ko00000,ko01000,ko03009	-	-	-	TP_methylase
s__Cutibacterium_humerusii_MAG_3187_47_32	Cutibacterium_humerusii	Male	0.118329	0.10804	F	Permease family	rutG	-	-	ko:K02824	-	-	-	-	ko00000,ko02000	2.A.40.1.1,2.A.40.1.2	-	-	Xan_ur_permease
s__Cutibacterium_humerusii_MAG_3187_47_33	Cutibacterium_humerusii	Male	0.103233	0.0436676	P	CorA-like Mg2+ transporter protein	corA	-	-	ko:K03284	-	-	-	-	ko00000,ko02000	1.A.35.1,1.A.35.3	-	-	CorA
s__Cutibacterium_humerusii_MAG_3187_47_34	Cutibacterium_humerusii	Male	0.360542	0.120181	C	FAD dependent oxidoreductase	thiO	-	1.4.3.19	ko:K03153	ko00730,ko01100,map00730,map01100	-	R07463	RC01788	ko00000,ko00001,ko01000	-	-	-	DAO,TMP-TENI,ThiS
s__Cutibacterium_humerusii_MAG_3187_47_53	Cutibacterium_humerusii	Male	1.56417	0.625668	C	Molybdopterin oxidoreductase Fe4S4 domain	narG	-	1.7.5.1	ko:K00370	ko00910,ko01120,ko02020,map00910,map01120,map02020	M00529,M00530,M00804	R00798,R01106,R09497	RC02812	ko00000,ko00001,ko00002,ko01000	5.A.3.1	-	-	Molybdopterin,Molydop_binding
s__Cutibacterium_humerusii_MAG_3187_48_5	Cutibacterium_humerusii	Male	0	0.0673423	H	Catalyzes the conversion of dethiobiotin (DTB) to biotin by the insertion of a sulfur atom into dethiobiotin via a radical- based mechanism	bioB	-	2.8.1.6	ko:K01012	ko00780,ko01100,map00780,map01100	M00123,M00573,M00577	R01078	RC00441	ko00000,ko00001,ko00002,ko01000	-	-	-	Abhydrolase_6,Aminotran_3,BATS,Radical_SAM
s__Cutibacterium_humerusii_MAG_3187_49_1	Cutibacterium_humerusii	Male	0.12	0	K	DNA-dependent RNA polymerase catalyzes the transcription of DNA into RNA using the four ribonucleoside triphosphates as substrates	rpoC	GO:0000428,GO:0005575,GO:0005618,GO:0005622,GO:0005623,GO:0005886,GO:0008150,GO:0016020,GO:0030312,GO:0030880,GO:0032991,GO:0040007,GO:0044424,GO:0044464,GO:0061695,GO:0071944,GO:1902494,GO:1990234	2.7.7.6	ko:K03046	ko00230,ko00240,ko01100,ko03020,map00230,map00240,map01100,map03020	M00183	R00435,R00441,R00442,R00443	RC02795	br01611,ko00000,ko00001,ko00002,ko01000,ko03021,ko03400	-	-	-	RNA_pol_A_CTD,RNA_pol_Rpb1_1,RNA_pol_Rpb1_2,RNA_pol_Rpb1_3,RNA_pol_Rpb1_4,RNA_pol_Rpb1_5
s__Cutibacterium_humerusii_MAG_3187_49_14	Cutibacterium_humerusii	Male	0	0	J	Belongs to the bacterial ribosomal protein bL33 family	rpmG	-	-	ko:K02913	ko03010,map03010	M00178	-	-	br01610,ko00000,ko00001,ko00002,ko03011	-	-	-	Ribosomal_L33
s__Cutibacterium_humerusii_MAG_3187_49_17	Cutibacterium_humerusii	Male	0.367418	0.0612363	S	Carotene biosynthesis associated membrane protein	-	-	-	ko:K14337,ko:K14339	-	-	-	-	ko00000,ko01000,ko01003	-	-	-	GT87
s__Cutibacterium_humerusii_MAG_3187_49_2	Cutibacterium_humerusii	Male	0	0.0273027	K	DNA-dependent RNA polymerase catalyzes the transcription of DNA into RNA using the four ribonucleoside triphosphates as substrates	rpoB	GO:0000428,GO:0005575,GO:0005618,GO:0005622,GO:0005623,GO:0005737,GO:0005829,GO:0005886,GO:0008150,GO:0016020,GO:0030312,GO:0030880,GO:0032991,GO:0040007,GO:0044424,GO:0044444,GO:0044464,GO:0061695,GO:0071944,GO:1902494,GO:1990234	2.7.7.6	ko:K03043	ko00230,ko00240,ko01100,ko03020,map00230,map00240,map01100,map03020	M00183	R00435,R00441,R00442,R00443	RC02795	br01611,ko00000,ko00001,ko00002,ko01000,ko03021,ko03400	-	-	-	RNA_pol_Rpb2_1,RNA_pol_Rpb2_2,RNA_pol_Rpb2_3,RNA_pol_Rpb2_45,RNA_pol_Rpb2_6,RNA_pol_Rpb2_7
s__Cutibacterium_humerusii_MAG_3187_49_21	Cutibacterium_humerusii	Male	0	0.0458546	C	ferredoxin oxidoreductase	korA	-	1.2.7.11,1.2.7.3	ko:K00174	ko00010,ko00020,ko00620,ko00650,ko00720,ko01100,ko01120,ko01130,ko01200,map00010,map00020,map00620,map00650,map00720,map01100,map01120,map01130,map01200	M00009,M00011,M00173,M00620	R01196,R01197	RC00004,RC02742,RC02833	br01601,ko00000,ko00001,ko00002,ko01000	-	-	-	PFOR_II,POR,POR_N
s__Cutibacterium_humerusii_MAG_3187_49_3	Cutibacterium_humerusii	Male	0.0497256	0.0760509	J	Forms part of the ribosomal stalk which helps the ribosome interact with GTP-bound translation factors. Is thus essential for accurate translation	rplL	GO:0005575,GO:0005618,GO:0005622,GO:0005623,GO:0005737,GO:0005829,GO:0005886,GO:0008150,GO:0016020,GO:0030312,GO:0040007,GO:0044424,GO:0044444,GO:0044464,GO:0071944	-	ko:K02935	ko03010,map03010	M00178	-	-	br01610,ko00000,ko00001,ko00002,ko03011	-	-	-	Ribosomal_L12,Ribosomal_L12_N
s__Cutibacterium_humerusii_MAG_3187_49_4	Cutibacterium_humerusii	Male	0	0.0315768	J	Forms part of the ribosomal stalk, playing a central role in the interaction of the ribosome with GTP-bound translation factors	rplJ	GO:0003674,GO:0003735,GO:0005198,GO:0005575,GO:0005618,GO:0005622,GO:0005623,GO:0005737,GO:0005829,GO:0005840,GO:0005886,GO:0006412,GO:0006518,GO:0006807,GO:0008150,GO:0008152,GO:0009058,GO:0009059,GO:0009987,GO:0010467,GO:0015934,GO:0016020,GO:0019538,GO:0022625,GO:0022626,GO:0030312,GO:0032991,GO:0034641,GO:0034645,GO:0040007,GO:0043043,GO:0043170,GO:0043226,GO:0043228,GO:0043229,GO:0043232,GO:…	-	ko:K02864	ko03010,map03010	M00178,M00179	-	-	br01610,ko00000,ko00001,ko00002,ko03011	-	-	-	Ribosomal_L10
s__Cutibacterium_humerusii_MAG_3187_49_40	Cutibacterium_humerusii	Male	0.123502	0.0285005	C	NDH-1 shuttles electrons from NADH, via FMN and iron- sulfur (Fe-S) centers, to quinones in the respiratory chain. The immediate electron acceptor for the enzyme in this species is believed to be a menaquinone. Couples the redox reaction to proton translocation (for every two electrons transferred, four hydrogen ions are translocated across the cytoplasmic membrane), and thus conserves the redox …	nuoN	GO:0005575,GO:0005576,GO:0005623,GO:0005886,GO:0005887,GO:0016020,GO:0016021,GO:0031224,GO:0031226,GO:0044425,GO:0044459,GO:0044464,GO:0071944	1.6.5.3	ko:K00343	ko00190,ko01100,map00190,map01100	M00144	R11945	RC00061	ko00000,ko00001,ko00002,ko01000	3.D.1	-	-	Proton_antipo_M
s__Cutibacterium_humerusii_MAG_3187_49_42	Cutibacterium_humerusii	Male	0	0.0218079	CP	NADH-Ubiquinone oxidoreductase (complex I), chain 5 N-terminus	nuoL	-	1.6.5.3	ko:K00341	ko00190,ko01100,map00190,map01100	M00144	R11945	RC00061	ko00000,ko00001,ko00002,ko01000	3.D.1	-	-	NADH5_C,Proton_antipo_C,Proton_antipo_M,Proton_antipo_N
s__Cutibacterium_humerusii_MAG_3187_49_44	Cutibacterium_humerusii	Male	0	0.039552	C	Belongs to the complex I subunit 6 family	nuoJ	-	1.6.5.3	ko:K00339	ko00190,ko01100,map00190,map01100	M00144	R11945	RC00061	ko00000,ko00001,ko00002,ko01000	3.D.1	-	-	Oxidored_q3
s__Cutibacterium_humerusii_MAG_3187_49_45	Cutibacterium_humerusii	Male	0	0.0128608	C	NDH-1 shuttles electrons from NADH, via FMN and iron- sulfur (Fe-S) centers, to quinones in the respiratory chain. The immediate electron acceptor for the enzyme in this species is believed to be ubiquinone. Couples the redox reaction to proton translocation (for every two electrons transferred, four hydrogen ions are translocated across the cytoplasmic membrane), and thus conserves the redox ene…	nuoI	GO:0005575,GO:0005618,GO:0005622,GO:0005623,GO:0005737,GO:0005829,GO:0030312,GO:0044424,GO:0044444,GO:0044464,GO:0071944	1.6.5.3	ko:K00338,ko:K12143	ko00190,ko01100,map00190,map01100	M00144	R11945	RC00061	ko00000,ko00001,ko00002,ko01000	3.D.1	-	iNJ661.Rv3153	Fer4,Fer4_4,Fer4_7
s__Cutibacterium_humerusii_MAG_3187_49_46	Cutibacterium_humerusii	Male	0	0.0562231	C	NDH-1 shuttles electrons from NADH, via FMN and iron- sulfur (Fe-S) centers, to quinones in the respiratory chain. The immediate electron acceptor for the enzyme in this species is believed to be ubiquinone. Couples the redox reaction to proton translocation (for every two electrons transferred, four hydrogen ions are translocated across the cytoplasmic membrane), and thus conserves the redox ene…	nuoH	-	1.6.5.3	ko:K00337	ko00190,ko01100,map00190,map01100	M00144	R11945	RC00061	ko00000,ko00001,ko00002,ko01000	3.D.1	-	iNJ661.Rv3152	Fer4,NADHdh
s__Cutibacterium_humerusii_MAG_3187_49_47	Cutibacterium_humerusii	Male	0.522136	0.0712004	C	NADH-ubiquinone oxidoreductase-G iron-sulfur binding region	nuoG	GO:0003674,GO:0003824,GO:0003954,GO:0005488,GO:0005575,GO:0005618,GO:0005623,GO:0005886,GO:0008150,GO:0008152,GO:0009405,GO:0010941,GO:0016020,GO:0016491,GO:0016651,GO:0030312,GO:0033668,GO:0035821,GO:0042981,GO:0043067,GO:0043069,GO:0044003,GO:0044068,GO:0044403,GO:0044419,GO:0044464,GO:0044531,GO:0044532,GO:0048037,GO:0048519,GO:0048523,GO:0050789,GO:0050794,GO:0051536,GO:0051540,GO:0051701,GO:…	1.6.5.3	ko:K00336	ko00190,ko01100,map00190,map01100	M00144	R11945	RC00061	ko00000,ko00001,ko00002,ko01000	3.D.1	-	-	DUF963,Fer2_4,Molybdop_Fe4S4,Molybdopterin,Molydop_binding,NADH-G_4Fe-4S_3
s__Cutibacterium_humerusii_MAG_3187_49_48	Cutibacterium_humerusii	Male	0	0.082004	C	NDH-1 shuttles electrons from NADH, via FMN and iron- sulfur (Fe-S) centers, to quinones in the respiratory chain	nuoF	-	1.6.5.3	ko:K00335	ko00190,ko01100,map00190,map01100	M00144	R11945	RC00061	ko00000,ko00001,ko00002,ko01000	3.D.1	-	-	2Fe-2S_thioredx,Complex1_51K,NADH_4Fe-4S,SLBB
s__Cutibacterium_humerusii_MAG_3187_49_50	Cutibacterium_humerusii	Male	0.0445344	0.0539552	C	NDH-1 shuttles electrons from NADH, via FMN and iron- sulfur (Fe-S) centers, to quinones in the respiratory chain. The immediate electron acceptor for the enzyme in this species is believed to be a menaquinone. Couples the redox reaction to proton translocation (for every two electrons transferred, four hydrogen ions are translocated across the cytoplasmic membrane), and thus conserves the redox …	nuoD	-	1.6.5.3	ko:K00333	ko00190,ko01100,map00190,map01100	M00144	R11945	RC00061	ko00000,ko00001,ko00002,ko01000	3.D.1	-	-	Complex1_49kDa
s__Cutibacterium_humerusii_MAG_3187_49_52	Cutibacterium_humerusii	Male	0.195804	0	C	NDH-1 shuttles electrons from NADH, via FMN and iron- sulfur (Fe-S) centers, to quinones in the respiratory chain. The immediate electron acceptor for the enzyme in this species is believed to be a menaquinone. Couples the redox reaction to proton translocation (for every two electrons transferred, four hydrogen ions are translocated across the cytoplasmic membrane), and thus conserves the redox …	nuoB	-	1.6.5.3	ko:K00331	ko00190,ko01100,map00190,map01100	M00144	R11945	RC00061	ko00000,ko00001,ko00002,ko01000	3.D.1	-	-	Oxidored_q6
s__Cutibacterium_humerusii_MAG_3187_49_53	Cutibacterium_humerusii	Male	0.00480769	0.0130208	C	NDH-1 shuttles electrons from NADH, via FMN and iron- sulfur (Fe-S) centers, to quinones in the respiratory chain	nuoA	-	1.6.5.3	ko:K00330	ko00190,ko01100,map00190,map01100	M00144	R11945	RC00061	ko00000,ko00001,ko00002,ko01000	3.D.1	-	-	Oxidored_q4
s__Cutibacterium_humerusii_MAG_3187_49_54	Cutibacterium_humerusii	Male	0.192857	0	C	FAD binding domain	-	-	1.3.99.38	ko:K21401	-	-	-	-	ko00000,ko01000	-	-	-	DAO,FAD_binding_3,Lycopene_cycl,NAD_binding_8,Trp_halogenase
s__Cutibacterium_humerusii_MAG_3187_49_56	Cutibacterium_humerusii	Male	0.193062	0	HQ	Isochorismate synthase	menF	-	5.4.4.2	ko:K02552	ko00130,ko01053,ko01100,ko01110,ko01130,map00130,map01053,map01100,map01110,map01130	M00116	R01717	RC00588	ko00000,ko00001,ko00002,ko01000	-	-	-	Chorismate_bind,DDE_Tnp_Tn3,Methyltransf_25
s__Cutibacterium_humerusii_MAG_3187_49_60	Cutibacterium_humerusii	Male	0.167772	0	V	RecB family	-	-	-	-	-	-	-	-	-	-	-	-	N6_Mtase,RNase_H_2
s__Cutibacterium_humerusii_MAG_3187_49_8	Cutibacterium_humerusii	Male	0	0.0935593	U	Essential subunit of the Sec protein translocation channel SecYEG. Clamps together the 2 halves of SecY. May contact the channel plug during translocation	secE	GO:0005575,GO:0005618,GO:0005623,GO:0005886,GO:0005887,GO:0008150,GO:0016020,GO:0016021,GO:0030312,GO:0031224,GO:0031226,GO:0040007,GO:0044425,GO:0044459,GO:0044464,GO:0071944	-	ko:K03073	ko02024,ko03060,ko03070,map02024,map03060,map03070	M00335	-	-	ko00000,ko00001,ko00002,ko02044	3.A.5.1,3.A.5.2	-	-	SecE
s__Cutibacterium_humerusii_MAG_3187_5_15	Cutibacterium_humerusii	Male	0	0.0324749	D	Cellulose biosynthesis protein BcsQ	soj	GO:0005575,GO:0005622,GO:0005623,GO:0005886,GO:0008150,GO:0009295,GO:0016020,GO:0040007,GO:0043226,GO:0043228,GO:0043229,GO:0043232,GO:0043590,GO:0044424,GO:0044464,GO:0071944	-	ko:K03496	-	-	-	-	ko00000,ko03036,ko04812	-	-	-	AAA_31
s__Cutibacterium_humerusii_MAG_3187_5_18	Cutibacterium_humerusii	Male	0.673562	0.0518125	O	FKBP-type peptidyl-prolyl cis-trans isomerase	fkbB	-	5.2.1.8	ko:K01802	-	-	-	-	ko00000,ko01000	-	-	-	FKBP_C
s__Cutibacterium_humerusii_MAG_3187_5_20	Cutibacterium_humerusii	Male	0	0	K	WYL domain	pafB	GO:0005575,GO:0005618,GO:0005623,GO:0005886,GO:0016020,GO:0030312,GO:0044464,GO:0071944	-	ko:K13572,ko:K13573	-	-	-	-	ko00000,ko03051	-	-	-	WYL
s__Cutibacterium_humerusii_MAG_3187_5_7	Cutibacterium_humerusii	Male	0	0.345465	J	FtsJ-like methyltransferase	tlyA	GO:0000154,GO:0001510,GO:0001897,GO:0001906,GO:0001907,GO:0003674,GO:0003824,GO:0006139,GO:0006364,GO:0006396,GO:0006725,GO:0006807,GO:0008150,GO:0008152,GO:0008168,GO:0008173,GO:0008649,GO:0008757,GO:0009451,GO:0009987,GO:0010467,GO:0016070,GO:0016072,GO:0016740,GO:0016741,GO:0019835,GO:0019836,GO:0022613,GO:0031167,GO:0031640,GO:0032259,GO:0034470,GO:0034641,GO:0034660,GO:0035821,GO:0042254,GO:…	2.1.1.226,2.1.1.227	ko:K06442	-	-	-	-	ko00000,ko01000,ko03009	-	-	-	FtsJ,S4
s__Cutibacterium_humerusii_MAG_3187_50_1	Cutibacterium_humerusii	Male	0	0.0841499	E	ERAP1-like C-terminal domain	pepN	-	3.4.11.2	ko:K01256,ko:K08776	ko00480,ko01100,map00480,map01100	-	R00899,R04951	RC00096,RC00141	ko00000,ko00001,ko01000,ko01002	-	-	-	ERAP1_C,Peptidase_M1
s__Cutibacterium_humerusii_MAG_3187_50_103	Cutibacterium_humerusii	Male	0	0	I	Converts 2C-methyl-D-erythritol 2,4-cyclodiphosphate (ME-2,4cPP) into 1-hydroxy-2-methyl-2-(E)-butenyl 4-diphosphate	ispG	GO:0003674,GO:0003824,GO:0005575,GO:0005618,GO:0005623,GO:0005886,GO:0006081,GO:0006082,GO:0006090,GO:0006629,GO:0006644,GO:0006720,GO:0006793,GO:0006796,GO:0008150,GO:0008152,GO:0008299,GO:0008610,GO:0008654,GO:0009058,GO:0009240,GO:0009987,GO:0016020,GO:0016491,GO:0016725,GO:0019288,GO:0019637,GO:0019682,GO:0019752,GO:0030312,GO:0032787,GO:0043436,GO:0044237,GO:0044238,GO:0044249,GO:0044255,GO:…	1.17.7.1,1.17.7.3	ko:K03526	ko00900,ko01100,ko01110,ko01130,map00900,map01100,map01110,map01130	M00096	R08689,R10859	RC01486	ko00000,ko00001,ko00002,ko01000	-	-	-	GcpE
s__Cutibacterium_humerusii_MAG_3187_50_111	Cutibacterium_humerusii	Male	0	0.687742	P	Belongs to the bacterial solute-binding protein 9 family	sapD	-	-	-	-	-	-	-	-	-	-	-	-
s__Cutibacterium_humerusii_MAG_3187_50_113	Cutibacterium_humerusii	Male	0	0.115981	M	Calcineurin-like phosphoesterase	-	-	-	-	-	-	-	-	-	-	-	-	Metallophos,PASTA
s__Cutibacterium_humerusii_MAG_3187_50_117	Cutibacterium_humerusii	Male	0	0.038446	K	Participates in both transcription termination and antitermination	nusA	GO:0003674,GO:0003676,GO:0003723,GO:0005488,GO:0005575,GO:0005618,GO:0005622,GO:0005623,GO:0005737,GO:0005829,GO:0005886,GO:0006355,GO:0008150,GO:0009889,GO:0010468,GO:0010556,GO:0016020,GO:0019219,GO:0019222,GO:0030312,GO:0031323,GO:0031326,GO:0031554,GO:0031564,GO:0040007,GO:0043244,GO:0044424,GO:0044444,GO:0044464,GO:0050789,GO:0050794,GO:0051128,GO:0051171,GO:0051252,GO:0060255,GO:0065007,GO:…	-	ko:K02600	-	-	-	-	ko00000,ko03009,ko03021	-	-	-	DUF448,KH_5,NusA_N,S1
s__Cutibacterium_humerusii_MAG_3187_50_118	Cutibacterium_humerusii	Male	0.0570053	0.0342032	J	One of the essential components for the initiation of protein synthesis. Protects formylmethionyl-tRNA from spontaneous hydrolysis and promotes its binding to the 30S ribosomal subunits. Also involved in the hydrolysis of GTP during the formation of the 70S ribosomal complex	infB	-	-	ko:K02519	-	-	-	-	ko00000,ko03012,ko03029	-	-	-	GTP_EFTU,GTP_EFTU_D2,IF-2,IF2_N
s__Cutibacterium_humerusii_MAG_3187_50_127	Cutibacterium_humerusii	Male	0	0	GKT	PRD domain	-	-	-	ko:K03491	-	-	-	-	ko00000,ko03000	-	-	-	HTH_11,PRD,PTSIIA_gutA,PTS_EIIA_2
s__Cutibacterium_humerusii_MAG_3187_50_133	Cutibacterium_humerusii	Male	0.0907046	0.0209626	E	ATPases associated with a variety of cellular activities	proV	-	3.6.3.32	ko:K02000	ko02010,map02010	M00208	-	-	ko00000,ko00001,ko00002,ko01000,ko02000	3.A.1.12	-	-	ABC_tran,BPD_transp_1,CBS,OpuAC
s__Cutibacterium_humerusii_MAG_3187_50_16	Cutibacterium_humerusii	Male	0.332532	0.443376	L	Domain of unknown function (DUF1998)	-	-	-	-	-	-	-	-	-	-	-	-	DEAD,DUF1998,Helicase_C
s__Cutibacterium_humerusii_MAG_3187_50_22	Cutibacterium_humerusii	Male	0	0	L	SNF2 family N-terminal domain	-	-	-	-	-	-	-	-	-	-	-	-	DEAD,Helicase_C,ResIII,SNF2_N
s__Cutibacterium_humerusii_MAG_3187_50_26	Cutibacterium_humerusii	Male	0.495531	0.0471934	S	AI-2E family transporter	-	-	-	-	-	-	-	-	-	-	-	-	AI-2E_transport
s__Cutibacterium_humerusii_MAG_3187_50_3	Cutibacterium_humerusii	Male	0.325112	0.0696669	L	DNA ligase that catalyzes the formation of phosphodiester linkages between 5'-phosphoryl and 3'-hydroxyl groups in double-stranded DNA using NAD as a coenzyme and as the energy source for the reaction. It is essential for DNA replication and repair of damaged DNA	ligA	GO:0000287,GO:0003674,GO:0003824,GO:0003909,GO:0003911,GO:0005488,GO:0005575,GO:0005618,GO:0005622,GO:0005623,GO:0005737,GO:0005829,GO:0005886,GO:0006139,GO:0006259,GO:0006266,GO:0006281,GO:0006284,GO:0006288,GO:0006725,GO:0006807,GO:0006950,GO:0006974,GO:0008150,GO:0008152,GO:0009987,GO:0016020,GO:0016874,GO:0016886,GO:0030312,GO:0033554,GO:0034641,GO:0040007,GO:0043167,GO:0043169,GO:0043170,GO:…	6.5.1.2	ko:K01972	ko03030,ko03410,ko03420,ko03430,map03030,map03410,map03420,map03430	-	R00382	RC00005	ko00000,ko00001,ko01000,ko03032,ko03400	-	-	-	BRCT,DNA_ligase_OB,DNA_ligase_ZBD,DNA_ligase_aden,HHH_2,HHH_5
s__Cutibacterium_humerusii_MAG_3187_50_30	Cutibacterium_humerusii	Male	0	0.18475	M	Tricorn protease homolog	tri1	GO:0003674,GO:0003824,GO:0006508,GO:0006807,GO:0008150,GO:0008152,GO:0008233,GO:0008236,GO:0016787,GO:0017171,GO:0019538,GO:0043170,GO:0044238,GO:0070011,GO:0071704,GO:0140096,GO:1901564	-	ko:K08676	-	-	-	-	ko00000,ko01000,ko01002	-	-	-	ANAPC4_WD40,PD40,Peptidase_S41,Tricorn_C1,Tricorn_PDZ
s__Cutibacterium_humerusii_MAG_3187_50_31	Cutibacterium_humerusii	Male	0	0.0857687	G	Glycosyl hydrolase 101 beta sandwich domain	-	-	-	-	-	-	-	-	-	-	-	-	F5_F8_type_C,Glyco_hyd_101C,Glyco_hydro_101,NPCBM,NPCBM_assoc,PT
s__Cutibacterium_humerusii_MAG_3187_50_36	Cutibacterium_humerusii	Male	0.331716	0.023694	G	Glucosamine-6-phosphate isomerases/6-phosphogluconolactonase	pgl	GO:0003674,GO:0003824,GO:0005575,GO:0005622,GO:0005623,GO:0005737,GO:0005886,GO:0006081,GO:0006098,GO:0006139,GO:0006725,GO:0006732,GO:0006733,GO:0006739,GO:0006753,GO:0006793,GO:0006796,GO:0006807,GO:0008150,GO:0008152,GO:0009051,GO:0009117,GO:0009987,GO:0016020,GO:0016787,GO:0016788,GO:0017057,GO:0019362,GO:0019637,GO:0019682,GO:0019693,GO:0034641,GO:0044237,GO:0044238,GO:0044281,GO:0044424,GO:…	3.1.1.31	ko:K01057	ko00030,ko01100,ko01110,ko01120,ko01130,ko01200,map00030,map01100,map01110,map01120,map01130,map01200	M00004,M00006,M00008	R02035	RC00537	ko00000,ko00001,ko00002,ko01000	-	-	-	Glucosamine_iso,Methyltransf_3
s__Cutibacterium_humerusii_MAG_3187_50_38	Cutibacterium_humerusii	Male	0.313283	0.053199	G	Catalyzes the oxidation of glucose 6-phosphate to 6- phosphogluconolactone	zwf	-	1.1.1.363,1.1.1.49	ko:K00036	ko00030,ko00480,ko01100,ko01110,ko01120,ko01130,ko01200,ko05230,map00030,map00480,map01100,map01110,map01120,map01130,map01200,map05230	M00004,M00006,M00008	R00835,R02736,R10907	RC00001,RC00066	ko00000,ko00001,ko00002,ko01000,ko04147	-	-	-	G6PD_C,G6PD_N,OpcA_G6PD_assem
s__Cutibacterium_humerusii_MAG_3187_50_44	Cutibacterium_humerusii	Male	0	0.0466667	V	AAA domain, putative AbiEii toxin, Type IV TA system	drrA_2	-	-	ko:K01990	-	M00254	-	-	ko00000,ko00002,ko02000	3.A.1	-	-	AAA_21,ABC_tran,ATP_bind_1
s__Cutibacterium_humerusii_MAG_3187_50_45	Cutibacterium_humerusii	Male	0	0.0315821	C	Proton pump that utilizes the energy of pyrophosphate hydrolysis as the driving force for proton movement across the membrane. Generates a proton motive force	hppA	-	3.6.1.1	ko:K15987	ko00190,map00190	-	-	-	ko00000,ko00001,ko01000	3.A.10.1	-	-	H_PPase
s__Cutibacterium_humerusii_MAG_3187_50_47	Cutibacterium_humerusii	Male	0	0.0663236	K	Transcriptional regulator	sufR	-	-	-	-	-	-	-	-	-	-	-	HTH_11,HTH_20,HTH_24,HTH_28,HTH_29,HTH_5,MarR_2,Replic_Relax
s__Cutibacterium_humerusii_MAG_3187_50_48	Cutibacterium_humerusii	Male	0.0125975	0.0135996	O	Uncharacterized protein family (UPF0051)	sufB	GO:0003674,GO:0003824,GO:0004518,GO:0004519,GO:0005575,GO:0005622,GO:0005623,GO:0005737,GO:0005829,GO:0006139,GO:0006725,GO:0006807,GO:0008150,GO:0008152,GO:0009987,GO:0016787,GO:0016788,GO:0034641,GO:0040007,GO:0043170,GO:0044237,GO:0044238,GO:0044424,GO:0044444,GO:0044464,GO:0046483,GO:0071704,GO:0090304,GO:0090305,GO:1901360	-	ko:K09014	-	-	-	-	ko00000	-	-	-	Intein_splicing,UPF0051
s__Cutibacterium_humerusii_MAG_3187_50_49	Cutibacterium_humerusii	Male	0.485004	0.0702904	O	FeS assembly protein SufD	sufD	GO:0008150,GO:0009605,GO:0009607,GO:0040007,GO:0043207,GO:0044403,GO:0044419,GO:0050896,GO:0051701,GO:0051704,GO:0051707,GO:0052173,GO:0052200,GO:0052564,GO:0052572,GO:0075136	-	ko:K09015	-	-	-	-	ko00000	-	-	-	ABC_tran,UPF0051
s__Cutibacterium_humerusii_MAG_3187_50_66	Cutibacterium_humerusii	Male	0.0192055	0.0576166	S	ABC transporter	ybiT	-	-	ko:K06158	-	-	-	-	ko00000,ko03012	-	-	-	ABC_tran,ABC_tran_CTD,ABC_tran_Xtn,DLIC
s__Cutibacterium_humerusii_MAG_3187_50_71	Cutibacterium_humerusii	Male	0	0	I	Enoyl- acyl-carrier-protein reductase NADH	inhA	-	1.3.1.10,1.3.1.9	ko:K00208	ko00061,ko00333,ko00780,ko01100,ko01130,ko01212,map00061,map00333,map00780,map01100,map01130,map01212	M00083,M00572	R01404,R04429,R04430,R04724,R04725,R04955,R04956,R04958,R04959,R04961,R04962,R04966,R04967,R04969,R04970,R07765,R10118,R10122,R11671	RC00052,RC00076,RC00120	ko00000,ko00001,ko00002,ko01000,ko01004	-	-	-	adh_short_C2
s__Cutibacterium_humerusii_MAG_3187_50_73	Cutibacterium_humerusii	Male	0.174875	0.102011	P	ATPases associated with a variety of cellular activities	ylmA	-	3.6.3.34	ko:K02013	ko02010,map02010	M00240	-	-	ko00000,ko00001,ko00002,ko01000,ko02000	3.A.1.14	-	-	ABC_tran
s__Cutibacterium_humerusii_MAG_3187_50_75	Cutibacterium_humerusii	Male	0.0261922	0	O	prohibitin homologues	hflK	GO:0005575,GO:0005576,GO:0005618,GO:0005623,GO:0005886,GO:0016020,GO:0030312,GO:0044464,GO:0071944	-	-	-	-	-	-	-	-	-	-	Band_7
s__Cutibacterium_humerusii_MAG_3187_50_86	Cutibacterium_humerusii	Male	0	0.117865	J	Belongs to the universal ribosomal protein uS2 family	rpsB	GO:0003674,GO:0003735,GO:0005198,GO:0005575,GO:0005618,GO:0005622,GO:0005623,GO:0005737,GO:0005829,GO:0005840,GO:0005886,GO:0006412,GO:0006518,GO:0006807,GO:0008150,GO:0008152,GO:0009058,GO:0009059,GO:0009987,GO:0010467,GO:0015935,GO:0016020,GO:0019538,GO:0022626,GO:0022627,GO:0030312,GO:0032991,GO:0034641,GO:0034645,GO:0040007,GO:0043043,GO:0043170,GO:0043226,GO:0043228,GO:0043229,GO:0043232,GO:…	-	ko:K02967	ko03010,map03010	M00178,M00179	-	-	br01610,ko00000,ko00001,ko00002,ko03011	-	-	-	Ribosomal_S2
s__Cutibacterium_humerusii_MAG_3187_50_87	Cutibacterium_humerusii	Male	0.0159967	0.0319935	J	Associates with the EF-Tu.GDP complex and induces the exchange of GDP to GTP. It remains bound to the aminoacyl-tRNA.EF- Tu.GTP complex up to the GTP hydrolysis stage on the ribosome	tsf	GO:0003674,GO:0003676,GO:0003723,GO:0003746,GO:0005488,GO:0005575,GO:0005618,GO:0005622,GO:0005623,GO:0005737,GO:0005829,GO:0005886,GO:0006412,GO:0006414,GO:0006518,GO:0006807,GO:0008135,GO:0008150,GO:0008152,GO:0009058,GO:0009059,GO:0009987,GO:0010467,GO:0016020,GO:0019538,GO:0030312,GO:0034641,GO:0034645,GO:0040007,GO:0043043,GO:0043170,GO:0043603,GO:0043604,GO:0044237,GO:0044238,GO:0044249,GO:…	-	ko:K02357	-	-	-	-	ko00000,ko03012,ko03029	-	-	-	EF_TS,Ribosomal_S2,UBA
s__Cutibacterium_humerusii_MAG_3187_50_9	Cutibacterium_humerusii	Male	0	0.0701218	J	Belongs to the class-II aminoacyl-tRNA synthetase family	-	-	6.1.1.6	ko:K04567	ko00970,map00970	M00359,M00360	R03658	RC00055,RC00523	ko00000,ko00001,ko00002,ko01000,ko01007,ko03016	-	-	-	DUF2156,tRNA-synt_2,tRNA-synt_2_TM,tRNA_anti-codon
s__Cutibacterium_humerusii_MAG_3187_50_95	Cutibacterium_humerusii	Male	0.0322217	0.0805543	E	Belongs to the Glu Leu Phe Val dehydrogenases family	gdhA	GO:0003674,GO:0003824,GO:0004353,GO:0004354,GO:0005575,GO:0005622,GO:0005623,GO:0005737,GO:0006082,GO:0006520,GO:0006536,GO:0006537,GO:0006807,GO:0008150,GO:0008152,GO:0008652,GO:0009058,GO:0009064,GO:0009084,GO:0009987,GO:0016053,GO:0016491,GO:0016638,GO:0016639,GO:0019752,GO:0043436,GO:0043648,GO:0043650,GO:0044237,GO:0044238,GO:0044249,GO:0044281,GO:0044283,GO:0044424,GO:0044464,GO:0046394,GO:…	1.4.1.4	ko:K00262	ko00220,ko00250,ko00910,ko01100,map00220,map00250,map00910,map01100	-	R00248	RC00006,RC02799	ko00000,ko00001,ko01000	-	-	-	ELFV_dehydrog,ELFV_dehydrog_N
s__Cutibacterium_humerusii_MAG_3187_51_10	Cutibacterium_humerusii	Male	0.893632	0.111704	T	Belongs to the low molecular weight phosphotyrosine protein phosphatase family	arsC	-	1.20.4.1,2.8.4.2	ko:K03741,ko:K18701	-	-	-	-	ko00000,ko01000	-	-	-	Acetyltransf_1,HTH_20,LMWPc
s__Cutibacterium_humerusii_MAG_3187_51_11	Cutibacterium_humerusii	Male	0.845137	0.241468	P	Arsenite efflux pump ACR3 and related permeases	arsB	-	-	ko:K03325	-	-	-	-	ko00000,ko02000	2.A.59	-	-	SBF
s__Cutibacterium_humerusii_MAG_3187_51_12	Cutibacterium_humerusii	Male	0.059387	0.106897	K	transcriptional	arsR	-	-	ko:K03892	-	-	-	-	ko00000,ko03000	-	-	-	HTH_20,HTH_5
s__Cutibacterium_humerusii_MAG_3187_51_13	Cutibacterium_humerusii	Male	0.504248	0.481456	P	flavoprotein involved in K transport	-	-	-	ko:K07222	-	-	-	-	ko00000	-	-	-	FAD_binding_3,FMO-like,Pyr_redox_3
s__Cutibacterium_humerusii_MAG_3187_51_3	Cutibacterium_humerusii	Male	0.218726	0.0868611	F	Part of the phosphoribosylformylglycinamidine synthase complex involved in the purines biosynthetic pathway. Catalyzes the ATP-dependent conversion of formylglycinamide ribonucleotide (FGAR) and glutamine to yield formylglycinamidine ribonucleotide (FGAM) and glutamate. The FGAM synthase complex is composed of three subunits. PurQ produces an ammonia molecule by converting glutamine to glutamate.…	purL	GO:0006139,GO:0006163,GO:0006164,GO:0006725,GO:0006753,GO:0006793,GO:0006796,GO:0006807,GO:0008150,GO:0008152,GO:0009058,GO:0009117,GO:0009165,GO:0009987,GO:0018130,GO:0019438,GO:0019637,GO:0034641,GO:0034654,GO:0040007,GO:0044237,GO:0044238,GO:0044249,GO:0044271,GO:0044281,GO:0046483,GO:0055086,GO:0071704,GO:0072521,GO:0072522,GO:0090407,GO:1901293,GO:1901360,GO:1901362,GO:1901564,GO:1901566,GO:…	6.3.5.3	ko:K01952	ko00230,ko01100,ko01110,ko01130,map00230,map01100,map01110,map01130	M00048	R04463	RC00010,RC01160	ko00000,ko00001,ko00002,ko01000	-	-	-	AIRS,AIRS_C,GATase_5,PurS
s__Cutibacterium_humerusii_MAG_3187_51_4	Cutibacterium_humerusii	Male	0.247564	0.251171	L	Transposase and inactivated derivatives	-	-	-	ko:K07498,ko:K18320	-	-	-	-	ko00000	-	-	-	Big_2,DDE_Tnp_IS240
s__Cutibacterium_humerusii_MAG_3187_51_7	Cutibacterium_humerusii	Male	0.563974	0.64889	P	Arsenite-activated ATPase (ArsA)	arsA	-	3.6.3.16	ko:K01551	-	-	-	-	ko00000,ko01000,ko02000	3.A.19.1,3.A.21.1,3.A.4.1	-	-	ArsA_ATPase,ArsD
s__Cutibacterium_humerusii_MAG_3187_51_8	Cutibacterium_humerusii	Male	0.359137	0.359137	S	Predicted permease	-	-	-	ko:K07089	-	-	-	-	ko00000	-	-	-	ArsP_1
s__Cutibacterium_humerusii_MAG_3187_52_1	Cutibacterium_humerusii	Male	0.157833	0.104264	S	EcsC protein family	-	-	-	-	-	-	-	-	-	-	-	-	EcsC
s__Cutibacterium_humerusii_MAG_3187_52_32	Cutibacterium_humerusii	Male	0.390919	0	G	Binding-protein-dependent transport systems inner membrane component	-	-	-	ko:K10119	ko02010,map02010	M00196	-	-	ko00000,ko00001,ko00002,ko02000	3.A.1.1.28	-	-	BPD_transp_1
s__Cutibacterium_humerusii_MAG_3187_52_33	Cutibacterium_humerusii	Male	0.113095	0	G	PFAM binding-protein-dependent transport systems inner membrane component	-	-	-	ko:K02025,ko:K10118	ko02010,map02010	M00196,M00207	-	-	ko00000,ko00001,ko00002,ko02000	3.A.1.1,3.A.1.1.28	-	-	BPD_transp_1
s__Cutibacterium_humerusii_MAG_3187_52_34	Cutibacterium_humerusii	Male	0.0220623	0.308873	G	carbohydrate transport	-	-	-	ko:K10117	ko02010,map02010	M00196	-	-	ko00000,ko00001,ko00002,ko02000	3.A.1.1.28	-	-	SBP_bac_1,SBP_bac_8
s__Cutibacterium_humerusii_MAG_3187_52_41	Cutibacterium_humerusii	Male	0.0769896	0.0525783	C	Acetyl-CoA hydrolase/transferase N-terminal domain	cat1	-	2.8.3.18	ko:K18118	ko00020,ko00620,ko00650,ko01100,ko01110,ko01120,ko01130,ko01200,map00020,map00620,map00650,map01100,map01110,map01120,map01130,map01200	M00009,M00011	R10343	RC00012,RC00014	ko00000,ko00001,ko00002,ko01000	-	-	-	AcetylCoA_hyd_C,AcetylCoA_hydro
s__Cutibacterium_humerusii_MAG_3187_52_49	Cutibacterium_humerusii	Male	0.343147	0.0343147	S	Bifunctional serine threonine kinase and phosphorylase involved in the regulation of the	-	-	2.7.11.33,2.7.4.28	ko:K09773	-	-	-	-	ko00000,ko01000	-	-	-	Kinase-PPPase
s__Cutibacterium_humerusii_MAG_3187_52_53	Cutibacterium_humerusii	Male	0	0.0489123	G	Belongs to the PEP-utilizing enzyme family	ppdK	-	2.7.9.1	ko:K01006	ko00620,ko00710,ko00720,ko01100,ko01120,ko01200,map00620,map00710,map00720,map01100,map01120,map01200	M00169,M00171,M00172,M00173	R00206	RC00002,RC00015	ko00000,ko00001,ko00002,ko01000	-	-	-	Gp_dh_C,PEP-utilizers,PEP-utilizers_C,PPDK_N
s__Cutibacterium_humerusii_MAG_3187_52_60	Cutibacterium_humerusii	Male	0.103842	0.0159757	O	Heat shock 70 kDa protein	dnaK	-	-	ko:K04043	ko03018,ko04212,ko05152,map03018,map04212,map05152	-	-	-	ko00000,ko00001,ko03019,ko03029,ko03110,ko04147	1.A.33.1	-	-	HSP70,MreB_Mbl,TIR_2
s__Cutibacterium_humerusii_MAG_3187_52_61	Cutibacterium_humerusii	Male	0.299151	0.0427358	O	Participates actively in the response to hyperosmotic and heat shock by preventing the aggregation of stress-denatured proteins, in association with DnaK and GrpE. It is the nucleotide exchange factor for DnaK and may function as a thermosensor. Unfolded proteins bind initially to DnaJ	grpE	GO:0000166,GO:0000774,GO:0003674,GO:0005488,GO:0005515,GO:0005575,GO:0005618,GO:0005623,GO:0006950,GO:0007154,GO:0008150,GO:0009267,GO:0009605,GO:0009987,GO:0009991,GO:0017076,GO:0030234,GO:0030312,GO:0030554,GO:0031667,GO:0031668,GO:0031669,GO:0033554,GO:0036094,GO:0040007,GO:0042594,GO:0044464,GO:0050790,GO:0050896,GO:0051082,GO:0051716,GO:0060589,GO:0060590,GO:0065007,GO:0065009,GO:0071496,GO:…	-	ko:K03687	-	-	-	-	ko00000,ko03029,ko03110	-	-	-	GrpE
s__Cutibacterium_humerusii_MAG_3187_52_62	Cutibacterium_humerusii	Male	0.0634785	0.0662384	O	ATP binding to DnaK triggers the release of the substrate protein, thus completing the reaction cycle. Several rounds of ATP-dependent interactions between DnaJ, DnaK and GrpE are required for fully efficient folding. Also involved, together with DnaK and GrpE, in the DNA replication of plasmids through activation of initiation proteins	dnaJ	GO:0005575,GO:0005618,GO:0005623,GO:0005886,GO:0008150,GO:0010468,GO:0016020,GO:0019222,GO:0030312,GO:0040007,GO:0043388,GO:0044093,GO:0044464,GO:0050789,GO:0051098,GO:0051099,GO:0051101,GO:0060255,GO:0065007,GO:0065009,GO:0071944,GO:2000677,GO:2000679	-	ko:K03686,ko:K05516	-	-	-	-	ko00000,ko03029,ko03036,ko03110	-	-	-	DnaJ,DnaJ_C,DnaJ_CXXCXGXG
s__Cutibacterium_humerusii_MAG_3187_52_70	Cutibacterium_humerusii	Male	0	0.166034	V	COG1136 ABC-type antimicrobial peptide transport system, ATPase component	-	-	-	ko:K02003	-	M00258	-	-	ko00000,ko00002,ko02000	3.A.1	-	-	ABC_tran
s__Cutibacterium_humerusii_MAG_3187_52_74	Cutibacterium_humerusii	Male	0	0.120109	G	Aldolase	fda	-	4.1.2.13	ko:K01623	ko00010,ko00030,ko00051,ko00680,ko00710,ko01100,ko01110,ko01120,ko01130,ko01200,ko01230,map00010,map00030,map00051,map00680,map00710,map01100,map01110,map01120,map01130,map01200,map01230	M00001,M00003,M00165,M00167	R01068,R01070,R01829,R02568	RC00438,RC00439,RC00603,RC00604	ko00000,ko00001,ko00002,ko01000,ko03036,ko04131,ko04147	-	-	-	Glycolytic
s__Cutibacterium_humerusii_MAG_3187_52_76	Cutibacterium_humerusii	Male	0	0.071146	U	Component of the transport system for branched-chain amino acids	brnQ	-	-	ko:K03311	-	-	-	-	ko00000	2.A.26	-	-	Branch_AA_trans
s__Cutibacterium_humerusii_MAG_3187_52_77	Cutibacterium_humerusii	Male	0.0556228	0.0202265	O	Part of a stress-induced multi-chaperone system, it is involved in the recovery of the cell from heat-induced damage, in cooperation with DnaK, DnaJ and GrpE	clpB	-	-	ko:K03695,ko:K03696	ko01100,ko04213,map01100,map04213	-	-	-	ko00000,ko00001,ko03110	-	-	-	AAA,AAA_2,ClpB_D2-small,Clp_N,UVR,YbjN
s__Cutibacterium_humerusii_MAG_3187_52_81	Cutibacterium_humerusii	Male	0.0631179	0.0315589	E	glycine betaine	opuAC	-	-	ko:K02002	ko02010,map02010	M00208	-	-	ko00000,ko00001,ko00002,ko02000	3.A.1.12	-	-	OpuAC
s__Cutibacterium_humerusii_MAG_3187_52_87	Cutibacterium_humerusii	Male	0.0330749	0.0446512	G	Fructose-bisphosphate aldolase class II	fba	-	4.1.2.13	ko:K01624	ko00010,ko00030,ko00051,ko00680,ko00710,ko01100,ko01110,ko01120,ko01130,ko01200,ko01230,map00010,map00030,map00051,map00680,map00710,map01100,map01110,map01120,map01130,map01200,map01230	M00001,M00003,M00165,M00167,M00344,M00345	R01068,R01070,R01829,R02568	RC00438,RC00439,RC00603,RC00604	ko00000,ko00001,ko00002,ko01000	-	-	-	F_bP_aldolase
s__Cutibacterium_humerusii_MAG_3187_52_90	Cutibacterium_humerusii	Male	0.401396	0.025804	C	Conserved carboxylase domain	oadA	-	2.1.3.1	ko:K03416	ko00640,map00640	-	R00353,R00930	RC00040,RC00097	ko00000,ko00001,ko01000	-	-	-	HMGL-like,PYC_OADA
s__Cutibacterium_humerusii_MAG_3187_52_91	Cutibacterium_humerusii	Male	0	0.0295522	I	Acetyl-CoA carboxylase, carboxyltransferase component subunits alpha and beta	mmdA	-	2.1.3.1	ko:K17489	ko00640,map00640	-	R00353	RC00040	ko00000,ko00001,ko01000	-	-	-	Carboxyl_trans
s__Cutibacterium_humerusii_MAG_3187_53_1	Cutibacterium_humerusii	Male	0.165308	0.228889	J	Forms part of the polypeptide exit tunnel	-	-	-	-	-	-	-	-	-	-	-	-	DUF5324
s__Cutibacterium_humerusii_MAG_3187_53_10	Cutibacterium_humerusii	Male	0.0518862	0.0277394	C	Cytochrome b	qcrB	GO:0005575,GO:0005623,GO:0005886,GO:0005887,GO:0008150,GO:0016020,GO:0016021,GO:0031224,GO:0031226,GO:0040007,GO:0044425,GO:0044459,GO:0044464,GO:0071944	-	ko:K03891	ko00190,ko01100,map00190,map01100	M00151	-	-	ko00000,ko00001,ko00002	-	-	-	Cytochrom_B_N_2,Cytochrome_B
s__Cutibacterium_humerusii_MAG_3187_53_12	Cutibacterium_humerusii	Male	0.0679928	0.0531193	F	IMP dehydrogenase GMP reductase	guaB1	GO:0005575,GO:0005622,GO:0005623,GO:0005737,GO:0005829,GO:0005886,GO:0016020,GO:0044424,GO:0044444,GO:0044464,GO:0071944	1.1.1.205	ko:K00088	ko00230,ko00983,ko01100,ko01110,map00230,map00983,map01100,map01110	M00050	R01130,R08240	RC00143,RC02207	ko00000,ko00001,ko00002,ko01000,ko04147	-	-	-	CBS,IMPDH,NMO
s__Cutibacterium_humerusii_MAG_3187_53_15	Cutibacterium_humerusii	Male	0.421687	0.20241	V	ATP-binding protein	-	-	-	ko:K02003	-	M00258	-	-	ko00000,ko00002,ko02000	3.A.1	-	-	ABC_tran
s__Cutibacterium_humerusii_MAG_3187_53_16	Cutibacterium_humerusii	Male	0.155412	0.3599	-	-	-	-	-	ko:K02004	-	M00258	-	-	ko00000,ko00002,ko02000	3.A.1	-	-	-
s__Cutibacterium_humerusii_MAG_3187_53_7	Cutibacterium_humerusii	Male	0.0922419	0.0330846	C	Cytochrome c	qcrC	GO:0005575,GO:0005623,GO:0005886,GO:0005887,GO:0008150,GO:0016020,GO:0016021,GO:0031224,GO:0031226,GO:0040007,GO:0044425,GO:0044459,GO:0044464,GO:0071944	-	ko:K03889	ko00190,ko01100,map00190,map01100	M00151	-	-	ko00000,ko00001,ko00002	-	-	-	Cytochrom_C,Cytochrome_CBB3
s__Cutibacterium_humerusii_MAG_3187_53_8	Cutibacterium_humerusii	Male	0.116774	0.120332	C	Rieske [2Fe-2S] domain	qcrA	-	-	ko:K03890	ko00190,ko01100,map00190,map01100	M00151	-	-	ko00000,ko00001,ko00002	-	-	-	Rieske
s__Cutibacterium_humerusii_MAG_3187_53_9	Cutibacterium_humerusii	Male	0.00885637	0.0142516	C	Rieske [2Fe-2S] domain	qcrA	-	-	ko:K03890	ko00190,ko01100,map00190,map01100	M00151	-	-	ko00000,ko00001,ko00002	-	-	-	Rieske
s__Cutibacterium_humerusii_MAG_3187_54_1	Cutibacterium_humerusii	Male	0.300009	0.0971129	J	Belongs to the class-II aminoacyl-tRNA synthetase family	glyQS	GO:0003674,GO:0003824,GO:0004812,GO:0004820,GO:0005488,GO:0005515,GO:0005575,GO:0005622,GO:0005623,GO:0005737,GO:0006082,GO:0006139,GO:0006399,GO:0006412,GO:0006418,GO:0006426,GO:0006518,GO:0006520,GO:0006725,GO:0006807,GO:0008150,GO:0008152,GO:0009058,GO:0009059,GO:0009987,GO:0010467,GO:0016070,GO:0016874,GO:0016875,GO:0019538,GO:0019752,GO:0034641,GO:0034645,GO:0034660,GO:0043038,GO:0043039,GO:…	6.1.1.14	ko:K01880	ko00970,map00970	M00359,M00360	R03654	RC00055,RC00523	ko00000,ko00001,ko00002,ko01000,ko01007,ko03016,ko03029	-	-	-	HGTP_anticodon,tRNA-synt_2b
s__Cutibacterium_humerusii_MAG_3187_54_12	Cutibacterium_humerusii	Male	0	0.041812	S	An essential GTPase that binds both GDP and GTP, with rapid nucleotide exchange. Plays a role in 16S rRNA processing and 30S ribosomal subunit biogenesis and possibly also in cell cycle regulation and energy metabolism	era	GO:0005575,GO:0005622,GO:0005623,GO:0005737,GO:0005829,GO:0008150,GO:0040007,GO:0044424,GO:0044444,GO:0044464	-	ko:K03595	-	-	-	-	ko00000,ko03009,ko03029	-	-	-	DUF916,KH_2,MMR_HSR1,PduV-EutP
s__Cutibacterium_humerusii_MAG_3187_54_19	Cutibacterium_humerusii	Male	0.159824	0.112309	S	Involved in the import of queuosine (Q) precursors, required for Q precursor salvage	-	-	-	ko:K09125	-	-	-	-	ko00000	-	-	-	Vut_1
s__Cutibacterium_humerusii_MAG_3187_54_20	Cutibacterium_humerusii	Male	0.0862161	0.689729	CP	ABC-2 family transporter protein	-	-	-	ko:K01992	-	M00254	-	-	ko00000,ko00002,ko02000	3.A.1	-	-	ABC2_membrane_3
s__Cutibacterium_humerusii_MAG_3187_54_6	Cutibacterium_humerusii	Male	0.714899	0.11915	L	Involved in DNA repair and RecF pathway recombination	recO	GO:0005575,GO:0005618,GO:0005623,GO:0030312,GO:0044464,GO:0071944	-	ko:K03584	ko03440,map03440	-	-	-	ko00000,ko00001,ko03400	-	-	-	RecO_C,RecO_N
s__Cutibacterium_humerusii_MAG_3187_55_11	Cutibacterium_humerusii	Male	0	0.0672127	L	Type III restriction enzyme, res subunit	sdrA	GO:0005575,GO:0005623,GO:0005886,GO:0016020,GO:0044464,GO:0071944	-	-	-	-	-	-	-	-	-	-	Helicase_C,ResIII
s__Cutibacterium_humerusii_MAG_3187_55_17	Cutibacterium_humerusii	Male	0.18151	0.242013	M	Converts 2-succinyl-6-hydroxy-2,4-cyclohexadiene-1- carboxylate (SHCHC) to 2-succinylbenzoate (OSB)	menC	GO:0008150,GO:0040007	4.2.1.113	ko:K02549	ko00130,ko01100,ko01110,map00130,map01100,map01110	M00116	R04031	RC01053	ko00000,ko00001,ko00002,ko01000	-	-	iNJ661.Rv0553	MR_MLE_C
s__Cutibacterium_humerusii_MAG_3187_55_18	Cutibacterium_humerusii	Male	0	0.733177	H	Catalyzes the thiamine diphosphate-dependent decarboxylation of 2-oxoglutarate and the subsequent addition of the resulting succinic semialdehyde-thiamine pyrophosphate anion to isochorismate to yield 2-succinyl-5-enolpyruvyl-6-hydroxy-3- cyclohexene-1-carboxylate (SEPHCHC)	menD	GO:0005575,GO:0005623,GO:0005886,GO:0008150,GO:0016020,GO:0040007,GO:0044464,GO:0071944	2.2.1.9	ko:K02551	ko00130,ko01100,ko01110,map00130,map01100,map01110	M00116	R08165	RC02186	ko00000,ko00001,ko00002,ko01000	-	-	-	TPP_enzyme_C,TPP_enzyme_M_2,TPP_enzyme_N
s__Cutibacterium_humerusii_MAG_3187_55_25	Cutibacterium_humerusii	Male	0	0.0809119	H	Belongs to the enoyl-CoA hydratase isomerase family. MenB subfamily	menB	-	4.1.3.36	ko:K01661	ko00130,ko01100,ko01110,map00130,map01100,map01110	M00116	R07263	RC01923	ko00000,ko00001,ko00002,ko01000	-	-	-	ECH_1
s__Cutibacterium_humerusii_MAG_3187_55_3	Cutibacterium_humerusii	Male	0	0.0881485	C	Malic enzyme, NAD binding domain	PPA0888	-	1.1.1.38,4.1.1.101	ko:K00027,ko:K22212	ko00620,ko01120,ko01200,ko02020,map00620,map01120,map01200,map02020	-	R00214,R11074	RC00105,RC00282	ko00000,ko00001,ko01000	-	-	-	Malic_M,malic
s__Cutibacterium_humerusii_MAG_3187_55_35	Cutibacterium_humerusii	Male	0	0.205477	S	Protein of unknown function (DUF3097)	-	-	-	-	-	-	-	-	-	-	-	-	DUF3097
s__Cutibacterium_humerusii_MAG_3187_56_14	Cutibacterium_humerusii	Male	0.0848075	0.127211	E	Catalyzes a trans-dehydration via an enolate intermediate	aroQ	-	4.2.1.10	ko:K03786	ko00400,ko01100,ko01110,ko01130,ko01230,map00400,map01100,map01110,map01130,map01230	M00022	R03084	RC00848	ko00000,ko00001,ko00002,ko01000	-	-	-	DHquinase_II
s__Cutibacterium_humerusii_MAG_3187_56_15	Cutibacterium_humerusii	Male	0	0.0663503	P	Cation efflux family	-	-	-	-	-	-	-	-	-	-	-	-	Cation_efflux,ZT_dimer
s__Cutibacterium_humerusii_MAG_3187_56_16	Cutibacterium_humerusii	Male	0	0	K	Bacterial phospho-glucose isomerase C-terminal SIS domain	-	-	5.3.1.8,5.3.1.9	ko:K15916	ko00010,ko00030,ko00051,ko00500,ko00520,ko01100,ko01110,ko01120,ko01130,ko01200,map00010,map00030,map00051,map00500,map00520,map01100,map01110,map01120,map01130,map01200	M00001,M00004,M00114	R01819,R02739,R02740,R03321	RC00376,RC00563	ko00000,ko00001,ko00002,ko01000	-	-	-	SIS,bact-PGI_C
s__Cutibacterium_humerusii_MAG_3187_56_18	Cutibacterium_humerusii	Male	0	0.491071	S	Protein of unknown function (DUF3499)	-	-	-	-	-	-	-	-	-	-	-	-	DUF3499
s__Cutibacterium_humerusii_MAG_3187_56_20	Cutibacterium_humerusii	Male	0.090398	0.241061	S	PFAM Glycosyl transferase family 2	-	-	-	-	-	-	-	-	-	-	-	-	Glyco_tranf_2_3,Glyco_trans_2_3,Glycos_transf_2
s__Cutibacterium_humerusii_MAG_3187_56_26	Cutibacterium_humerusii	Male	0.167391	0.182609	K	Cell envelope-related transcriptional attenuator domain	lytR2	-	-	-	-	-	-	-	-	-	-	-	LytR_cpsA_psr
s__Cutibacterium_humerusii_MAG_3187_56_27	Cutibacterium_humerusii	Male	0.316392	0	G	Beta galactosidase small chain	lacZ	-	3.2.1.23	ko:K01190	ko00052,ko00511,ko00600,ko01100,map00052,map00511,map00600,map01100	-	R01105,R01678,R03355,R04783,R06114	RC00049,RC00452	ko00000,ko00001,ko01000	-	-	-	Bgal_small_N,DUF4981,Glyco_hydro_2,Glyco_hydro_2_C,Glyco_hydro_2_N
s__Cutibacterium_humerusii_MAG_3187_56_8	Cutibacterium_humerusii	Male	0	0.0686355	G	4-alpha-glucanotransferase	malQ	GO:0005575,GO:0005622,GO:0005623,GO:0005737,GO:0005829,GO:0044424,GO:0044444,GO:0044464	2.4.1.25	ko:K00705	ko00500,ko01100,map00500,map01100	-	R05196	RC00049	ko00000,ko00001,ko01000	-	GH77	-	Glyco_hydro_77,Glyco_trans_4_4,Glycos_transf_1,SnoaL_4
s__Cutibacterium_humerusii_MAG_3187_57_1	Cutibacterium_humerusii	Male	0.237475	0.118738	H	subunit ChlI	-	-	6.6.1.1	ko:K03404	ko00860,ko01100,ko01110,map00860,map01100,map01110	-	R03877	RC01012	ko00000,ko00001,ko01000	-	-	-	AAA_5,Mg_chelatase,VWA_2
s__Cutibacterium_humerusii_MAG_3187_57_2	Cutibacterium_humerusii	Male	0.0784785	0.0735736	-	-	-	-	-	-	-	-	-	-	-	-	-	-	-
s__Cutibacterium_humerusii_MAG_3187_58_101	Cutibacterium_humerusii	Male	0	0.140583	-	-	-	-	-	-	-	-	-	-	-	-	-	-	-
s__Cutibacterium_humerusii_MAG_3187_58_113	Cutibacterium_humerusii	Male	0.344584	0.0801358	H	Uroporphyrinogen-III synthase HemD	hemD	-	2.1.1.107,4.2.1.75	ko:K01719,ko:K13542	ko00860,ko01100,ko01110,ko01120,map00860,map01100,map01110,map01120	M00121	R03165,R03194	RC00003,RC00871,RC01861	ko00000,ko00001,ko00002,ko01000	-	-	-	HEM4,TP_methylase
s__Cutibacterium_humerusii_MAG_3187_58_116	Cutibacterium_humerusii	Male	0	0.0661554	O	cytochrome c biogenesis protein, transmembrane region	ccdA	-	-	ko:K06196	-	-	-	-	ko00000,ko02000	5.A.1.2	-	-	DsbD
s__Cutibacterium_humerusii_MAG_3187_58_123	Cutibacterium_humerusii	Male	0.952854	0.635236	-	-	-	-	-	-	-	-	-	-	-	-	-	-	DUF5134
s__Cutibacterium_humerusii_MAG_3187_58_13	Cutibacterium_humerusii	Male	0	0.138504	S	DoxX	-	-	-	ko:K15977	-	-	-	-	ko00000	-	-	-	DoxX
s__Cutibacterium_humerusii_MAG_3187_58_134	Cutibacterium_humerusii	Male	0.672173	0.0373429	P	Catalyzes the reversible transfer of the terminal phosphate of ATP to form a long-chain polyphosphate (polyP)	ppk	-	2.7.4.1	ko:K00937	ko00190,ko03018,map00190,map03018	-	-	-	ko00000,ko00001,ko01000,ko03019	-	-	-	Acetyltransf_1,HD_4,PP_kinase,PP_kinase_C,PP_kinase_N
s__Cutibacterium_humerusii_MAG_3187_58_136	Cutibacterium_humerusii	Male	0.682384	0.113731	-	-	-	-	-	-	-	-	-	-	-	-	-	-	DUF4352
s__Cutibacterium_humerusii_MAG_3187_58_140	Cutibacterium_humerusii	Male	0.310486	0.0372584	M	Bacterial sugar transferase	-	-	-	-	-	-	-	-	-	-	-	-	Bac_transf,CoA_binding_3
s__Cutibacterium_humerusii_MAG_3187_58_15	Cutibacterium_humerusii	Male	0.162425	0.108283	S	TAP-like protein	-	-	-	-	-	-	-	-	-	-	-	-	Abhydrolase_1,Abhydrolase_4
s__Cutibacterium_humerusii_MAG_3187_58_151	Cutibacterium_humerusii	Male	0.0738742	0.0940217	T	Histidine kinase	senX3	GO:0005575,GO:0005576,GO:0005623,GO:0005886,GO:0006464,GO:0006468,GO:0006793,GO:0006796,GO:0006807,GO:0008150,GO:0008152,GO:0009405,GO:0009987,GO:0016020,GO:0016310,GO:0018106,GO:0018193,GO:0018202,GO:0019538,GO:0036211,GO:0043170,GO:0043412,GO:0044237,GO:0044238,GO:0044260,GO:0044267,GO:0044419,GO:0044464,GO:0046777,GO:0051704,GO:0071704,GO:0071944,GO:1901564	2.7.13.3	ko:K07768	ko02020,map02020	M00443	-	-	ko00000,ko00001,ko00002,ko01000,ko01001,ko02022	-	-	-	HATPase_c,HisKA
s__Cutibacterium_humerusii_MAG_3187_58_154	Cutibacterium_humerusii	Male	0	0.0747826	G	Catalyzes the interconversion of 2-phosphoglycerate and 3-phosphoglycerate	gpmA	GO:0003674,GO:0003824,GO:0004619,GO:0005488,GO:0005515,GO:0005575,GO:0005622,GO:0005623,GO:0005737,GO:0005829,GO:0005886,GO:0005975,GO:0005996,GO:0006006,GO:0006082,GO:0006090,GO:0006091,GO:0006094,GO:0006096,GO:0006109,GO:0006139,GO:0006140,GO:0006163,GO:0006164,GO:0006165,GO:0006725,GO:0006732,GO:0006733,GO:0006753,GO:0006754,GO:0006757,GO:0006793,GO:0006796,GO:0006807,GO:0008150,GO:0008152,GO:…	5.4.2.11	ko:K01834	ko00010,ko00260,ko00680,ko01100,ko01110,ko01120,ko01130,ko01200,ko01230,ko04922,ko05230,map00010,map00260,map00680,map01100,map01110,map01120,map01130,map01200,map01230,map04922,map05230	M00001,M00002,M00003	R01518	RC00536	ko00000,ko00001,ko00002,ko01000,ko04131,ko04147	-	-	-	ESX-1_EspG,His_Phos_1,YbjN
s__Cutibacterium_humerusii_MAG_3187_58_156	Cutibacterium_humerusii	Male	0	0.111621	G	protein-N(PI)-phosphohistidine-sugar phosphotransferase activity	-	-	2.7.1.200	ko:K02774	ko00052,ko01100,ko02060,map00052,map01100,map02060	M00279	R05570	RC00017,RC03206	ko00000,ko00001,ko00002,ko01000,ko02000	4.A.5.1	-	-	PTS_EIIA_2,PTS_IIB
s__Cutibacterium_humerusii_MAG_3187_58_157	Cutibacterium_humerusii	Male	0	0	EJ	asparaginase activity	ansA	GO:0003674,GO:0003824,GO:0004067,GO:0005488,GO:0005515,GO:0005575,GO:0005622,GO:0005623,GO:0005737,GO:0005829,GO:0006082,GO:0006520,GO:0006528,GO:0006530,GO:0006807,GO:0008150,GO:0008152,GO:0009056,GO:0009063,GO:0009064,GO:0009065,GO:0009066,GO:0009068,GO:0009987,GO:0016054,GO:0016787,GO:0016810,GO:0016811,GO:0019752,GO:0032787,GO:0033345,GO:0034641,GO:0042802,GO:0043436,GO:0043603,GO:0044237,GO:…	3.5.1.1	ko:K01424	ko00250,ko00460,ko01100,ko01110,map00250,map00460,map01100,map01110	-	R00485	RC00010,RC02798	ko00000,ko00001,ko01000	-	-	iECO103_1326.ECO103_1961,iSF_1195.SF1456,iS_1188.S1571,iYL1228.KPN_01203	Asparaginase,TIR_2,WHIM1
s__Cutibacterium_humerusii_MAG_3187_58_158	Cutibacterium_humerusii	Male	0	0.0330682	E	COG1113 Gamma-aminobutyrate permease and related permeases	-	-	-	ko:K11738	-	-	-	-	ko00000,ko02000	2.A.3.1.8	-	-	AA_permease
s__Cutibacterium_humerusii_MAG_3187_58_159	Cutibacterium_humerusii	Male	0.179845	0.138342	E	Catalyzes the reversible interconversion of serine and glycine with tetrahydrofolate (THF) serving as the one-carbon carrier. This reaction serves as the major source of one-carbon groups required for the biosynthesis of purines, thymidylate, methionine, and other important biomolecules. Also exhibits THF- independent aldolase activity toward beta-hydroxyamino acids, producing glycine and aldehyd…	glyA	-	2.1.2.1	ko:K00600	ko00260,ko00460,ko00630,ko00670,ko00680,ko01100,ko01110,ko01120,ko01130,ko01200,ko01230,ko01523,map00260,map00460,map00630,map00670,map00680,map01100,map01110,map01120,map01130,map01200,map01230,map01523	M00140,M00141,M00346,M00532	R00945,R09099	RC00022,RC00112,RC01583,RC02958	ko00000,ko00001,ko00002,ko01000	-	-	-	SHMT
s__Cutibacterium_humerusii_MAG_3187_58_160	Cutibacterium_humerusii	Male	0.231295	0.57993	G	pfkB family carbohydrate kinase	-	-	2.7.1.45	ko:K00874	ko00030,ko01100,ko01120,ko01200,map00030,map01100,map01120,map01200	M00061,M00308,M00631	R01541	RC00002,RC00017	ko00000,ko00001,ko00002,ko01000	-	-	-	PfkB
s__Cutibacterium_humerusii_MAG_3187_58_161	Cutibacterium_humerusii	Male	0.23747	0	G	KDPG and KHG aldolase	eda	-	4.1.2.14,4.1.3.42	ko:K01625	ko00030,ko00630,ko01100,ko01120,ko01200,map00030,map00630,map01100,map01120,map01200	M00008,M00061,M00308,M00631	R00470,R05605	RC00307,RC00308,RC00435	ko00000,ko00001,ko00002,ko01000	-	-	-	Aldolase
s__Cutibacterium_humerusii_MAG_3187_58_17	Cutibacterium_humerusii	Male	0	0	S	Bacterial protein of unknown function (DUF885)	-	-	-	-	-	-	-	-	-	-	-	-	DUF885,Maf
s__Cutibacterium_humerusii_MAG_3187_58_30	Cutibacterium_humerusii	Male	0	0	T	phosphohistidine phosphatase, SixA	sixA	-	-	ko:K08296	-	-	-	-	ko00000,ko01000	-	-	-	CHAD,His_Phos_1,NUDIX
s__Cutibacterium_humerusii_MAG_3187_58_31	Cutibacterium_humerusii	Male	0	0.0354623	L	Belongs to the N(4) N(6)-methyltransferase family	-	-	-	-	-	-	-	-	-	-	-	-	UPF0020
s__Cutibacterium_humerusii_MAG_3187_58_32	Cutibacterium_humerusii	Male	0.0696911	0.0557529	C	Catalyzes the hydrolysis of inorganic pyrophosphate (PPi) forming two phosphate ions	ppa	GO:0000287,GO:0003674,GO:0003824,GO:0004427,GO:0005488,GO:0005575,GO:0005622,GO:0005623,GO:0005737,GO:0005829,GO:0005886,GO:0006793,GO:0006796,GO:0008150,GO:0008152,GO:0009987,GO:0016020,GO:0016462,GO:0016787,GO:0016817,GO:0016818,GO:0043167,GO:0043169,GO:0044237,GO:0044424,GO:0044444,GO:0044464,GO:0046872,GO:0071944	3.6.1.1	ko:K01507	ko00190,map00190	-	-	-	ko00000,ko00001,ko01000	-	-	iNJ661.Rv3628	Pyrophosphatase
s__Cutibacterium_humerusii_MAG_3187_58_33	Cutibacterium_humerusii	Male	0.264636	0.151221	M	D-alanyl-D-alanine carboxypeptidase	dacB	-	3.4.16.4	ko:K07259	ko00550,map00550	-	-	-	ko00000,ko00001,ko01000,ko01002,ko01011	-	-	-	Beta-lactamase2,Peptidase_M17_N,Peptidase_S13
s__Cutibacterium_humerusii_MAG_3187_58_36	Cutibacterium_humerusii	Male	0.361903	0.0590861	O	Acts as a processive, ATP-dependent zinc metallopeptidase for both cytoplasmic and membrane proteins. Plays a role in the quality control of integral membrane proteins	ftsH	GO:0003674,GO:0003824,GO:0004176,GO:0005575,GO:0005622,GO:0005623,GO:0005737,GO:0005829,GO:0005886,GO:0006508,GO:0006807,GO:0006950,GO:0006979,GO:0008150,GO:0008152,GO:0008233,GO:0008237,GO:0009056,GO:0009057,GO:0010468,GO:0016020,GO:0016462,GO:0016787,GO:0016817,GO:0016818,GO:0016887,GO:0017111,GO:0019222,GO:0019538,GO:0030163,GO:0040007,GO:0042623,GO:0043170,GO:0044238,GO:0044424,GO:0044444,GO:…	-	ko:K03798	-	M00742	-	-	ko00000,ko00002,ko01000,ko01002,ko03110	-	-	-	AAA,FtsH_ext,Intein_splicing,Peptidase_M41
s__Cutibacterium_humerusii_MAG_3187_58_6	Cutibacterium_humerusii	Male	0.434421	0.0868843	L	Domain of unknown function (DUF1998)	-	-	-	ko:K06877	-	-	-	-	ko00000	-	-	-	DEAD,DUF1998,Helicase_C
s__Cutibacterium_humerusii_MAG_3187_58_66	Cutibacterium_humerusii	Male	0	0.225111	C	Belongs to the complex I 49 kDa subunit family	nuoD	-	1.6.5.3	ko:K00333	ko00190,ko01100,map00190,map01100	M00144	R11945	RC00061	ko00000,ko00001,ko00002,ko01000	3.D.1	-	-	Complex1_49kDa,Methyltransf_28
s__Cutibacterium_humerusii_MAG_3187_58_7	Cutibacterium_humerusii	Male	0.346328	0.0577214	J	Methyltransferase small domain	rsmC	-	-	-	-	-	-	-	-	-	-	-	MTS,PrmA
s__Cutibacterium_humerusii_MAG_3187_58_72	Cutibacterium_humerusii	Male	0	0.210317	S	Belongs to the UPF0271 (lamB) family	ycsF	-	-	ko:K07160	-	-	-	-	ko00000	-	-	-	LamB_YcsF
s__Cutibacterium_humerusii_MAG_3187_58_73	Cutibacterium_humerusii	Male	0	0.673913	E	Allophanate hydrolase subunit 1	kipI	-	-	-	-	-	-	-	-	-	-	-	CT_C_D
s__Cutibacterium_humerusii_MAG_3187_58_78	Cutibacterium_humerusii	Male	0	0.168799	NU	Rhomboid family	gluP	-	3.4.21.105	ko:K19225	-	-	-	-	ko00000,ko01000,ko01002	-	-	-	Rhomboid,zf-B_box
s__Cutibacterium_humerusii_MAG_3187_58_82	Cutibacterium_humerusii	Male	0.373849	0.280387	-	-	-	-	-	-	-	-	-	-	-	-	-	-	-
s__Cutibacterium_humerusii_MAG_3187_58_88	Cutibacterium_humerusii	Male	0.67003	0.0710638	G	Major Facilitator Superfamily	-	-	-	-	-	-	-	-	-	-	-	-	MFS_1
s__Cutibacterium_humerusii_MAG_3187_58_94	Cutibacterium_humerusii	Male	0	0.0548013	H	Belongs to the ALAD family	hemB	GO:0003674,GO:0003824,GO:0004655,GO:0005488,GO:0005575,GO:0005618,GO:0005622,GO:0005623,GO:0005737,GO:0005829,GO:0006725,GO:0006778,GO:0006779,GO:0006783,GO:0006807,GO:0008150,GO:0008152,GO:0008270,GO:0009058,GO:0009987,GO:0016829,GO:0016835,GO:0016836,GO:0018130,GO:0019438,GO:0030312,GO:0033013,GO:0033014,GO:0034641,GO:0042168,GO:0042440,GO:0043167,GO:0043169,GO:0044237,GO:0044249,GO:0044271,GO:…	4.2.1.24	ko:K01698	ko00860,ko01100,ko01110,ko01120,map00860,map01100,map01110,map01120	M00121	R00036	RC00918,RC01781	ko00000,ko00001,ko00002,ko01000,ko04147	-	-	-	ALAD
s__Cutibacterium_humerusii_MAG_3187_58_95	Cutibacterium_humerusii	Male	1.45317	0.0908234	H	uroporphyrinogen-III synthase activity	hemD	GO:0003674,GO:0003824,GO:0004852,GO:0006725,GO:0006778,GO:0006779,GO:0006782,GO:0006783,GO:0006807,GO:0008150,GO:0008152,GO:0009058,GO:0009987,GO:0016829,GO:0016835,GO:0016836,GO:0018130,GO:0019438,GO:0033013,GO:0033014,GO:0034641,GO:0042168,GO:0042440,GO:0044237,GO:0044249,GO:0044271,GO:0046148,GO:0046483,GO:0046501,GO:0051186,GO:0051188,GO:0071704,GO:1901360,GO:1901362,GO:1901564,GO:1901566,GO:…	2.1.1.107,2.5.1.61,4.2.1.75	ko:K01719,ko:K01749,ko:K02496,ko:K13542,ko:K13543	ko00860,ko01100,ko01110,ko01120,map00860,map01100,map01110,map01120	M00121	R00084,R03165,R03194	RC00003,RC00871,RC01861,RC02317	ko00000,ko00001,ko00002,ko01000	-	-	iJN746.PP_0187,iSBO_1134.SBO_3815	Creatinase_N,HEM4,HemX,Mitofilin,Porphobil_deam,TP_methylase
s__Cutibacterium_humerusii_MAG_3187_58_99	Cutibacterium_humerusii	Male	0	0.0458813	H	Catalyzes the NADPH-dependent reduction of glutamyl- tRNA(Glu) to glutamate 1-semialdehyde (GSA)	hemA	-	1.2.1.70	ko:K02492	ko00860,ko01100,ko01110,ko01120,map00860,map01100,map01110,map01120	M00121	R04109	RC00055,RC00149	ko00000,ko00001,ko00002,ko01000	-	-	-	GlutR_N,GlutR_dimer,Shikimate_DH
s__Cutibacterium_humerusii_MAG_3187_6_2	Cutibacterium_humerusii	Male	0.190687	0.271668	J	Specifically methylates the N7 position of a guanine in 16S rRNA	rsmG	-	2.1.1.170	ko:K03501	-	-	-	-	ko00000,ko01000,ko03009,ko03036	-	-	-	GidB
s__Cutibacterium_humerusii_MAG_3187_6_3	Cutibacterium_humerusii	Male	0.0837012	0.0214264	D	Cellulose biosynthesis protein BcsQ	parA	-	-	ko:K03496	-	-	-	-	ko00000,ko03036,ko04812	-	-	-	AAA_31,CbiA
s__Cutibacterium_humerusii_MAG_3187_6_4	Cutibacterium_humerusii	Male	0.0943285	0.0735941	K	Belongs to the ParB family	parB	GO:0005575,GO:0005576,GO:0005622,GO:0005623,GO:0005694,GO:0005886,GO:0008150,GO:0016020,GO:0040007,GO:0043226,GO:0043228,GO:0043229,GO:0043232,GO:0044424,GO:0044464,GO:0060187,GO:0071944	-	ko:K03497	-	-	-	-	ko00000,ko03000,ko03036,ko04812	-	-	-	HTH_11,ParBc,TrmB
s__Cutibacterium_humerusii_MAG_3187_6_6	Cutibacterium_humerusii	Male	0.0911981	0.0683986	O	OsmC-like protein	attW	GO:0005575,GO:0005623,GO:0005886,GO:0016020,GO:0044464,GO:0071944	-	-	-	-	-	-	-	-	-	-	Acylphosphatase,OsmC
s__Cutibacterium_humerusii_MAG_3187_6_8	Cutibacterium_humerusii	Male	0.0286964	0.0853738	O	Belongs to the thioredoxin family	trxA	GO:0003674,GO:0003824,GO:0004791,GO:0005575,GO:0005622,GO:0005623,GO:0005737,GO:0005829,GO:0006950,GO:0006979,GO:0008150,GO:0008152,GO:0009636,GO:0009987,GO:0015035,GO:0015036,GO:0016209,GO:0016491,GO:0016651,GO:0016667,GO:0016668,GO:0016671,GO:0019725,GO:0033554,GO:0034599,GO:0042221,GO:0042592,GO:0044424,GO:0044444,GO:0044464,GO:0045454,GO:0047134,GO:0050789,GO:0050794,GO:0050896,GO:0051716,GO:…	-	ko:K03671	ko04621,ko05418,map04621,map05418	-	-	-	ko00000,ko00001,ko03110	-	-	-	Thioredoxin
s__Cutibacterium_humerusii_MAG_3187_7_1	Cutibacterium_humerusii	Male	0.0836987	0.0542492	S	protein, hemolysin III	hlyIII	-	-	ko:K11068	-	-	-	-	ko00000,ko02042	-	-	-	HlyIII
s__Cutibacterium_humerusii_MAG_3187_7_10	Cutibacterium_humerusii	Male	0.254286	0.204842	-	-	-	-	-	-	-	-	-	-	-	-	-	-	-
s__Cutibacterium_humerusii_MAG_3187_7_13	Cutibacterium_humerusii	Male	0.222914	0.191628	L	Protein of unknown function (DUF2800)	-	-	-	-	-	-	-	-	-	-	-	-	DUF2800
s__Cutibacterium_humerusii_MAG_3187_7_14	Cutibacterium_humerusii	Male	0.854864	0.0915926	S	Protein of unknown function (DUF2815)	-	-	-	-	-	-	-	-	-	-	-	-	DUF2815
s__Cutibacterium_humerusii_MAG_3187_7_19	Cutibacterium_humerusii	Male	0.241159	0.43064	L	DNA polymerase I - 3'-5' exonuclease and polymerase domains	-	-	2.7.7.7	ko:K02334	-	-	-	-	ko00000,ko01000	-	-	-	DNA_pol_A
s__Cutibacterium_humerusii_MAG_3187_7_20	Cutibacterium_humerusii	Male	0.09586	1.54851	S	Protein of unknown function (Hypoth_ymh)	-	-	-	-	-	-	-	-	-	-	-	-	Hypoth_Ymh
s__Cutibacterium_humerusii_MAG_3187_7_25	Cutibacterium_humerusii	Male	0.46944	0	K	LysR substrate binding domain	-	GO:0005575,GO:0005622,GO:0005623,GO:0005737,GO:0005829,GO:0044424,GO:0044444,GO:0044464	-	-	-	-	-	-	-	-	-	-	HTH_1,LysR_substrate
s__Cutibacterium_humerusii_MAG_3187_7_4	Cutibacterium_humerusii	Male	0.302412	0.241929	KL	protein conserved in bacteria	-	-	3.1.21.5	ko:K01156	-	-	-	-	ko00000,ko01000,ko02048	-	-	-	ResIII
s__Cutibacterium_humerusii_MAG_3187_7_9	Cutibacterium_humerusii	Male	0.382492	0.152997	-	-	-	-	-	-	-	-	-	-	-	-	-	-	-
s__Cutibacterium_humerusii_MAG_3187_8_1	Cutibacterium_humerusii	Male	0.119209	0.0993409	-	-	-	-	-	-	-	-	-	-	-	-	-	-	-
s__Cutibacterium_humerusii_MAG_3187_8_19	Cutibacterium_humerusii	Male	0	0.112268	S	Permease family	pbuG	-	-	ko:K06901	-	-	-	-	ko00000,ko02000	2.A.1.40	-	-	Xan_ur_permease
s__Cutibacterium_humerusii_MAG_3187_8_21	Cutibacterium_humerusii	Male	0	0.3457	S	Protein of unknown function (DUF3027)	-	-	-	-	-	-	-	-	-	-	-	-	DUF3027
s__Cutibacterium_humerusii_MAG_3187_8_22	Cutibacterium_humerusii	Male	0	0.0432599	K	Cold shock protein domain	cspB	-	-	ko:K03704	-	-	-	-	ko00000,ko03000	-	-	-	CSD
s__Cutibacterium_humerusii_MAG_3187_8_30	Cutibacterium_humerusii	Male	0.167703	0.0638867	L	ERCC3/RAD25/XPB C-terminal helicase	ercc3	-	3.6.4.12	ko:K10843	ko03022,ko03420,map03022,map03420	M00290	-	-	ko00000,ko00001,ko00002,ko01000,ko03021,ko03400	-	-	-	ERCC3_RAD25_C,Helicase_C,Helicase_C_3,ResIII
s__Cutibacterium_humerusii_MAG_3187_8_48	Cutibacterium_humerusii	Male	0	0	K	UTRA	-	-	-	ko:K03710	-	-	-	-	ko00000,ko03000	-	-	-	GntR,UTRA
s__Cutibacterium_humerusii_MAG_3187_9_10	Cutibacterium_humerusii	Male	0.342864	0.038096	S	ABC transporter	-	-	-	-	-	-	-	-	-	-	-	-	Dynamin_N,MMR_HSR1
s__Cutibacterium_humerusii_MAG_3187_9_11	Cutibacterium_humerusii	Male	1.41566	0	S	50S ribosome-binding GTPase	PPA1638	-	-	-	-	-	-	-	-	-	-	-	Dynamin_N,MMR_HSR1
s__Cutibacterium_humerusii_MAG_3187_9_14	Cutibacterium_humerusii	Male	0.255512	0.383268	-	-	-	-	-	-	-	-	-	-	-	-	-	-	-
s__Cutibacterium_humerusii_MAG_3187_9_16	Cutibacterium_humerusii	Male	0.351807	0.0439759	C	FAD linked oxidases, C-terminal domain	-	-	-	-	-	-	-	-	-	-	-	-	CCG,FAD-oxidase_C,FAD_binding_4,Fer4_17,Fer4_8
s__Cutibacterium_humerusii_MAG_3187_9_18	Cutibacterium_humerusii	Male	0	0.10872	K	helix_turn_helix multiple antibiotic resistance protein	-	-	-	-	-	-	-	-	-	-	-	-	MarR,MarR_2
s__Cutibacterium_humerusii_MAG_3187_9_19	Cutibacterium_humerusii	Male	0	0.16728	I	AMP-binding enzyme	fadD11_1	-	6.2.1.3	ko:K01897	ko00061,ko00071,ko01100,ko01212,ko02024,ko03320,ko04146,ko04216,ko04714,ko04920,map00061,map00071,map01100,map01212,map02024,map03320,map04146,map04216,map04714,map04920	M00086	R01280	RC00004,RC00014	ko00000,ko00001,ko00002,ko01000,ko01004,ko04147	4.C.1.1	-	-	AMP-binding
s__Cutibacterium_humerusii_MAG_3187_9_21	Cutibacterium_humerusii	Male	0	0.127593	G	SMART alpha amylase, catalytic sub domain	-	-	3.2.1.20	ko:K01187	ko00052,ko00500,ko01100,map00052,map00500,map01100	-	R00028,R00801,R00802,R06087,R06088	RC00028,RC00049,RC00077	ko00000,ko00001,ko01000	-	GH31	-	Alpha-amylase,DUF3459
s__Cutibacterium_humerusii_MAG_3187_9_7	Cutibacterium_humerusii	Male	0	0.0913671	L	3'-to-5' exoribonuclease specific for small oligoribonucleotides	orn	GO:0000175,GO:0003674,GO:0003824,GO:0004518,GO:0004527,GO:0004532,GO:0004540,GO:0006139,GO:0006725,GO:0006807,GO:0008150,GO:0008152,GO:0008408,GO:0009987,GO:0016070,GO:0016787,GO:0016788,GO:0016796,GO:0016896,GO:0034641,GO:0040007,GO:0043170,GO:0044237,GO:0044238,GO:0046483,GO:0071704,GO:0090304,GO:0090305,GO:0090501,GO:0090503,GO:0140098,GO:1901360	-	ko:K13288	ko03008,map03008	-	-	-	ko00000,ko00001,ko01000,ko03009,ko03019	-	-	-	RNase_T
[truncated: 9,858 more rows]
