# Supplementary material for: Integrated large-scale metagenome assembly and multi-kingdom network analyses identify sex differences in the human nasal microbiome
Source: Genome Biol. 2024 Oct 8;25:257. doi: 10.1186/s13059-024-03389-2 (PMC11463039; doi:10.1186/s13059-024-03389-2)
Supplement: Supplementary file 2 — Additional file 2: Contains Supplementary Figures S1 - S9. [file 13059_2024_3389_MOESM2_ESM.zip]

Archive with 22 entries (21 files):
- Additional File 2/
- __MACOSX/._Additional File 2
- Additional File 2/Fig S3.pdf
- __MACOSX/Additional File 2/._Fig S3.pdf
- Additional File 2/Fig S2.pdf
- __MACOSX/Additional File 2/._Fig S2.pdf
- Additional File 2/Fig S1.pdf
- __MACOSX/Additional File 2/._Fig S1.pdf
- Additional File 2/Fig S5.pdf
- __MACOSX/Additional File 2/._Fig S5.pdf
- Additional File 2/.DS_Store
- __MACOSX/Additional File 2/._.DS_Store
- Additional File 2/Fig S4.pdf
- __MACOSX/Additional File 2/._Fig S4.pdf
- Additional File 2/Fig S6.pdf
- __MACOSX/Additional File 2/._Fig S6.pdf
- Additional File 2/Fig S7.pdf
- __MACOSX/Additional File 2/._Fig S7.pdf
- Additional File 2/Fig S9.pdf
- __MACOSX/Additional File 2/._Fig S9.pdf
- Additional File 2/Fig S8.pdf
- __MACOSX/Additional File 2/._Fig S8.pdf
